# Supplementary material for: Primary and metastatic tumors exhibit systems-level differences in dependence on mitochondrial respiratory function
Source: PLoS Biol. 2022 Sep 22;20(9):e3001753. doi: 10.1371/journal.pbio.3001753 (PMC9498964; doi:10.1371/journal.pbio.3001753)
Supplement: S1 Data — In vitro and in vivo growth screen data, HCC827 cells, Source data for Fig 1. Mini-library CRISPRi screen in HCC827 cells, raw data. The read counts for each sgRNA in all in vitro and in vivo (flank and orthotopic) replicates are included. 2. In vitro and in vivo growth screen data, H1975 cells, Source data for Fig 1. Mini-library CRISPRi screen in H1975 cells, raw data. The read counts for each sgRNA in all in vitro and in vivo (flank and orthotopic) replicates are included. 3. Metastases Source data. Source data for Fig 1. 4. Time course. Source data for S1 Fig. 5. Tumor weight and volume, Source data for Fig 1. 6. Metabolomics C13-Glucose, Isotopologue Source data for Fig 3. 7. Metabolomics C13-Glutamine, Isotopologue Source data for Fig 3. 8. Metabolomics C13-Glucose, Fractional Contribution Source data for Fig 3. 9. Metabolomics C13-Glutamine, Fractional Contribution Source data for Fig 3. 10. RNA-Seq in vitro neg vs. in vitro sgc14orf2, Source data for Fig 2. 11. RNA-Seq in vitro neg vs. in vitro sgMALSU1, Source data for Fig 2. 12. RNA-Seq in vitro neg vs. in vitro sgTMEM261, Source data for Fig 2. 13. RNA-Seq in vivo neg vs. in vivo sgMALSU1, Source data for Fig 2D. 14. Pathway analysis of c14orf2, MALSU1, TMEM261 15. Bioluminescence data. Source data for Fig 4. Radiance readings and normalized values for replicates are listed here. (XLSX) [file pbio.3001753.s002.xlsx]

## Sheet: S1_Data. HCC827 (Fig 1)
	827vitro	827vitro	827vitro	827vitro	827vitro	827vitro	827 vivo	827 vivo	827 vivo	827 vivo	827 vivo	827 vivo	827 vivo	827 vivo	827 vivo	827 vivo	827 vivo	827 vivo
	Rep1	Rep2	Rep3	Rep4	Rep5	Rep6	Rep1	Rep2	Rep3	Rep4	Rep5	Rep6	Rep7	Rep8	Rep9	Rep10	Rep11	Rep12
Apoptosis+Cancer+Other_Cancer=AACS_+_125550030.24-all~e39m1	0	0	0	0	0	0	0	0	0	0	0	0	0	0	0	0	0	0
Apoptosis+Cancer+Other_Cancer=ADCY4_+_24803978.24-all~e39m1	0	0	0	0	0	0	0	0	0	0	0	0	0	0	0	0	0	0
Apoptosis+Cancer+Other_Cancer=ALDOA_+_30077177.24-ENST00000395240.3~e39m1	86441	59769	50670	79890	86960	34255	248521	155775	192450	194046	152866	178394	711608	852201	576848	699550	508540	558605
Apoptosis+Cancer+Other_Cancer=ARL2BP_-_57279295.24-all~e39m1	85010	67116	49272	103404	118839	44352	174729	180847	279536	191429	190720	233443	379739	572565	388388	340040	320630	260347
Apoptosis+Cancer+Other_Cancer=ARNT_+_150849012.25-all~e39m1	286795	175419	142590	274222	308589	119893	163828	461151	257252	268317	250663	314177	226385	278411	278111	165429	209633	153665
Apoptosis+Cancer+Other_Cancer=ARNT_+_150849045.24-all~e39m1	43781	32088	23811	45625	50202	19559	55259	70021	36222	58055	61403	90968	69172	44254	42840	28994	53404	24920
Apoptosis+Cancer+Other_Cancer=ATXN10_-_46067828.24-all~e39m1	91839	73895	55258	119634	131711	52696	188353	210635	175981	253230	205064	262358	405128	547329	452823	443621	372882	311191
Apoptosis+Cancer+Other_Cancer=COX6B1_+_36139732.23-ENST00000592141.1,ENST00000392201.1~e39m1	434	0	0	0	0	2	0	0	37	0	0	0	0	0	0	0	0	0
Apoptosis+Cancer+Other_Cancer=DIRAS1_+_2721343.24-ENST00000323469.4~e39m1	0	0	0	0	0	0	0	0	0	0	0	0	0	0	0	0	0	0
Apoptosis+Cancer+Other_Cancer=DIRAS1_-_2721171.24-ENST00000323469.4~e39m1	74919	34287	32582	63668	76183	32451	156184	158911	147303	108168	124736	147447	938501	756877	1394950	665834	633347	419247
Apoptosis+Cancer+Other_Cancer=EIF4G2_+_10830424.24-ENST00000524932.1,ENST00000527419.1,ENST00000532570.1,ENST00000530211.1,ENST00000530702.1~e39m1	69864	59308	49084	110024	126817	53009	97251	56589	162254	104006	86209	45872	18204	74940	27983	30052	56364	79568
Apoptosis+Cancer+Other_Cancer=EIF5B_+_99954083.24-all~e39m1	0	0	0	76	0	0	0	7	14	8	0	0	0	0	0	61	0	0
Apoptosis+Cancer+Other_Cancer=ENO1_+_8938733.23-all~e39m1	93509	76660	56859	114987	123357	48474	160205	91752	142149	151048	133343	105098	53216	57294	49596	41554	87337	44490
Apoptosis+Cancer+Other_Cancer=FKBP8_+_18653496.24-ENST00000596558.2~e39m1	189608	146650	111047	234630	282678	115659	461317	590205	570718	410652	404599	426917	682218	1066142	726514	751508	636367	720300
Apoptosis+Cancer+Other_Cancer=GPI_+_34856115.24-all~e39m1	0	2	0	263	2	0	0	0	0	0	0	0	0	0	0	0	0	0
Apoptosis+Cancer+Other_Cancer=HIF1A_-_62162470.24-all~e39m1	57277	34262	29923	52947	64940	23855	120436	123987	104080	81336	75811	65796	231081	264738	201044	180499	191328	179926
Apoptosis+Cancer+Other_Cancer=HIF1A_-_62162528.24-all~e39m1	26347	21114	17257	33277	39054	17225	56880	92594	94134	52092	64486	51989	189008	173173	143556	206973	131080	157498
Apoptosis+Cancer+Other_Cancer=MCM5_-_35796345.23-all~e39m1	127930	85041	77255	146572	168935	67518	208398	110868	107865	138991	122227	104063	81686	107441	112372	172082	94658	72475
Apoptosis+Cancer+Other_Cancer=MCTS1_+_119737960.24-all~e39m1	190638	140920	108941	251000	277863	117603	69387	36293	53277	48242	37764	62470	85218	142125	98662	147306	115843	82029
Apoptosis+Cancer+Other_Cancer=MYC_+_128747780.24-all~e39m1	166533	105603	81791	185288	214635	81378	208031	267931	227762	218967	235184	164061	295229	350968	451631	284647	351796	251718
Apoptosis+Cancer+Other_Cancer=NDUFB8_-_102289597.24-all~e39m1	2377	1238	956	2513	3126	401	325	18	1477	1657	355	37	915	676	2856	1080	2328	1349
Apoptosis+Cancer+Other_Cancer=NR4A2_-_157198730.24-ENST00000409572.1~e39m1	91465	65006	56516	110853	125214	53875	177214	275360	240311	199188	260983	221559	454538	458126	378533	444011	376703	620493
Apoptosis+Cancer+Other_Cancer=NR4A3_-_102584183.24-all~e39m1	153440	118195	96296	214099	224308	101047	355273	386108	453368	327164	353491	292246	477769	450834	609839	519175	572865	401639
Apoptosis+Cancer+Other_Cancer=PARP1_+_226595689.23-all~e39m1	854	358	486	240	422	48	36	1337	4	53	0	1	0	12	0	0	92	0
Apoptosis+Cancer+Other_Cancer=PGAM1_-_99186020.23-all~e39m1	1908	1340	1487	1102	2591	750	3137	471	797	351	2613	3232	72	586	0	1373	3714	100
Apoptosis+Cancer+Other_Cancer=POLD2_-_44162935.23-all~e39m1	0	0	0	0	0	0	0	0	0	0	0	0	0	0	0	0	0	0
Apoptosis+Cancer+Other_Cancer=PSMA1_-_14541762.22-all~e39m1	6410	6865	4815	20815	19864	7305	1139	804	1084	2271	2442	1121	885	4185	236	706	2804	1093
Apoptosis+Cancer+Other_Cancer=RAN_+_131356438.24-ENST00000543796.1~e39m1	0	0	0	0	0	0	0	0	0	0	0	0	0	0	0	0	0	0
Apoptosis+Cancer+Other_Cancer=RBM5_+_50126587.24-all~e39m1	0	0	0	0	0	0	0	0	0	0	0	0	0	0	0	0	0	0
Apoptosis+Cancer+Other_Cancer=SDHC_+_161284250.23-all~e39m1	464	0	0	20	53	107	0	2	285	0	0	0	0	0	571	0	0	0
Apoptosis+Cancer+Other_Cancer=SENP1_-_48499541.22-ENST00000004980.5,ENST00000448372.1,ENST00000551330.1~e39m1	9211	6972	6302	12145	9897	5033	5076	6514	26500	5094	8169	37017	25808	43936	56314	28146	16627	9703
Apoptosis+Cancer+Other_Cancer=SENP1_-_48499938.24-ENST00000549518.1~e39m1	24798	22567	17676	46198	49020	20086	27705	23177	28490	28710	36377	20910	28442	23971	27934	19992	31229	13869
Apoptosis+Cancer+Other_Cancer=SFPQ_+_35658618.23-all~e39m1	97873	59478	46156	127327	133429	50216	110780	105637	81005	88881	76178	77994	157382	209233	162335	143095	131523	116862
Apoptosis+Cancer+Other_Cancer=SMYD2_-_214454684.24-all~e39m1	3440	1910	1830	3911	4714	1347	5912	242	8448	5153	1904	4622	37040	17468	14824	10298	27512	8769
Apoptosis+Cancer+Other_Cancer=SP1_+_53773966.24-all~e39m1	107322	74410	69888	108280	138226	55839	213142	267275	370264	308245	351956	246488	375142	426938	418360	486729	372498	348393
Apoptosis+Cancer+Other_Cancer=SP1_-_53774110.24-all~e39m1	136906	101199	83875	154289	170937	70854	272939	226332	316372	334725	307420	263497	382168	471702	425269	503931	433876	583031
Apoptosis+Cancer+Other_Cancer=TAL1_+_47695181.23-ENST00000371883.3,ENST00000294339.3~e39m1	0	0	0	0	0	0	0	0	0	0	0	0	0	0	0	0	0	0
Apoptosis+Cancer+Other_Cancer=THRAP3_-_36690135.24-all~e39m1	955	858	862	1794	1908	724	5513	893	2103	1520	2383	1450	6348	12454	12414	9308	6878	6227
Apoptosis+Cancer+Other_Cancer=TP53BP1_-_43802648.24-ENST00000263801.3~e39m1	157406	85603	83636	171603	203123	77989	291418	320123	314046	227694	306055	294380	424282	516923	441027	368004	523828	379052
Apoptosis+Cancer+Other_Cancer=TSC2_+_2097415.25-ENST00000219476.3~e39m1	176930	120849	107199	212565	231248	90140	447654	435246	576662	623708	334875	423449	1061941	1089636	1001692	900933	816789	904899
Apoptosis+Cancer+Other_Cancer=UGT1A1_+_234580518.23-ENST00000609637.1~e39m1	179660	130306	109912	215218	224191	96287	509537	647941	488623	398483	491091	490478	1461280	1137679	1254173	1250324	1065254	1138488
Apoptosis+Cancer+Other_Cancer=UPF2_+_12084776.25-ENST00000357604.5,ENST00000397053.2~e39m1	936	0	0	0	0	1	0	0	0	0	0	0	0	0	0	0	0	0
Apoptosis+Cancer+Other_Cancer=WDR37_+_1095532.24-ENST00000358220.1~e39m1	0	0	0	0	0	0	0	0	0	0	0	0	0	0	0	0	0	0
CHCHD=CHCHD10_-_1-all	0	0	0	0	0	0	0	0	0	0	0	0	0	0	0	0	0	0
CHCHD=CHCHD10_-_2-all	0	0	0	0	0	0	0	0	0	0	0	0	0	0	0	0	0	0
CHCHD=CHCHD10_-_3-all	0	0	0	0	0	0	0	0	0	0	0	0	0	0	0	0	0	0
CHCHD=CHCHD10_-_4-all	0	0	0	0	0	0	0	0	0	0	0	0	0	0	0	0	0	0
CHCHD=CHCHD10_-_5-all	0	0	0	0	0	0	0	0	0	0	0	0	0	0	0	0	0	0
CHCHD=CHCHD10_-_6-all	0	0	0	0	0	0	0	0	0	0	0	0	0	0	0	0	0	0
CHCHD=CHCHD2_-_1-all	0	0	0	0	0	0	0	0	0	0	0	0	0	0	0	0	0	0
CHCHD=CHCHD2_-_2-all	0	0	0	0	0	0	0	0	0	0	0	0	0	0	0	0	0	0
CHCHD=CHCHD2_-_3-all	0	0	0	0	0	0	0	0	0	0	0	0	0	0	0	0	0	0
CHCHD=CHCHD2_-_4-all	0	0	0	0	0	0	0	0	0	0	0	0	0	0	0	0	0	0
Drug_Targets+Kinase_Phosphatase=ATP5B_-_57039772.25-all~e39m1	404	0	0	0	2	3	0	0	51	0	0	0	0	0	0	0	0	0
Drug_Targets+Kinase_Phosphatase=CYB5B_-_69458725.24-all~e39m1	0	0	0	0	0	105	0	0	0	0	0	0	0	0	0	0	0	0
Drug_Targets+Kinase_Phosphatase=EFTUD1_+_82554982.24-all~e39m1	0	95	195	1227	1892	852	0	0	1	0	320	0	0	0	0	0	0	0
Drug_Targets+Kinase_Phosphatase=HK1_+_71078720.23-all~e39m1	0	7	70	258	59	0	0	0	0	22	0	0	0	2	89	368	126	405
Drug_Targets+Kinase_Phosphatase=HK1_+_71078831.24-all~e39m1	0	1	0	150	0	0	0	0	0	0	0	0	0	0	0	0	0	0
Drug_Targets+Kinase_Phosphatase=HK2_+_75061095.22-all~e39m1	129704	90469	72717	165855	186942	74509	253869	357133	320632	241966	276237	213759	231772	315221	203160	254782	347050	222267
Drug_Targets+Kinase_Phosphatase=HK2_-_75061288.24-all~e39m1	9279	5536	3923	10258	9633	4055	5527	20197	11773	15451	13163	9738	2409	11314	3025	5017	7867	914
Drug_Targets+Kinase_Phosphatase=HK3_-_176326270.26-all~e39m1	1124	389	411	439	1029	1230	8887	1224	3445	3714	10338	692	1433	7322	1128	2932	2041	3586
Drug_Targets+Kinase_Phosphatase=HK3_-_176326327.24-all~e39m1	8658	4681	2546	7758	7859	4052	10397	31295	11859	25607	13937	4280	50541	13839	21620	27066	26292	17093
Drug_Targets+Kinase_Phosphatase=HSD17B10_+_53461274.24-all~e39m1	21583	13471	9464	59957	70931	27718	381	1570	1682	1913	5079	510	10921	3841	799	6764	4725	1080
Drug_Targets+Kinase_Phosphatase=HSD17B10_-_53461152.22-all~e39m1	16226	8926	7171	37832	47661	19941	291	24	571	74	160	14	1333	417	478	2366	70	692
Drug_Targets+Kinase_Phosphatase=HSD17B10_-_53461249.24-all~e39m1	16575	7016	5177	36418	43387	15455	136	148	200	60	77	1755	35	428	104	290	404	105
Drug_Targets+Kinase_Phosphatase=KIDINS220_-_8977717.23-all~e39m1	0	0	0	0	0	0	0	0	0	0	0	0	0	0	0	0	0	0
Drug_Targets+Kinase_Phosphatase=MED1_-_37607464.24-all~e39m1	93568	62827	54844	141379	148307	62878	162121	127694	15686	126708	52734	35744	56595	73604	47386	59452	85197	36924
Drug_Targets+Kinase_Phosphatase=NDUFA8_+_124921973.24-all~e39m1	57995	51751	42959	112609	114681	48224	15115	10108	18265	48937	17443	8484	4174	6413	18792	10345	20831	10821
Drug_Targets+Kinase_Phosphatase=NDUFA8_+_124922003.24-all~e39m1	0	0	0	0	0	0	0	0	0	0	0	0	0	0	0	0	0	0
Drug_Targets+Kinase_Phosphatase=NEDD8-MDP1_-_24701368.23-all~e39m1	137	195	269	4429	4753	2246	0	0	12	0	49	5	0	0	0	0	2	0
Drug_Targets+Kinase_Phosphatase=NRBP1_-_27651543.23-ENST00000379852.3~e39m1	67349	48102	38339	67790	73291	32864	107822	169566	191826	155585	167199	80348	158009	218556	189903	231167	232802	112848
Drug_Targets+Kinase_Phosphatase=OGFOD1_+_56485469.24-all~e39m1	0	0	0	0	0	0	0	0	0	0	0	0	0	0	0	0	0	0
Drug_Targets+Kinase_Phosphatase=PFKM_-_48513196.24-ENST00000359794.5~e39m1	149985	93429	83754	174044	196479	76500	485731	395071	291535	330966	361733	305625	578846	675034	495106	471594	627985	520640
Drug_Targets+Kinase_Phosphatase=PGD_+_10459169.22-all~e39m1	1	446	173	959	696	327	1	0	0	381	9	214	1	30	157	0	0	0
Drug_Targets+Kinase_Phosphatase=RIOK2_+_96518986.21-all~e39m1	301	45	107	1440	1104	432	30	0	0	20	8	0	0	0	0	0	0	0
Drug_Targets+Kinase_Phosphatase=RPL8_-_146017783.24-all~e39m1	105479	65600	54923	208990	251682	99297	41471	213698	64933	71160	57671	103371	39478	44628	58490	52222	49695	42204
Drug_Targets+Kinase_Phosphatase=TRRAP_-_98476108.22-ENST00000359863.4,ENST00000355540.3~e39m1	183256	139387	109260	223374	248298	108950	336985	447954	439272	465645	361765	307399	623393	921106	498953	860720	550228	592762
Drug_Targets+Kinase_Phosphatase=UBA1_-_47053322.23-ENST00000335972.6~e39m1	54725	39250	30317	73696	82518	31360	64422	49314	68239	80721	58649	83132	56508	48160	70754	90107	74921	82145
Drug_Targets+Kinase_Phosphatase=UGT1A9_+_234580518.23-all~e39m1	179660	130306	109912	215218	224191	96287	509537	647941	488623	398483	491091	490478	1461280	1137679	1254173	1250324	1065254	1138488
Drug_Targets+Kinase_Phosphatase=VDAC1_+_133340407.23-ENST00000395044.3,ENST00000395047.2~e39m1	3836	3042	1309	5020	6413	2845	2349	7350	5425	3506	8204	4656	610	1040	420	4036	1001	278
Drug_Targets+Kinase_Phosphatase=VDAC1_-_133340379.24-ENST00000395044.3,ENST00000395047.2~e39m1	8348	7238	6495	13486	15144	5784	13209	11545	27091	12224	13519	2767	13283	9768	20413	20081	20294	9005
Drug_Targets+Kinase_Phosphatase=VDAC3_-_42249492.24-all~e39m1	758	1111	1267	2397	2563	1277	634	1006	4006	1498	1635	5588	525	794	1002	2006	3604	2428
Gene_Expression=BARHL1_+_135458240.24-ENST00000542090.1~e39m1	0	0	0	0	0	0	0	0	0	0	0	0	0	0	0	0	0	0
Gene_Expression=COPS4_+_83956504.24-all~e39m1	0	0	100	1	0	0	0	0	0	0	0	0	0	0	0	0	0	0
Gene_Expression=DDX27_+_47836124.21-all~e39m1	7543	5973	3949	20369	20435	9498	2166	2626	385	620	3383	1016	276	243	500	1069	1999	0
Gene_Expression=DDX27_-_47835871.24-all~e39m1	0	0	0	0	0	0	0	0	0	0	0	0	0	0	0	0	0	0
Gene_Expression=DDX27_-_47835917.23-all~e39m1	0	0	0	0	0	0	0	0	0	0	0	0	0	0	0	0	0	0
Gene_Expression=EIF2B3_-_45452050.21-all~e39m1	2538	961	786	6334	7830	2384	1890	63	1026	1909	94	1638	11	85	137	0	231	73
Gene_Expression=EXOSC8_-_37574976.24-all~e39m1	121	388	387	1192	2717	759	0	31	0	0	39	23	0	0	57	0	0	0
Gene_Expression=LEO1_+_52263929.23-all~e39m1	122171	96763	69416	255691	222364	93506	30487	21480	25772	23281	16500	17585	12211	17731	17736	26580	23657	18970
Gene_Expression=MED11_-_4634751.24-all~e39m1	1	0	0	71	164	39	0	0	0	0	0	0	0	45	0	0	0	0
Gene_Expression=MED21_-_27175725.24-all~e39m1	11559	10571	8007	17307	16573	6831	13137	14792	5882	14751	8168	8810	27158	40840	16181	25281	15362	8621
Gene_Expression=MED30_+_118533086.24-all~e39m1	0	0	0	1	1	0	0	0	33	0	0	0	0	6	0	0	0	0
Gene_Expression=MED7_+_156569806.24-ENST00000420343.1~e39m1	7257	6095	4495	7290	12100	6184	28402	30693	77926	22260	33859	7704	21726	52894	33703	32361	12854	31509
Gene_Expression=TAF8_-_42018330.22-all~e39m1	568	465	152	1153	1545	216	0	0	0	0	2	0	4	80	4	18120	11	4311
Gene_Expression=TRNAU1AP_-_28879658.23-all~e39m1	31623	26135	20591	32628	42895	17314	94515	64327	34829	64937	70124	62695	102475	182615	228934	117082	91437	114509
Gene_Expression=ZNF574_-_42580572.24-ENST00000359044.4~e39m1	0	0	0	0	0	0	0	0	0	0	0	0	0	0	0	0	0	0
Gene_Expression=ZRANB2_-_71546722.26-all~e39m1	0	0	0	0	0	2	0	0	0	0	0	0	0	0	0	0	0	0
Membrane_Proteins=TMEM261_-_7799800.22-all~e39m1	91972	69604	53351	159645	179506	66611	2917	3868	10651	2617	3890	1861	2379	9228	6042	6472	4608	7205
Stress_Proteostasis=CENPP_+_95087933.23-all~e39m1	57186	38367	34198	81381	94100	39338	5274	1329	5236	2131	4119	2367	4172	4556	1184	4972	5098	6148
Stress_Proteostasis=GNAQ_-_80646388.28-all~e39m1	71224	43244	36474	71218	83476	28365	231802	557714	214322	299654	199734	371896	369757	703933	371503	383844	305746	235714
Stress_Proteostasis=NEDD8_+_24701514.24-all~e39m1	1988	1820	551	14201	11804	5584	2582	28	193	2682	747	90	10389	3340	6047	36917	3341	44483
Stress_Proteostasis=PITRM1_+_3214891.22-all~e39m1	117603	81034	61693	120193	132094	56485	200646	163553	284906	152378	181597	149132	218744	318836	337642	318903	254864	172359
Stress_Proteostasis=UFL1_+_96969723.23-all~e39m1	0	0	0	0	0	0	0	0	0	0	0	0	0	0	0	0	0	0
Stress_Proteostasis=UFM1_-_38924048.25-all~e39m1	170887	113681	87842	214924	248637	98673	100288	54035	92062	89658	100123	100596	64945	82767	67933	107582	93913	66559
Stress_Proteostasis=VPS29_+_110939856.24-all~e39m1	0	0	0	0	0	0	0	0	1	0	0	0	0	0	0	0	0	0
Trafficking+Mitochondria+Motility=AGPS_-_178257511.24-all~e39m1	32390	21471	21132	42438	52629	18211	66686	114141	37581	49451	62652	132818	95826	165501	126783	166554	130034	97782
Trafficking+Mitochondria+Motility=AGPS_-_178257644.24-all~e39m1	50771	30350	27856	54994	65564	24334	89668	221712	176644	137173	153517	210213	170930	178114	194631	182535	142862	174215
Trafficking+Mitochondria+Motility=APOL2_+_36635699.27-all~e20m1	7311	5071	4944	10776	9470	4182	7343	5230	13889	17903	8828	9008	29684	17077	10460	7207	13583	16383
Trafficking+Mitochondria+Motility=ATP5E_+_57607169.25-all~e39m1	92594	71541	56943	119162	132314	52673	210013	213621	214631	332545	261915	274907	381293	724882	601360	514264	332289	337945
Trafficking+Mitochondria+Motility=ATP5E_+_57607208.23-all~e39m1	55945	41609	35370	72358	72478	29162	124343	130193	123945	118357	87372	164850	291789	451410	240805	239036	193217	322465
Trafficking+Mitochondria+Motility=ATP5E_-_57607267.25-all~e39m1	162429	112267	99868	195137	206156	84479	354668	373187	484265	393434	351636	357332	686441	684034	739815	850361	740795	714830
Trafficking+Mitochondria+Motility=ATP5E_-_57607361.22-all~e39m1	817	423	54	3	886	350	16	71	0	1	14	0	49	0	0	0	2	0
Trafficking+Mitochondria+Motility=ATP5SL_+_41945774.24-all~e39m1	44846	31929	24889	73553	83299	33952	4841	5323	3780	2989	3450	1095	2877	1235	731	6618	877	9150
Trafficking+Mitochondria+Motility=BTF3_+_72794288.22-all~e39m1	6243	3977	2783	11322	10452	5960	25316	18246	10688	9924	11685	2403	3349	6985	12826	3604	14696	11499
Trafficking+Mitochondria+Motility=BTF3_+_72794353.24-all~e39m1	31108	19678	18805	33145	38752	19516	88872	35211	111079	89413	42851	58962	90830	106453	194191	154229	84795	149373
Trafficking+Mitochondria+Motility=BTF3_+_72794353.24-all~e39m1	31108	19678	18805	33145	38752	19516	88872	35211	111079	89413	42851	58962	90830	106453	194191	154229	84795	149373
Trafficking+Mitochondria+Motility=BTF3_-_72794461.24-all~e39m1	2857	2875	2094	6757	6968	3187	1854	7114	1399	5827	3411	2945	351	3512	662	955	1166	850
Trafficking+Mitochondria+Motility=BTF3_-_72794519.24-all~e39m1	36844	20679	17941	46202	56505	22620	67101	60419	49313	49786	66949	51855	16989	20425	27886	39744	38025	13315
Trafficking+Mitochondria+Motility=BTF3_-_72794519.24-all~e39m1	36844	20679	17941	46202	56505	22620	67101	60419	49313	49786	66949	51855	16989	20425	27886	39744	38025	13315
Trafficking+Mitochondria+Motility=C14orf2_+_104387796.23-ENST00000286953.3,ENST00000557040.1~e39m1	85399	63018	48641	115528	117359	51296	13313	9942	20533	21585	20291	5995	10926	31876	20690	23477	115899	14079
Trafficking+Mitochondria+Motility=C14orf2_+_104387796.23-ENST00000286953.3,ENST00000557040.1~e39m1	85399	63018	48641	115528	117359	51296	13313	9942	20533	21585	20291	5995	10926	31876	20690	23477	115899	14079
Trafficking+Mitochondria+Motility=C14orf2_+_104387805.23-ENST00000286953.3,ENST00000557040.1~e39m1	86859	66095	52468	135014	152512	58863	5935	2355	6329	16318	6951	3171	8543	8948	4512	4570	5343	4096
Trafficking+Mitochondria+Motility=C14orf2_+_104387805.23-ENST00000286953.3,ENST00000557040.1~e39m1	86859	66095	52468	135014	152512	58863	5935	2355	6329	16318	6951	3171	8543	8948	4512	4570	5343	4096
Trafficking+Mitochondria+Motility=C14orf2_+_104387805.23-ENST00000286953.3,ENST00000557040.1~e39m1	86859	66095	52468	135014	152512	58863	5935	2355	6329	16318	6951	3171	8543	8948	4512	4570	5343	4096
Trafficking+Mitochondria+Motility=C14orf2_-_104387635.24-ENST00000286953.3,ENST00000557040.1~e39m1	167214	135219	102559	192936	220903	90456	89063	67300	117722	85061	118165	95920	130831	231045	199455	336596	194859	160856
Trafficking+Mitochondria+Motility=C14orf2_-_104387635.24-ENST00000286953.3,ENST00000557040.1~e39m1	167214	135219	102559	192936	220903	90456	89063	67300	117722	85061	118165	95920	130831	231045	199455	336596	194859	160856
Trafficking+Mitochondria+Motility=C1QBP_+_5342228.24-all~e39m1	83516	66188	46100	109084	133932	48638	164978	201204	191627	193097	210438	142492	120551	137139	120947	176328	210046	69941
Trafficking+Mitochondria+Motility=C1QBP_-_5342238.24-all~e39m1	129396	84770	73775	141393	158115	65886	302476	334741	347973	246068	263383	401924	479568	557705	542648	513856	559832	361357
Trafficking+Mitochondria+Motility=CD3EAP_-_45910113.22-ENST00000589804.1~e39m1	87371	61197	50409	119301	143309	58456	37935	87659	45338	54330	59190	42541	50296	51654	44438	49152	79968	37224
Trafficking+Mitochondria+Motility=CHCHD1_+_75541877.24-all~e39m1	85057	52688	46174	99145	116424	46289	51187	62973	93331	82590	79378	41685	76138	92317	74258	76749	92133	79734
Trafficking+Mitochondria+Motility=CHCHD1_+_75541877.24-all~e39m1	85057	52688	46174	99145	116424	46289	51187	62973	93331	82590	79378	41685	76138	92317	74258	76749	92133	79734
Trafficking+Mitochondria+Motility=CHCHD1_+_75541877.24-all~e39m1	85057	52688	46174	99145	116424	46289	51187	62973	93331	82590	79378	41685	76138	92317	74258	76749	92133	79734
Trafficking+Mitochondria+Motility=CHCHD1_+_75541887.23-all~e39m1	152367	102650	88880	194635	207099	89147	223690	217419	292593	275866	224321	266532	389142	390099	311189	419319	374474	264127
Trafficking+Mitochondria+Motility=CHCHD1_+_75541887.23-all~e39m1	152367	102650	88880	194635	207099	89147	223690	217419	292593	275866	224321	266532	389142	390099	311189	419319	374474	264127
Trafficking+Mitochondria+Motility=CHCHD1_-_75541873.22-all~e39m1	0	0	0	0	0	0	0	0	0	0	0	0	0	0	0	0	0	0
Trafficking+Mitochondria+Motility=CHCHD2_+_56174001.24-all~e39m1	10891	7675	6888	12012	10903	4497	21696	40116	45827	13732	16285	21523	22128	22204	25269	31612	17148	8713
Trafficking+Mitochondria+Motility=CHCHD2_+_56174239.24-all~e39m1	88653	57270	48385	100187	105702	44551	192890	243197	209966	227344	204130	404721	481923	515418	430611	411748	398484	306584
Trafficking+Mitochondria+Motility=CHCHD2_-_56174016.23-all~e39m1	0	0	0	0	0	0	0	0	0	0	0	0	0	0	0	0	0	0
Trafficking+Mitochondria+Motility=CHCHD2_-_56174139.23-all~e39m1	0	0	0	0	0	0	0	0	0	0	0	0	0	0	0	0	0	0
Trafficking+Mitochondria+Motility=CHCHD4_+_14166114.24-all~e39m1	1531	1509	927	2951	4758	1719	60	1299	104	148	20	28	361	932	80	298	74	1066
Trafficking+Mitochondria+Motility=CHCHD4_+_14166114.24-all~e39m1	1531	1509	927	2951	4758	1719	60	1299	104	148	20	28	361	932	80	298	74	1066
Trafficking+Mitochondria+Motility=CHCHD4_+_14166114.24-all~e39m1	1531	1509	927	2951	4758	1719	60	1299	104	148	20	28	361	932	80	298	74	1066
Trafficking+Mitochondria+Motility=CHCHD4_+_14166185.24-all~e39m1	0	0	0	0	0	0	0	0	0	0	0	0	0	0	0	0	0	0
Trafficking+Mitochondria+Motility=CISD3_-_36886618.24-all~e39m1	230340	157030	127621	254530	286105	118724	557065	551031	582490	546272	503649	454838	919840	1053536	768551	882169	849592	745859
Trafficking+Mitochondria+Motility=CISD3_-_36886774.24-all~e39m1	73917	61264	47070	78425	91081	41262	136024	199634	153088	193488	222141	187489	329570	305587	237632	290879	235594	280341
Trafficking+Mitochondria+Motility=CMC1_-_28283333.24-all~e39m1	120275	74267	62942	130434	145038	59220	239767	387106	212067	432011	257279	224668	410016	462357	429447	490008	357989	326215
Trafficking+Mitochondria+Motility=COQ10B_-_198318300.24-all~e39m1	2211	1927	1837	3876	2610	1544	1183	1849	4715	1347	2332	1088	4063	5049	3246	2957	4080	373
Trafficking+Mitochondria+Motility=COQ2_-_84205804.22-all~e39m1	89931	67144	52249	104287	114467	47515	178782	254076	207445	218376	164191	211889	1016217	1181177	1533267	1141942	691264	583765
Trafficking+Mitochondria+Motility=COQ2_-_84205900.24-all~e39m1	11887	8542	8454	16443	19799	8009	8303	8015	16125	12199	8723	5382	6628	2777	5744	11125	11100	3703
Trafficking+Mitochondria+Motility=COQ2_-_84205900.24-all~e39m1	11887	8542	8454	16443	19799	8009	8303	8015	16125	12199	8723	5382	6628	2777	5744	11125	11100	3703
Trafficking+Mitochondria+Motility=COQ5_+_120966978.23-all~e39m1	8912	3702	3453	6440	6166	3590	4736	12928	11346	12441	6178	23845	1379	2892	1831	7562	10141	4230
Trafficking+Mitochondria+Motility=COX10_+_13973027.23-all~e39m1	194991	125281	114410	202461	247008	95802	315317	340815	356592	244985	277813	264187	490044	780861	559024	620412	412351	407850
Trafficking+Mitochondria+Motility=COX10_-_13972904.23-all~e39m1	61903	32968	30265	67445	73972	31117	63234	45301	103598	64759	62268	101688	46692	34464	35750	31693	66612	40472
Trafficking+Mitochondria+Motility=COX11_+_53045845.24-all~e39m1	184967	129405	110384	214895	235685	94579	272722	272699	305965	234713	191230	148181	374633	587546	406637	531878	373675	296088
Trafficking+Mitochondria+Motility=COX11_+_53045854.24-all~e39m1	53912	41412	28812	57376	79009	29143	153955	164137	229052	221501	87480	131865	463241	385271	196763	322356	747249	282573
Trafficking+Mitochondria+Motility=COX11_+_53045926.25-all~e39m1	11834	7380	7468	8631	13950	4631	19464	6570	16544	15850	19942	4768	61860	39624	80640	27495	30895	25816
Trafficking+Mitochondria+Motility=COX11_-_53045988.24-all~e39m1	116433	88272	71918	163781	186306	74685	65165	43665	37781	39846	53240	20452	20077	23220	22429	23915	43635	23948
Trafficking+Mitochondria+Motility=COX16_+_70826202.24-all~e39m1	134250	90245	77533	158599	160381	68474	266248	262850	218856	200127	219042	265080	257404	374540	345489	299000	272564	278979
Trafficking+Mitochondria+Motility=COX16_+_70826332.23-all~e39m1	9972	9005	6172	11015	14603	4876	16967	10656	16716	8001	6519	3627	5077	6121	8962	6650	7534	16552
Trafficking+Mitochondria+Motility=COX16_-_70826211.24-all~e39m1	176826	124685	100842	208118	219899	93081	420703	449154	423732	392190	339429	329822	864763	1275948	1291167	995353	806053	963770
Trafficking+Mitochondria+Motility=COX17_+_119396028.25-all~e39m1	148440	119767	86487	198396	214517	90262	220092	321716	319505	297817	307764	272236	415757	444869	427147	432153	469701	300752
Trafficking+Mitochondria+Motility=COX18_+_73935397.24-all~e39m1	154210	104959	85263	200305	204834	101212	136774	129523	158767	86841	113149	148215	206622	172327	186063	142491	183598	114482
Trafficking+Mitochondria+Motility=COX18_+_73935406.24-all~e39m1	27585	20783	16453	31549	37549	14678	35365	41563	38865	17440	32760	12007	30898	61217	39286	43048	23199	16478
Trafficking+Mitochondria+Motility=CYP20A1_+_204103710.24-all~e39m1	14914	10557	8335	21232	20548	7064	49840	31565	38322	35871	19128	67484	67001	107173	50949	59391	34736	25792
Trafficking+Mitochondria+Motility=DENND1A_+_126692343.24-all~e39m1	30886	15294	16435	28137	30141	13284	39679	31235	46986	49726	55781	32938	104403	114133	198221	145460	130661	84972
Trafficking+Mitochondria+Motility=EIF2B2_-_75469856.23-all~e39m1	425	1	0	8	396	47	0	0	0	4	1	0	0	0	0	0	0	0
Trafficking+Mitochondria+Motility=ELAC2_+_12921295.24-all~e39m1	0	0	0	0	0	0	0	0	0	0	0	0	0	0	0	0	0	0
Trafficking+Mitochondria+Motility=ELAC2_+_12921318.24-all~e39m1	65247	41970	31198	75770	95045	37378	44199	37874	59868	23033	24245	36978	17178	29461	24740	31200	47022	15175
Trafficking+Mitochondria+Motility=ENKD1_-_67700499.24-all~e39m1	139698	79231	81071	134126	155065	73420	291156	358659	392519	296643	322984	299397	816619	1139279	725148	707119	787549	629234
Trafficking+Mitochondria+Motility=ERAL1_-_27182046.24-all~e39m1	0	0	0	1	0	0	1	3	0	1	0	0	2	4	6	1	2	2
Trafficking+Mitochondria+Motility=ERAL1_-_27182251.23-all~e39m1	54102	44563	35881	78088	98374	38484	55686	20686	53042	62684	35396	36582	22842	28725	25791	13586	30484	11625
Trafficking+Mitochondria+Motility=FABP9_+_82373739.27-all~e39m1	12144	8108	7150	11021	14973	7242	38423	70864	20019	21291	23866	54602	11055	17847	20400	18252	15777	18515
Trafficking+Mitochondria+Motility=FAM162A_-_122103162.24-all~e39m1	103409	69172	54967	117094	139719	49874	181273	204756	215834	227764	198214	255850	459603	436296	389629	396076	388783	310309
Trafficking+Mitochondria+Motility=FASTKD2_+_207630295.26-all~e39m1	11245	10202	7643	18757	16168	7045	34225	24541	71236	25121	17541	52896	28139	28823	28984	31874	22029	17823
Trafficking+Mitochondria+Motility=FASTKD2_-_207630363.23-all~e39m1	72605	51042	40597	82545	92746	40317	161086	133013	195450	165944	110731	131233	119094	314659	142782	177883	163253	106759
Trafficking+Mitochondria+Motility=FASTKD5_+_3140441.22-all~e39m1	193056	145092	118664	229579	266048	107800	532558	606156	518003	636186	442744	407097	895212	1016795	1239006	942287	939313	892387
Trafficking+Mitochondria+Motility=FCF1_-_75179938.24-all~e39m1	0	0	0	0	0	0	0	0	0	0	0	0	0	0	0	0	0	0
Trafficking+Mitochondria+Motility=FIS1_+_100888122.23-all~e39m1	49587	36089	29584	78797	95245	33116	1857	3483	859	1929	916	6451	1196	782	249	801	1848	1684
Trafficking+Mitochondria+Motility=FIS1_+_100888154.24-all~e39m1	0	0	0	0	0	0	0	0	0	0	0	0	0	0	0	0	0	0
Trafficking+Mitochondria+Motility=FIS1_+_100888172.23-all~e39m1	9184	5352	3202	9871	12289	4816	1295	79	6989	2100	368	168	566	2747	7	4579	1910	293
Trafficking+Mitochondria+Motility=FRMD4A_+_13900809.24-ENST00000358621.4~e39m1	0	0	0	0	0	0	0	0	0	0	0	0	0	0	0	0	0	0
Trafficking+Mitochondria+Motility=GNG4_-_235813177.23-ENST00000391854.2~e39m1	42	92	23	545	536	108	3005	159	2	409	13	1	247	572	43	108	1	361
Trafficking+Mitochondria+Motility=GNPAT_-_231376974.23-all~e39m1	47165	33360	26564	128885	141468	57956	4574	8730	16260	11638	5217	2536	14736	12847	10088	18362	16521	14115
Trafficking+Mitochondria+Motility=GNPAT_-_231376974.23-all~e39m1	47165	33360	26564	128885	141468	57956	4574	8730	16260	11638	5217	2536	14736	12847	10088	18362	16521	14115
Trafficking+Mitochondria+Motility=GRSF1_+_71705419.23-all~e39m1	155163	106914	90747	174091	192339	75603	358832	401144	445521	522341	366463	322971	578675	802177	844476	663861	804486	578348
Trafficking+Mitochondria+Motility=GRSF1_-_71705555.23-all~e39m1	234400	166067	145130	281068	330996	136586	149678	185898	254413	145394	210140	146503	207054	245081	249425	318381	257284	210510
Trafficking+Mitochondria+Motility=GRSF1_-_71705555.23-all~e39m1	234400	166067	145130	281068	330996	136586	149678	185898	254413	145394	210140	146503	207054	245081	249425	318381	257284	210510
Trafficking+Mitochondria+Motility=HSD17B12_+_43702292.24-all~e39m1	0	0	0	0	0	0	0	0	0	0	0	0	0	0	0	0	0	0
Trafficking+Mitochondria+Motility=HSD17B12_-_43702309.23-all~e39m1	151764	126976	94826	190891	227202	92367	170028	144318	160215	112236	177298	141641	139958	293659	172359	205887	169923	135449
Trafficking+Mitochondria+Motility=HSD17B12_-_43702402.23-all~e39m1	190456	157813	132801	259546	295944	124277	194475	271757	237737	197845	266130	242007	259163	398404	215428	291784	341788	283416
Trafficking+Mitochondria+Motility=ICT1_+_73008752.24-all~e39m1	3597	2602	2264	4898	6227	2017	2561	611	4542	4570	1690	11638	611	90	1859	1764	806	1129
Trafficking+Mitochondria+Motility=ICT1_+_73008845.24-all~e39m1	4886	3180	2555	6280	5072	1832	907	268	12401	7650	1793	5258	4248	15669	4195	8715	6440	2099
Trafficking+Mitochondria+Motility=ICT1_+_73008927.22-all~e39m1	0	0	0	0	142	0	0	30	0	7	0	0	0	1	0	0	2	0
Trafficking+Mitochondria+Motility=ICT1_-_73008795.24-all~e39m1	0	0	0	0	0	0	0	0	0	0	0	0	0	0	0	0	0	0
Trafficking+Mitochondria+Motility=IMMT_-_86422566.24-ENST00000449247.2,ENST00000442664.2~e39m1	38630	24619	20061	40965	42170	20098	56264	49759	57925	48460	38834	30860	181864	71843	70925	46688	57811	20314
Trafficking+Mitochondria+Motility=IMMT_-_86422566.24-ENST00000449247.2,ENST00000442664.2~e39m1	38630	24619	20061	40965	42170	20098	56264	49759	57925	48460	38834	30860	181864	71843	70925	46688	57811	20314
Trafficking+Mitochondria+Motility=IMMT_-_86422569.22-ENST00000449247.2,ENST00000442664.2~e39m1	4723	4463	3462	4694	5131	2445	1343	2182	1133	2473	3404	1237	4095	2366	2779	4819	13519	2571
Trafficking+Mitochondria+Motility=IMMT_-_86422569.22-ENST00000449247.2,ENST00000442664.2~e39m1	4723	4463	3462	4694	5131	2445	1343	2182	1133	2473	3404	1237	4095	2366	2779	4819	13519	2571
Trafficking+Mitochondria+Motility=ISCA1_+_88897227.24-all~e39m1	81693	53721	43639	103040	107961	47818	75268	81471	102788	68622	114432	58133	87201	114951	128549	102770	97067	55277
Trafficking+Mitochondria+Motility=ISCA1_-_88897181.23-all~e39m1	93818	75474	52611	115226	130308	55093	192208	151687	197516	187798	188035	141730	278077	241562	269242	332326	250149	219259
Trafficking+Mitochondria+Motility=ISCA2_+_74960428.23-all~e39m1	158889	109380	89626	233474	266042	105378	185023	211212	209585	171003	157940	99706	176233	154470	126304	173554	242050	93757
Trafficking+Mitochondria+Motility=ISCA2_+_74960428.23-all~e39m1	158889	109380	89626	233474	266042	105378	185023	211212	209585	171003	157940	99706	176233	154470	126304	173554	242050	93757
Trafficking+Mitochondria+Motility=ISCA2_-_74960493.24-all~e39m1	0	0	0	0	0	0	0	0	0	0	0	0	0	0	0	0	0	0
Trafficking+Mitochondria+Motility=KPNB1_+_45727289.23-all~e39m1	0	0	0	0	0	0	0	0	0	0	0	0	0	0	0	0	0	0
Trafficking+Mitochondria+Motility=KPNB1_+_45727465.24-all~e39m1	7040	4361	5000	9368	6714	5561	28564	9277	7553	11062	22381	13847	11205	122439	9688	16692	11042	17681
Trafficking+Mitochondria+Motility=KPNB1_-_45727376.24-all~e39m1	176346	124153	90434	189402	224729	96500	343860	333586	367913	459146	347476	454255	505739	798083	609648	624516	545468	521119
Trafficking+Mitochondria+Motility=MALSU1_-_23338974.24-all~e39m1	73961	56377	46316	112397	132314	54667	7011	6445	7069	5006	5426	5182	5217	9520	4238	7508	16778	12525
Trafficking+Mitochondria+Motility=MALSU1_-_23338984.23-all~e39m1	53111	39178	31721	92992	116429	42180	4598	7157	7399	2603	4899	6067	4279	4790	3274	4495	6758	2611
Trafficking+Mitochondria+Motility=METTL17_+_21458205.23-all~e39m1	0	0	0	0	0	0	0	0	0	0	0	0	0	0	0	0	0	0
Trafficking+Mitochondria+Motility=METTL17_-_21458124.24-all~e39m1	3830	1683	1403	5834	6172	2785	397	69	487	448	81	210	406	1202	0	0	32	429
Trafficking+Mitochondria+Motility=METTL17_-_21458210.24-all~e39m1	3656	3567	2054	7444	5246	1934	1538	1478	758	415	169	1191	628	3843	1	990	255	167
Trafficking+Mitochondria+Motility=MIEF1_-_39898405.23-all~e39m1	148018	100168	85527	184600	215586	87661	132184	115230	163854	114663	116103	133588	178184	175003	139176	167872	157050	158391
Trafficking+Mitochondria+Motility=MINOS1_+_19923687.23-all~e39m1	132829	93644	70463	148717	170443	68663	334926	282467	332226	313928	275413	296415	495051	721210	660385	686145	627027	373179
Trafficking+Mitochondria+Motility=MINOS1_-_19923774.26-all~e39m1	0	0	0	0	0	0	0	0	0	0	0	0	0	0	0	0	0	0
Trafficking+Mitochondria+Motility=MPP6_+_24613209.24-all~e39m1	0	0	0	0	0	0	0	0	0	0	0	0	0	0	0	0	0	0
Trafficking+Mitochondria+Motility=MPP6_-_24613248.25-all~e39m1	180665	110166	101578	190534	223774	90387	397064	358354	474368	463950	391773	588041	708664	991388	1088823	746741	648179	862071
Trafficking+Mitochondria+Motility=MRPL10_+_45908879.24-all~e39m1	14738	11378	8776	31627	35536	13062	4994	5230	13853	9208	4283	871	5948	13196	16643	12998	5703	2928
Trafficking+Mitochondria+Motility=MRPL10_-_45908806.24-all~e39m1	1691	1940	521	2287	2258	832	2490	2411	4987	1561	678	496	540	650	0	275	1038	235
Trafficking+Mitochondria+Motility=MRPL11_-_66206281.24-all~e39m1	86026	50943	45100	86107	103623	42632	139354	97880	172903	128491	108951	154463	247977	190810	278200	192688	152163	219965
Trafficking+Mitochondria+Motility=MRPL12_+_79670446.23-all~e39m1	107280	69346	60724	124772	152392	59546	57547	64356	105407	50666	80055	78158	49888	68829	73357	104736	73197	54551
Trafficking+Mitochondria+Motility=MRPL12_+_79670494.24-all~e39m1	3488	2437	1880	4672	4274	1889	647	2391	472	1524	3058	1658	663	260	441	407	1019	503
Trafficking+Mitochondria+Motility=MRPL12_-_79670497.24-all~e39m1	8868	3519	3547	5949	9229	3797	2146	2418	15890	1805	9463	11568	863	8169	21718	2486	6959	10135
Trafficking+Mitochondria+Motility=MRPL22_-_154320703.22-all~e39m1	22291	18027	14371	48361	59295	23550	3749	3813	951	806	628	3724	1106	1157	4586	844	161	3441
Trafficking+Mitochondria+Motility=MRPL33_+_27994796.23-all~e39m1	15116	13911	8183	21580	25584	10305	343	239	478	1055	838	54	199	973	172	934	204	77
Trafficking+Mitochondria+Motility=MRPL33_-_27994633.24-all~e39m1	11489	7435	5626	14791	16717	7988	392	1887	3753	262	633	99	5931	1818	310	2895	20910	1687
Trafficking+Mitochondria+Motility=MRPL37_-_54665946.22-all~e39m1	2	4	2	1	3	0	0	1	0	1	0	1	7	5	0	2	0	0
Trafficking+Mitochondria+Motility=MRPL3_+_131221564.24-all~e39m1	11137	6443	4500	11021	16491	5417	1876	1011	2139	3902	1385	2824	2529	2789	1096	6673	5078	2510
Trafficking+Mitochondria+Motility=MRPL3_+_131221564.24-all~e39m1	11137	6443	4500	11021	16491	5417	1876	1011	2139	3902	1385	2824	2529	2789	1096	6673	5078	2510
Trafficking+Mitochondria+Motility=MRPL3_+_131221785.23-all~e39m1	49	53	0	104	123	37	3	2	11	7	6	0	8	18	10	8	5	0
Trafficking+Mitochondria+Motility=MRPL3_+_131221785.23-all~e39m1	49	53	0	104	123	37	3	2	11	7	6	0	8	18	10	8	5	0
Trafficking+Mitochondria+Motility=MRPS14_+_174992406.24-all~e39m1	51763	40708	34302	83761	96128	38738	17393	19974	30377	34433	68398	25833	5558	11100	13082	13309	20815	10216
Trafficking+Mitochondria+Motility=MRPS14_+_174992537.23-all~e39m1	0	27	0	415	38	137	0	0	0	0	0	0	0	0	0	0	0	0
Trafficking+Mitochondria+Motility=MRPS16_+_75012183.24-all~e39m1	1	1	0	1	2	0	2	0	2	0	1	0	0	0	2	0	1	0
Trafficking+Mitochondria+Motility=MRPS16_-_75012231.23-all~e39m1	11204	7062	5180	13408	19615	8776	15369	13312	35634	31960	28512	14238	26456	60387	39134	35486	36234	12701
Trafficking+Mitochondria+Motility=MRPS17_-_56019674.24-all~e39m1	110108	64617	62557	124956	132482	57769	271409	498006	321493	289758	287953	250849	544219	519578	473520	544340	405408	384308
Trafficking+Mitochondria+Motility=MRPS22_+_138724737.28-ENST00000495075.1~e20m1	0	0	0	0	0	0	0	0	0	0	0	0	0	0	0	0	0	0
Trafficking+Mitochondria+Motility=MRPS22_-_139062922.23-ENST00000310776.4,ENST00000465056.1~e39m1	25684	18771	16773	50103	52044	21111	2007	6086	7780	2673	2416	35904	473	671	801	234	456	921
Trafficking+Mitochondria+Motility=MRPS22_-_139063101.24-ENST00000310776.4,ENST00000465056.1~e39m1	152323	114233	91747	183976	209870	81923	328291	392548	463218	367524	262129	252985	438345	772535	574132	595348	535336	573311
Trafficking+Mitochondria+Motility=MTERFD1_+_97273772.23-all~e39m1	52534	43250	33464	109921	129094	49099	5632	372	2438	1550	4723	3626	676	2794	1531	1845	319	1908
Trafficking+Mitochondria+Motility=MTERFD1_-_97273755.24-all~e39m1	103556	70362	55113	128885	146258	64256	54074	64227	98035	64514	66285	63987	54449	72538	70518	51098	64125	23651
Trafficking+Mitochondria+Motility=MTG1_+_135207656.23-all~e39m1	4644	2448	2020	4025	4692	2804	15318	4275	11478	4129	9647	10868	472	941	1895	7796	7324	959
Trafficking+Mitochondria+Motility=MTG1_+_135207895.23-all~e39m1	869	497	706	2870	1668	528	2463	1972	534	2688	1450	109	851	3661	5464	3640	3299	1640
Trafficking+Mitochondria+Motility=MTIF2_+_55496269.24-all~e39m1	142280	98945	84020	187076	207574	82459	108889	155409	190456	88707	147988	111342	192533	337456	218193	186841	282387	141366
Trafficking+Mitochondria+Motility=MTIF2_-_55496148.24-all~e39m1	114775	86160	67135	148266	169818	62502	211470	188231	212006	292457	297811	291251	485686	422075	387323	470203	670318	594896
Trafficking+Mitochondria+Motility=MTIF2_-_55496360.24-all~e39m1	152684	101236	88354	176923	192400	69869	277796	291375	374964	352243	331024	302982	612009	514730	536850	567260	462980	404971
Trafficking+Mitochondria+Motility=MTPAP_+_30638046.24-all~e39m1	34390	27158	20102	49232	52235	20030	31285	77813	65613	44017	53530	26597	19102	36680	41342	39814	54426	13301
Trafficking+Mitochondria+Motility=MTPAP_+_30638061.22-all~e39m1	9230	7704	6703	18392	16566	10158	18765	4413	16856	11282	7843	24288	1963	8359	372	4379	4298	2243
Trafficking+Mitochondria+Motility=MTPAP_+_30638061.22-all~e39m1	9230	7704	6703	18392	16566	10158	18765	4413	16856	11282	7843	24288	1963	8359	372	4379	4298	2243
Trafficking+Mitochondria+Motility=MTRF1L_+_153323799.23-all~e39m1	65	527	395	1463	1482	888	211	45	171	0	96	144	18613	290	6231	1334	9055	2196
Trafficking+Mitochondria+Motility=MTRF1L_+_153323814.23-all~e39m1	3114	2455	1700	3673	4978	2383	741	818	117	2307	361	2397	6	0	0	1454	1	67
Trafficking+Mitochondria+Motility=NDUFAF1_+_41694528.24-all~e39m1	45000	33233	27829	55436	63767	31708	136501	129956	190314	180990	146809	118513	468254	293340	357178	284272	183502	204545
Trafficking+Mitochondria+Motility=NDUFAF1_+_41694646.23-all~e39m1	7423	5369	4908	8913	6876	3900	4310	1461	1462	902	2816	909	462	73	327	1927	996	132
Trafficking+Mitochondria+Motility=NDUFAF1_+_41694664.24-all~e39m1	6847	5646	4695	9229	9638	3007	13703	20101	12149	23806	13985	49066	14193	8549	19048	23074	51427	20782
Trafficking+Mitochondria+Motility=NDUFAF1_-_41694559.24-all~e39m1	116136	86563	61609	121596	131393	58645	190445	193047	235351	212469	180368	208544	404893	762631	455554	491905	393577	481010
Trafficking+Mitochondria+Motility=NDUFAF3_+_49058456.23-all~e39m1	47283	30790	24259	51262	59357	24289	112782	127067	181215	58385	127706	95777	287593	359648	177002	237885	260962	234907
Trafficking+Mitochondria+Motility=NDUFAF3_+_49058472.24-all~e39m1	40645	27175	19963	40005	45186	19432	65246	83071	90048	62079	76660	57951	242501	208364	214079	199019	123748	209595
Trafficking+Mitochondria+Motility=NDUFAF3_+_49058496.24-all~e39m1	55497	36868	28982	66132	77268	29823	139490	218438	210173	146197	99378	143810	349751	328957	288625	307374	207077	314747
Trafficking+Mitochondria+Motility=NDUFAF3_+_49058707.24-all~e39m1	21675	16708	14064	20177	26603	11293	53055	34812	37286	51293	40953	23305	48662	66423	32856	43041	44500	32778
Trafficking+Mitochondria+Motility=NDUFAF4_+_97345647.24-all~e39m1	90056	66643	49940	107729	118314	50455	143772	142149	148518	148661	150419	215446	278284	386887	285313	270225	239743	195906
Trafficking+Mitochondria+Motility=NDUFAF4_+_97345654.24-all~e39m1	39513	29871	21474	63220	70519	28120	2294	2898	2856	2002	4769	2119	3748	9373	2441	3171	2332	575
Trafficking+Mitochondria+Motility=NDUFAF4_+_97345781.22-all~e39m1	71750	45234	42363	79352	88411	37172	137477	145777	180469	144069	139274	141005	254664	382084	275745	310280	300102	265179
Trafficking+Mitochondria+Motility=NDUFAF4_-_97345717.23-all~e39m1	30642	21264	16075	43401	53335	19558	12437	11119	5458	4847	3352	7206	6153	2493	815	1982	11507	1730
Trafficking+Mitochondria+Motility=NDUFAF5_+_13765588.23-all~e39m1	12016	8073	6187	25305	24398	12684	3369	1675	3839	2581	7992	6166	7017	5654	1179	1732	5330	4987
Trafficking+Mitochondria+Motility=NDUFAF5_+_13765610.23-all~e39m1	241	405	57	526	744	196	8	540	503	615	1122	2	719	2164	208	2387	124	254
Trafficking+Mitochondria+Motility=NDUFAF5_-_13765762.24-all~e39m1	32517	22151	17481	33982	41203	17171	26803	39212	51218	17114	27236	52185	72715	80667	58657	96409	60826	39291
Trafficking+Mitochondria+Motility=NDUFAF5_-_13765768.24-all~e39m1	71810	46446	38945	69802	72886	31701	93742	80471	91187	119907	95633	57413	153092	414832	145301	227795	195994	222693
Trafficking+Mitochondria+Motility=NOA1_-_57844978.23-all~e39m1	41390	31995	23935	44826	56162	22531	101246	161924	107135	85013	109703	83653	190561	248313	142244	223494	182514	191412
Trafficking+Mitochondria+Motility=NOA1_-_57845032.22-all~e39m1	12935	7256	6248	25694	24401	11328	3450	2095	2484	4817	5016	5422	20214	5820	2607	17925	200	3720
Trafficking+Mitochondria+Motility=OXA1L_+_23236076.24-all~e39m1	27785	19257	15943	29007	30204	12475	57213	28478	34016	30758	65444	23477	49538	89546	43924	50892	95456	64952
Trafficking+Mitochondria+Motility=OXA1L_-_23235972.23-all~e39m1	7089	5633	3426	8955	13008	4217	7645	9886	6863	2491	3397	320	2654	26808	501	3125	6853	866
Trafficking+Mitochondria+Motility=OXA1L_-_23236169.22-all~e39m1	68161	54332	39800	98746	93424	42130	84369	87302	115387	102429	96212	117457	88610	60701	81608	120518	117201	52408
Trafficking+Mitochondria+Motility=PAF1_+_39881570.24-all~e39m1	19223	14712	12488	26157	29598	10477	92465	30366	39007	34239	46484	31333	40832	84318	45835	36020	57045	31382
Trafficking+Mitochondria+Motility=PAF1_-_39881821.23-all~e39m1	143886	94878	77776	183426	208019	90512	208247	185031	298982	183326	180756	240453	138166	141399	197453	177503	233794	122630
Trafficking+Mitochondria+Motility=PAF1_-_39881843.23-all~e39m1	7646	4180	4054	2892	3844	1416	30507	6024	6036	14923	7807	22286	15649	20468	12543	18087	12930	8342
Trafficking+Mitochondria+Motility=PDE12_+_57542048.24-all~e39m1	0	0	0	0	0	0	0	0	0	0	0	0	0	0	0	0	0	0
Trafficking+Mitochondria+Motility=PDE12_+_57542095.23-all~e39m1	0	0	0	0	0	0	0	0	0	0	0	0	0	0	0	0	0	0
Trafficking+Mitochondria+Motility=PDE12_-_57542154.22-all~e39m1	0	0	0	0	0	0	0	0	0	0	0	0	0	0	0	0	0	0
Trafficking+Mitochondria+Motility=PDHX_-_34938158.23-all~e39m1	244082	178568	134111	258034	312502	119184	423414	393571	417848	532851	406558	501512	933689	1160509	926022	1036506	806345	1140698
Trafficking+Mitochondria+Motility=PDSS1_+_26986730.24-all~e39m1	2026	2038	1674	2185	3630	1123	1983	723	1492	600	508	410	252	27	2451	435	612	171
Trafficking+Mitochondria+Motility=PDSS1_-_26986812.25-all~e39m1	40513	30726	26200	45196	61541	22807	57547	31733	75831	61770	46641	47856	43482	30768	55340	57151	51762	38336
Trafficking+Mitochondria+Motility=PDSS1_-_26986812.25-all~e39m1	40513	30726	26200	45196	61541	22807	57547	31733	75831	61770	46641	47856	43482	30768	55340	57151	51762	38336
Trafficking+Mitochondria+Motility=PDSS1_-_26986834.24-all~e39m1	73538	48343	39711	79639	96724	36487	82422	92600	92875	53930	82692	43341	106447	50149	76860	90514	69222	72790
Trafficking+Mitochondria+Motility=PDSS2_+_107780714.22-all~e39m1	11540	6554	6441	10620	10863	4578	40094	16507	15852	7546	16701	5760	28373	28484	32270	14010	17345	18267
Trafficking+Mitochondria+Motility=PDSS2_+_107780714.22-all~e39m1	11540	6554	6441	10620	10863	4578	40094	16507	15852	7546	16701	5760	28373	28484	32270	14010	17345	18267
Trafficking+Mitochondria+Motility=PDSS2_+_107780732.23-all~e39m1	156213	124643	96141	206833	232463	97222	84780	78830	124382	89878	93404	54775	61562	76684	54474	97013	84743	63597
Trafficking+Mitochondria+Motility=PDSS2_-_107780554.24-all~e39m1	65971	41501	37101	65259	78375	30653	90279	90916	114835	76358	83209	54441	31395	79920	73707	114518	73778	43774
Trafficking+Mitochondria+Motility=PET112_+_152682088.22-all~e39m1	1373	1648	835	3616	5277	2590	10	0	21	0	13	1	39	0	176	98	0	2
Trafficking+Mitochondria+Motility=PET112_+_152682166.22-all~e39m1	12667	7612	6746	11812	12635	6705	20492	30775	16007	36065	21449	21240	19759	46387	63088	60242	37669	23128
Trafficking+Mitochondria+Motility=PET112_-_152682081.23-all~e39m1	8604	4431	3949	11401	11933	5342	3497	25	63	364	199	0	0	175	0	0	0	11
Trafficking+Mitochondria+Motility=PET117_+_18118628.24-all~e39m1	241732	187468	145465	295985	333373	145401	472106	529559	527203	674534	833688	393959	1230310	1998644	1215531	1262049	1006402	1469192
Trafficking+Mitochondria+Motility=PET117_-_18118620.24-all~e39m1	142017	99051	5	158480	171904	77884	297557	301131	334240	356227	251828	8	387426	434099	457331	395745	479177	21
Trafficking+Mitochondria+Motility=PET117_-_18118620.24-all~e39m1	142017	99051	5	158480	171904	77884	297557	301131	334240	356227	251828	8	387426	434099	457331	395745	479177	21
Trafficking+Mitochondria+Motility=PET117_-_18118759.24-all~e39m1	109248	82132	66007	153771	159019	62746	192992	94757	125003	121373	109915	109408	111465	155789	145044	138032	129966	77040
Trafficking+Mitochondria+Motility=PEX5_-_7342581.23-ENST00000420616.2~e39m1	47577	33756	29386	57309	63236	30177	49618	70001	64086	55525	53503	47744	118227	158266	88751	88094	120559	115164
Trafficking+Mitochondria+Motility=PEX7_-_137143924.22-all~e39m1	0	0	89	0	2	1	0	0	2	2	0	20	0	2	0	4	0	0
Trafficking+Mitochondria+Motility=PIGF_+_46844151.22-all~e39m1	146272	111577	87188	169262	202653	70752	312615	339287	392572	411017	254250	220149	690535	885193	648019	623606	532756	490230
Trafficking+Mitochondria+Motility=PIGF_+_46844151.22-all~e39m1	146272	111577	87188	169262	202653	70752	312615	339287	392572	411017	254250	220149	690535	885193	648019	623606	532756	490230
Trafficking+Mitochondria+Motility=PIGF_-_46844162.24-all~e39m1	25121	17468	11954	29962	27997	13408	104232	93666	56174	78086	52016	123191	94414	91672	103718	78161	100747	65426
Trafficking+Mitochondria+Motility=PNPT1_+_55920990.24-all~e39m1	99232	69287	60656	105947	132034	52464	183054	207597	176082	275564	193625	81585	442482	497052	529466	725292	616921	458437
Trafficking+Mitochondria+Motility=PNPT1_-_55920895.24-all~e39m1	43094	29241	25014	72533	82011	32472	23729	43070	76082	32799	27479	19777	23845	49440	46546	49000	46815	19545
Trafficking+Mitochondria+Motility=POLG2_+_62493140.24-all~e39m1	34514	14044	13712	33619	33260	16638	295	962	1021	1009	854	653	4595	5968	200	1289	2345	1597
Trafficking+Mitochondria+Motility=POLG2_-_62493069.23-all~e39m1	69828	49327	36174	76685	85328	36216	147322	102062	175567	139559	126698	102998	116656	228429	183957	159718	152140	172223
Trafficking+Mitochondria+Motility=PPOX_+_161136474.24-all~e39m1	168213	122299	103377	207385	228204	90004	366579	327910	369057	338501	395674	400875	417285	750628	560669	588814	513401	461493
Trafficking+Mitochondria+Motility=PPOX_-_161136289.24-all~e39m1	25478	19963	15177	37160	40500	15448	3197	4508	10296	4937	4455	7874	8278	8041	16208	18173	14387	5033
Trafficking+Mitochondria+Motility=PPOX_-_161136289.24-all~e39m1	25478	19963	15177	37160	40500	15448	3197	4508	10296	4937	4455	7874	8278	8041	16208	18173	14387	5033
Trafficking+Mitochondria+Motility=PTCD1_+_99036354.24-all~e39m1	10205	5985	5756	10716	11257	6625	5745	2183	4126	4012	2146	2280	652	3565	2564	1232	2432	1948
Trafficking+Mitochondria+Motility=PTCD1_-_99036285.23-all~e39m1	2428	1878	2022	6821	7833	2668	2501	5524	8465	3262	9780	24702	74	456	4	375	3099	200
Trafficking+Mitochondria+Motility=PTCD3_-_86333591.21-all~e39m1	25342	15470	16423	33268	34086	12830	36679	24406	53003	27038	39209	22298	31573	46423	30365	27467	35731	25039
Trafficking+Mitochondria+Motility=PUS1_-_132414007.23-all~e39m1	22497	11516	10316	25370	23008	10716	58965	70096	42713	89045	33482	52398	130688	153986	146118	120798	101219	102298
Trafficking+Mitochondria+Motility=PYURF_+_89444914.24-all~e39m1	12458	9439	7610	15389	19366	9092	14185	25911	17285	13167	20954	20953	16487	35764	25299	25774	28547	41622
Trafficking+Mitochondria+Motility=RAB4B_-_41284385.23-all~e39m1	2286	1280	555	1787	2274	2266	2157	1239	6262	5236	5710	3986	2098	2157	644	10738	1935	1436
Trafficking+Mitochondria+Motility=RARS2_+_88299671.24-all~e39m1	133091	85673	74611	152310	170431	67115	89994	443094	123923	132883	143940	174836	80178	234734	189315	242912	298871	129186
Trafficking+Mitochondria+Motility=RARS2_+_88299671.24-all~e39m1	133091	85673	74611	152310	170431	67115	89994	443094	123923	132883	143940	174836	80178	234734	189315	242912	298871	129186
Trafficking+Mitochondria+Motility=RARS2_+_88299706.24-all~e39m1	186689	134291	101371	218968	255175	95196	346525	433771	638719	539636	382175	361250	773970	916706	773235	817064	921627	629477
Trafficking+Mitochondria+Motility=RARS2_+_88299706.24-all~e39m1	186689	134291	101371	218968	255175	95196	346525	433771	638719	539636	382175	361250	773970	916706	773235	817064	921627	629477
Trafficking+Mitochondria+Motility=RARS2_-_88299688.23-all~e39m1	13458	9674	7867	18542	19758	8278	2785	12881	15737	8480	7692	1301	1262	2515	1860	4196	1910	5188
Trafficking+Mitochondria+Motility=RARS2_-_88299688.23-all~e39m1	13458	9674	7867	18542	19758	8278	2785	12881	15737	8480	7692	1301	1262	2515	1860	4196	1910	5188
Trafficking+Mitochondria+Motility=RBFA_+_77794493.24-all~e39m1	4751	4461	2601	7763	9334	4496	649	90	1052	309	268	659	0	155	0	35	600	1
Trafficking+Mitochondria+Motility=RBFA_-_77794501.24-all~e39m1	30755	22518	17133	45807	55811	23665	3136	6816	7576	7322	3642	3394	1144	1435	1635	1005	5611	509
Trafficking+Mitochondria+Motility=RBFA_-_77794507.24-all~e39m1	29627	26134	20113	37567	39693	19193	78252	110975	78912	82968	85680	73229	51966	77522	63151	77108	73979	65850
Trafficking+Mitochondria+Motility=RMND1_+_151773057.23-all~e39m1	14973	12516	10006	19831	20755	6780	75010	42897	51621	26272	40602	61985	43484	27319	48870	62510	74148	37285
Trafficking+Mitochondria+Motility=ROMO1_+_34287458.24-all~e39m1	126222	77026	64431	139532	154223	60568	247898	318470	277695	219333	224399	292008	327745	392551	389103	409466	338138	295958
Trafficking+Mitochondria+Motility=ROMO1_-_34287382.23-all~e39m1	27178	20812	16877	32288	32906	13002	22747	24886	35485	30361	32606	20305	63437	152490	74522	60775	86321	58968
Trafficking+Mitochondria+Motility=RPL10A_+_35436234.22-all~e39m1	0	0	0	0	0	0	0	0	0	0	0	0	0	0	0	0	0	0
Trafficking+Mitochondria+Motility=RPL10_+_153626724.23-ENST00000424325.2,ENST00000344746.4~e39m1	1975	718	451	705	1397	148	1078	93	2950	583	1020	228	158	116	535	1658	1708	629
Trafficking+Mitochondria+Motility=RPL12_-_130213456.22-all~e39m1	73986	51654	43310	93008	104555	42943	141313	136909	150114	118078	133377	85278	111394	117721	147474	187371	183325	256089
Trafficking+Mitochondria+Motility=RPL17_-_47018777.24-ENST00000579248.1,ENST00000580261.1,ENST00000418495.1~e39m1	121264	92440	79249	138937	159541	69582	146076	94159	122076	113314	83123	84928	142098	123776	110173	146097	157395	139853
Trafficking+Mitochondria+Motility=RPL28_+_55897348.24-ENST00000559463.1~e39m1	1	28	19	1	278	116	0	0	0	0	0	0	0	0	0	0	0	0
Trafficking+Mitochondria+Motility=RPL36A_+_100645942.25-all~e39m1	178235	117491	95411	232577	251280	107449	154183	145153	146860	144945	141072	144906	86847	137092	99315	161382	228586	87958
Trafficking+Mitochondria+Motility=RPL39_-_118925550.22-all~e39m1	1729	1533	1381	9945	8614	4149	572	2066	54	2699	834	274	0	83	42	141	2	0
Trafficking+Mitochondria+Motility=RPS14_-_149829121.23-ENST00000401695.3,ENST00000407193.1,ENST00000312037.5~e39m1	52304	26314	26343	52662	56490	25949	69616	59788	64641	94343	35388	64726	61432	49359	67259	44956	71618	62904
Trafficking+Mitochondria+Motility=RPS16_+_39926406.24-all~e39m1	0	0	0	0	0	0	0	0	13	0	0	0	0	0	0	0	0	0
Trafficking+Mitochondria+Motility=RPS20_+_56986878.24-all~e39m1	515256	335845	313835	580542	673229	271987	868051	784502	815349	870085	802796	667268	823809	1221887	953325	1150524	1114007	953559
Trafficking+Mitochondria+Motility=RPS24_-_79793810.23-all~e39m1	74588	43097	38494	83082	95526	36781	91059	137675	125459	117256	138446	78162	125925	184965	250614	170198	198393	248387
Trafficking+Mitochondria+Motility=RPS29_-_50052869.24-all~e39m1	593	896	1231	3841	4617	778	2033	1451	3623	675	430	15	2355	1431	72	787	1589	2909
Trafficking+Mitochondria+Motility=RPS29_-_50052869.24-all~e39m1	593	896	1231	3841	4617	778	2033	1451	3623	675	430	15	2355	1431	72	787	1589	2909
Trafficking+Mitochondria+Motility=RSAD1_+_48556226.24-all~e39m1	229522	168798	129528	256281	325154	130856	479624	631220	566334	415364	502994	439759	1065581	1086968	966183	954361	849490	856245
Trafficking+Mitochondria+Motility=SCO1_+_10600676.24-all~e39m1	5293	3756	3309	6587	5685	3182	22878	26584	28052	18326	12557	8184	11589	10326	9314	9231	28070	10562
Trafficking+Mitochondria+Motility=SCO1_+_10600698.24-all~e39m1	22728	16254	13008	28196	30851	12795	48392	32204	67586	43250	53266	16789	593625	605293	1001540	611621	405463	282997
Trafficking+Mitochondria+Motility=SCO1_-_10600809.23-all~e39m1	112936	77714	70918	145262	165844	66993	43592	42721	70148	38386	36789	56684	17943	24522	31415	33557	42793	24535
Trafficking+Mitochondria+Motility=SCO1_-_10600840.22-all~e39m1	985	965	598	1726	1872	410	0	24	3	0	32	0	0	82	0	0	0	0
Trafficking+Mitochondria+Motility=SCO2_+_50964550.24-ENST00000535425.1~e39m1	13165	10763	10650	24492	21768	9519	46955	28466	51823	27307	47529	16064	72358	129370	80228	73785	46627	55098
Trafficking+Mitochondria+Motility=SEH1L_-_12948039.24-all~e39m1	1931	1474	1710	8939	9164	4362	739	7	188	727	597	207	0	0	2	0	0	0
Trafficking+Mitochondria+Motility=SEH1L_-_12948044.22-all~e39m1	19747	13514	8833	46630	50838	24234	1893	4403	1132	4184	2271	3632	3802	114	165	6164	244	470
Trafficking+Mitochondria+Motility=SFXN1_-_174905656.23-all~e39m1	22263	16083	10972	29959	31416	11637	75534	53265	42582	49957	36334	47737	119094	166341	136097	158814	74778	279910
Trafficking+Mitochondria+Motility=SIRT7_+_79875812.24-all~e39m1	56549	44573	33100	120917	133874	50296	3052	5910	9811	4036	3192	20924	5934	2345	8645	6217	3651	1574
Trafficking+Mitochondria+Motility=SLC25A3_-_98987489.23-all~e39m1	131154	89319	71971	173000	191872	77895	74471	63765	100273	99542	91552	67642	73058	75969	73283	131787	121949	90870
Trafficking+Mitochondria+Motility=SLC25A46_+_110074768.24-all~e39m1	290477	191558	169962	323633	362714	145565	599578	578430	672255	819013	627462	659344	976942	1208239	1110322	1093745	1000108	890769
Trafficking+Mitochondria+Motility=SLC25A46_+_110074955.24-all~e39m1	213158	136474	110792	234043	270366	116353	398310	474405	552467	530285	468857	523360	719924	969561	920684	952050	727553	718217
Trafficking+Mitochondria+Motility=SLC30A9_-_41992573.23-all~e39m1	97528	61783	54836	117000	128643	54175	38128	41302	55761	36219	43240	57448	16171	35409	16014	23481	35151	41573
Trafficking+Mitochondria+Motility=SLC30A9_-_41992573.23-all~e39m1	97528	61783	54836	117000	128643	54175	38128	41302	55761	36219	43240	57448	16171	35409	16014	23481	35151	41573
Trafficking+Mitochondria+Motility=SLC30A9_-_41992619.24-all~e39m1	76489	45271	36442	82414	96577	42495	137076	112292	177248	87180	89760	138550	40272	44542	62282	76884	83563	45056
Trafficking+Mitochondria+Motility=SLC30A9_-_41992746.24-all~e39m1	112024	74635	59657	134126	155723	67896	60249	119406	93489	65278	63651	63991	29587	53485	22554	47125	45381	53351
Trafficking+Mitochondria+Motility=SLMO2_+_57617731.24-all~e39m1	89874	48998	47142	102787	119366	49207	60434	86013	92027	76283	78521	71447	31553	31635	15186	49708	46809	26442
Trafficking+Mitochondria+Motility=SLMO2_+_57617908.24-all~e39m1	0	0	0	0	0	0	0	0	0	0	0	0	0	0	42	0	0	0
Trafficking+Mitochondria+Motility=SLMO2_-_57617953.24-all~e39m1	99888	73423	55577	110547	130924	51296	165560	189661	147278	158485	150990	146735	116352	152495	139893	176440	212352	149881
Trafficking+Mitochondria+Motility=SSBP1_-_141438307.24-all~e39m1	72006	46873	37457	87115	96855	34856	99902	73449	132547	147647	107246	80626	178951	225999	131113	181948	219449	151629
Trafficking+Mitochondria+Motility=SSBP1_-_141438399.23-all~e39m1	20788	16169	12956	24929	29590	11399	34163	22609	57700	21250	24641	25894	19479	40139	15431	38288	59771	18707
Trafficking+Mitochondria+Motility=STARD7_+_96874524.23-all~e39m1	72712	54524	42283	98041	102032	39417	137103	176309	195713	165346	168742	148924	306101	341281	344470	282332	540755	256955
Trafficking+Mitochondria+Motility=STARD7_+_96874552.24-all~e39m1	473036	359912	276404	589986	648554	261301	842741	861801	1005667	928702	856441	756100	1722088	2288441	1933891	1550392	1260570	1618601
Trafficking+Mitochondria+Motility=STARD7_+_96874552.24-all~e39m1	473036	359912	276404	589986	648554	261301	842741	861801	1005667	928702	856441	756100	1722088	2288441	1933891	1550392	1260570	1618601
Trafficking+Mitochondria+Motility=SUPT6H_+_26989285.22-all~e39m1	0	0	0	0	98	0	0	0	0	0	0	0	0	0	0	0	0	0
Trafficking+Mitochondria+Motility=TAMM41_-_11888071.24-all~e39m1	40457	24050	17926	62966	64422	27658	1101	1150	2480	3093	1363	8252	1083	925	4021	975	490	493
Trafficking+Mitochondria+Motility=TAZ_-_153640136.24-all~e39m1	5540	4949	4293	7440	8420	4217	3710	2699	5545	7554	11264	2592	3498	5414	11008	4829	12743	35423
Trafficking+Mitochondria+Motility=TEX9_+_56657713.24-all~e39m1	0	0	0	0	0	0	0	0	0	0	0	0	0	0	0	0	0	0
Trafficking+Mitochondria+Motility=TFB1M_+_155635558.24-all~e39m1	92670	60779	44938	106824	133465	54883	34996	35641	26309	33396	27104	18549	8440	14298	7238	17381	25507	11293
Trafficking+Mitochondria+Motility=TFB1M_-_155635408.23-all~e39m1	143722	113273	93958	190562	219218	86173	169318	181795	167664	158158	157828	110356	170541	255402	211864	245301	260858	273291
Trafficking+Mitochondria+Motility=TIMM22_+_900416.23-all~e39m1	129290	86364	66939	153565	179224	71835	141342	139356	151922	149436	154144	108231	44539	113035	74796	77593	90775	63066
Trafficking+Mitochondria+Motility=TIMM22_+_900416.23-all~e39m1	129290	86364	66939	153565	179224	71835	141342	139356	151922	149436	154144	108231	44539	113035	74796	77593	90775	63066
Trafficking+Mitochondria+Motility=TIMM22_-_900407.24-all~e39m1	8981	7755	7270	13458	13436	7585	35022	21249	19971	40921	38122	51164	32916	35569	24641	38731	41613	52101
Trafficking+Mitochondria+Motility=TIMM22_-_900430.22-all~e39m1	78740	51737	42901	87740	99990	38414	168377	192384	201897	159647	140742	197403	228366	177497	196927	203600	180986	132674
Trafficking+Mitochondria+Motility=TIMM23_+_51623301.23-all~e39m2	0	0	0	0	0	0	0	0	0	0	0	0	0	0	0	0	0	0
Trafficking+Mitochondria+Motility=TIMM50_+_39971642.23-all~e39m1	65662	46221	36016	75405	84409	36148	52188	70864	62581	56615	64064	45286	104760	198973	63532	89117	87453	181473
Trafficking+Mitochondria+Motility=TIMM50_+_39971667.22-all~e39m1	51375	36838	31161	66232	76145	30748	50070	45224	60772	38582	59310	39019	34694	48582	24250	60993	51787	21705
Trafficking+Mitochondria+Motility=TIMM50_-_39971700.24-all~e39m1	50547	35511	30073	62176	71862	26500	53697	54734	92062	60776	37631	41927	51526	85920	72951	97982	63307	49722
Trafficking+Mitochondria+Motility=TIMMDC1_-_119217441.24-all~e39m1	0	0	0	0	36	0	0	0	0	0	0	0	0	0	0	0	0	0
Trafficking+Mitochondria+Motility=TIMMDC1_-_119217441.24-all~e39m1	0	0	0	0	36	0	0	0	0	0	0	0	0	0	0	0	0	0
Trafficking+Mitochondria+Motility=TIMMDC1_-_119217463.24-all~e39m1	81479	49925	40267	89602	99521	42160	67842	57952	108245	90840	85910	68075	89312	112904	65215	98067	92838	55938
Trafficking+Mitochondria+Motility=TRMT10C_-_101280733.23-all~e39m1	36670	30732	22358	57449	68891	29297	19790	7169	17265	7835	6829	3400	4271	2947	4667	5017	6223	1828
Trafficking+Mitochondria+Motility=TRMT10C_-_101280759.23-all~e39m1	11587	7266	5582	22476	27138	11327	1905	784	3270	2585	2269	220	84	843	7	2043	4052	734
Trafficking+Mitochondria+Motility=TTC19_+_15902796.23-all~e39m1	203451	157220	123169	260104	275171	116632	474521	441713	520383	584371	512760	565472	1238784	1280282	1541391	1105243	1469872	1157152
Trafficking+Mitochondria+Motility=USMG5_+_105156142.24-ENST00000369815.1,ENST00000309579.3,ENST00000337003.4~e39m1	127724	82045	64878	122049	131881	58268	143776	172155	195038	111118	168228	91779	144252	144746	119946	176253	185629	77524
Trafficking+Mitochondria+Motility=VARS2_+_30882048.24-all~e39m1	931	603	223	4115	6225	2073	69	0	27	0	105	38	12	558	0	643	2	0
Trafficking+Mitochondria+Motility=VARS2_+_30882141.24-all~e39m1	4664	2329	1914	17438	20433	8067	183	109	889	390	1998	368	13	0	0	0	0	0
Trafficking+Mitochondria+Motility=negATP5A1_+_43679527.25-NM_004046	33706	24703	21836	42983	43546	19354	124046	34246	167150	106711	112564	164097	270864	214994	124862	127698	124195	159174
Trafficking+Mitochondria+Motility=negATP5A1_-_43680112.22-NM_004046	244382	188684	147307	279040	315622	123797	512602	542402	609255	535918	445702	539930	1301369	2118150	1394092	1357295	1167568	962185
Trafficking+Mitochondria+Motility=negCCT7_+_73461600.23-NR_029403	45258	29086	28838	56904	60513	25777	55543	179803	142267	214446	79338	60218	405674	463154	223404	302221	418806	247005
Trafficking+Mitochondria+Motility=negCRNKL1_+_20037633.25-NM_016652	82848	52918	40844	90574	93272	38185	162719	197206	225783	133016	188105	198459	253834	278243	359575	307747	364195	214522
Trafficking+Mitochondria+Motility=negCSTF1_+_54967506.24-NM_001324	103699	82255	62385	124935	150075	53185	197951	254435	288758	328669	240601	158722	341157	558133	362367	481068	450281	383224
Trafficking+Mitochondria+Motility=negEIF2S2_+_32699602.25-all	45981	31855	24424	40770	45705	22810	82995	70545	98374	74728	86029	68383	178686	281880	251600	156765	188403	196254
Trafficking+Mitochondria+Motility=negFBXO5_+_153303581.25-all	227071	158176	138837	275468	302300	125900	492555	651019	609140	591795	484882	344930	1350029	1490992	1219568	1241007	963568	1060399
Trafficking+Mitochondria+Motility=negILF3_+_10764311.25-NM_001137673	117386	81226	69873	129687	166202	65252	246765	292397	294103	263450	275412	280878	744426	854740	1160516	650771	534962	757806
Trafficking+Mitochondria+Motility=negNKAP_-_119077098.25-all	62025	49913	36885	76232	80537	35299	124218	185024	170472	146219	176796	128567	401014	520022	257025	338985	176941	408847
Trafficking+Mitochondria+Motility=negNMT1_-_43137780.24-all	123814	75004	68018	131641	147071	60631	318542	473146	306486	372351	266685	205129	625661	1009650	729768	653897	485347	537617
Trafficking+Mitochondria+Motility=negPSMC6_-_53174315.24-all	230729	158802	131852	240942	279289	112649	545780	632726	610820	739765	972150	575567	1055381	995690	1137437	1582534	1092140	1027929
Trafficking+Mitochondria+Motility=negRBBP4_-_33116622.25-NM_001135256	27486	21079	18430	35587	39758	14918	62595	59196	62819	51164	75930	106121	104390	99479	101996	80325	68955	140478
Trafficking+Mitochondria+Motility=negRNGTT_-_89672251.23-NM_001286428	99964	76067	61573	119427	125717	51332	250275	215603	215124	241354	268388	154207	305439	683095	237808	383248	418015	296754
Trafficking+Mitochondria+Motility=negRPL17_+_47018087.24-NM_001035006	170169	129483	101355	201340	224259	89882	356087	349248	376636	328051	352109	298658	1170284	1456056	1248393	996529	826682	758628
Trafficking+Mitochondria+Motility=negRPS11_+_49998653.25-all	143683	84152	83241	159243	173506	74284	338974	452100	344695	361081	356564	462816	708270	1041415	1002061	857200	636637	843062
Trafficking+Mitochondria+Motility=negRPS14_+_149829067.23-NM_001025071	53929	32062	23952	54635	57456	25445	84121	141512	127552	160082	218158	207364	165260	231037	181752	189209	194227	117478
Trafficking+Mitochondria+Motility=negSRSF1_+_56083997.25-NM_001078166	31336	19234	14928	32695	38430	15347	59608	106170	78863	69652	51581	187457	116743	233720	188356	174378	92968	69652
Trafficking+Mitochondria+Motility=negSUPT16H_-_21852380.25-all	174327	121143	105440	215701	221929	91323	389566	523641	433420	397939	426989	346080	703831	965347	643470	857933	570807	549522
Trafficking+Mitochondria+Motility=negTUBGCP3_-_113242986.21-NM_006322	16842	17970	13796	26350	25542	10138	28920	26782	39320	26977	36794	30880	64071	116941	63494	60445	169636	254443
Unassigned=DPH6_-_35838249.23-all~e39m1	11110	9633	6107	12970	17156	6315	45062	32831	26794	43834	47941	9077	25737	27378	23948	20217	38219	21166
Unassigned=DPY30_+_32264807.23-all~e39m1	544	0	0	458	3	201	0	0	129	32	0	0	0	0	530	0	0	0
Unassigned=DPY30_+_32264844.24-all~e39m1	1288	724	682	2844	1934	1204	7	0	10	48	31	189	0	0	278	2	0	0
Unassigned=HJURP_-_234763148.24-all~e39m1	39759	25895	19315	129098	146200	58445	1041	864	629	234	1397	162	477	952	411	607	511	767
Unassigned=TELO2_+_1543388.23-all~e39m1	0	0	0	0	0	0	0	0	0	0	0	0	0	0	0	0	0	0
Unassigned=TELO2_+_1543463.23-all~e39m1	80637	58115	50176	105637	127111	50650	33609	74205	49599	40594	51101	47422	27206	64105	35071	55111	60599	39458
Unassigned=TTI1_+_36661776.24-ENST00000373448.2,ENST00000373447.3~e39m1	2259	761	185	2136	2596	773	0	0	0	27	0	0	0	0	0	0	31	0
Unassigned=TTI2_+_33370591.24-ENST00000360742.5~e39m1	38815	32395	23797	44846	42307	22507	70186	68861	115341	108657	76871	137250	286308	350544	162719	225871	184177	148343
Unassigned=ZNHIT6_+_86173824.24-all~e39m1	0	0	0	1	0	0	0	0	0	18	0	0	0	0	23	0	0	0
essential_crispri=BTF3_+_72794353.24-all~e39m1	31108	19678	18805	33145	38752	19516	88872	35211	111079	89413	42851	58962	90830	106453	194191	154229	84795	149373
essential_crispri=BTF3_+_72794353.24-all~e39m1	31108	19678	18805	33145	38752	19516	88872	35211	111079	89413	42851	58962	90830	106453	194191	154229	84795	149373
essential_crispri=BTF3_-_72794519.24-all~e39m1	36844	20679	17941	46202	56505	22620	67101	60419	49313	49786	66949	51855	16989	20425	27886	39744	38025	13315
essential_crispri=BTF3_-_72794519.24-all~e39m1	36844	20679	17941	46202	56505	22620	67101	60419	49313	49786	66949	51855	16989	20425	27886	39744	38025	13315
essential_crispri=CHCHD4_+_14166114.24-all~e39m1	1531	1509	927	2951	4758	1719	60	1299	104	148	20	28	361	932	80	298	74	1066
essential_crispri=CHCHD4_+_14166114.24-all~e39m1	1531	1509	927	2951	4758	1719	60	1299	104	148	20	28	361	932	80	298	74	1066
essential_crispri=CHCHD4_+_14166114.24-all~e39m1	1531	1509	927	2951	4758	1719	60	1299	104	148	20	28	361	932	80	298	74	1066
essential_crispri=CHCHD4_+_14166185.24-all~e39m1	0	0	0	0	0	0	0	0	0	0	0	0	0	0	0	0	0	0
essential_crispri=CYB5B_-_69458725.24-all~e39m1	0	0	0	0	0	105	0	0	0	0	0	0	0	0	0	0	0	0
essential_crispri=EIF4G2_+_10830424.24-ENST00000524932.1,ENST00000527419.1,ENST00000532570.1,ENST00000530211.1,ENST00000530702.1~e39m1	69864	59308	49084	110024	126817	53009	97251	56589	162254	104006	86209	45872	18204	74940	27983	30052	56364	79568
essential_crispri=EXOSC8_-_37574976.24-all~e39m1	121	388	387	1192	2717	759	0	31	0	0	39	23	0	0	57	0	0	0
essential_crispri=HSD17B10_+_53461274.24-all~e39m1	21583	13471	9464	59957	70931	27718	381	1570	1682	1913	5079	510	10921	3841	799	6764	4725	1080
essential_crispri=IMMT_-_86422566.24-ENST00000449247.2,ENST00000442664.2~e39m1	38630	24619	20061	40965	42170	20098	56264	49759	57925	48460	38834	30860	181864	71843	70925	46688	57811	20314
essential_crispri=IMMT_-_86422566.24-ENST00000449247.2,ENST00000442664.2~e39m1	38630	24619	20061	40965	42170	20098	56264	49759	57925	48460	38834	30860	181864	71843	70925	46688	57811	20314
essential_crispri=IMMT_-_86422569.22-ENST00000449247.2,ENST00000442664.2~e39m1	4723	4463	3462	4694	5131	2445	1343	2182	1133	2473	3404	1237	4095	2366	2779	4819	13519	2571
essential_crispri=IMMT_-_86422569.22-ENST00000449247.2,ENST00000442664.2~e39m1	4723	4463	3462	4694	5131	2445	1343	2182	1133	2473	3404	1237	4095	2366	2779	4819	13519	2571
essential_crispri=KPNB1_+_45727465.24-all~e39m1	7040	4361	5000	9368	6714	5561	28564	9277	7553	11062	22381	13847	11205	122439	9688	16692	11042	17681
essential_crispri=MRPL3_+_131221564.24-all~e39m1	11137	6443	4500	11021	16491	5417	1876	1011	2139	3902	1385	2824	2529	2789	1096	6673	5078	2510
essential_crispri=MRPL3_+_131221564.24-all~e39m1	11137	6443	4500	11021	16491	5417	1876	1011	2139	3902	1385	2824	2529	2789	1096	6673	5078	2510
essential_crispri=MRPL3_+_131221785.23-all~e39m1	49	53	0	104	123	37	3	2	11	7	6	0	8	18	10	8	5	0
essential_crispri=MRPL3_+_131221785.23-all~e39m1	49	53	0	104	123	37	3	2	11	7	6	0	8	18	10	8	5	0
essential_crispri=MRPS22_+_138724737.28-ENST00000495075.1~e20m1	0	0	0	0	0	0	0	0	0	0	0	0	0	0	0	0	0	0
essential_crispri=MTPAP_+_30638061.22-all~e39m1	9230	7704	6703	18392	16566	10158	18765	4413	16856	11282	7843	24288	1963	8359	372	4379	4298	2243
essential_crispri=MTPAP_+_30638061.22-all~e39m1	9230	7704	6703	18392	16566	10158	18765	4413	16856	11282	7843	24288	1963	8359	372	4379	4298	2243
essential_crispri=RARS2_+_88299671.24-all~e39m1	133091	85673	74611	152310	170431	67115	89994	443094	123923	132883	143940	174836	80178	234734	189315	242912	298871	129186
essential_crispri=RARS2_+_88299671.24-all~e39m1	133091	85673	74611	152310	170431	67115	89994	443094	123923	132883	143940	174836	80178	234734	189315	242912	298871	129186
essential_crispri=RARS2_+_88299706.24-all~e39m1	186689	134291	101371	218968	255175	95196	346525	433771	638719	539636	382175	361250	773970	916706	773235	817064	921627	629477
essential_crispri=RARS2_+_88299706.24-all~e39m1	186689	134291	101371	218968	255175	95196	346525	433771	638719	539636	382175	361250	773970	916706	773235	817064	921627	629477
essential_crispri=RARS2_-_88299688.23-all~e39m1	13458	9674	7867	18542	19758	8278	2785	12881	15737	8480	7692	1301	1262	2515	1860	4196	1910	5188
essential_crispri=RARS2_-_88299688.23-all~e39m1	13458	9674	7867	18542	19758	8278	2785	12881	15737	8480	7692	1301	1262	2515	1860	4196	1910	5188
essential_crispri=RPL10_+_153626724.23-ENST00000424325.2,ENST00000344746.4~e39m1	1975	718	451	705	1397	148	1078	93	2950	583	1020	228	158	116	535	1658	1708	629
essential_crispri=RPL17_-_47018777.24-ENST00000579248.1,ENST00000580261.1,ENST00000418495.1~e39m1	121264	92440	79249	138937	159541	69582	146076	94159	122076	113314	83123	84928	142098	123776	110173	146097	157395	139853
essential_crispri=RPS14_-_149829121.23-ENST00000401695.3,ENST00000407193.1,ENST00000312037.5~e39m1	52304	26314	26343	52662	56490	25949	69616	59788	64641	94343	35388	64726	61432	49359	67259	44956	71618	62904
essential_crispri=SEH1L_-_12948039.24-all~e39m1	1931	1474	1710	8939	9164	4362	739	7	188	727	597	207	0	0	2	0	0	0
essential_crispri=SEH1L_-_12948044.22-all~e39m1	19747	13514	8833	46630	50838	24234	1893	4403	1132	4184	2271	3632	3802	114	165	6164	244	470
essential_crispri=TTI1_+_36661776.24-ENST00000373448.2,ENST00000373447.3~e39m1	2259	761	185	2136	2596	773	0	0	0	27	0	0	0	0	0	0	31	0
essential_crispri=UPF2_+_12084776.25-ENST00000357604.5,ENST00000397053.2~e39m1	936	0	0	0	0	1	0	0	0	0	0	0	0	0	0	0	0	0

## Sheet: S2_Data. H1975 (Fig 1,S2)
	H1975Vitro	H1975Vitro	H1975Vitro	H1975Vitro	H1975Vitro	H1975Vitro	H1975Ortho	H1975Ortho	H1975Ortho)(Resubmission)	H1975Ortho	H1975flank	H1975flank	H1975flank	H1975flank	H1975flank	H1975flank
	Rep1	Rep2	Rep3	Rep4	Rep5	Rep6	Rep1	Rep2	Rep3	Rep4	Rep1	Rep2	Rep3	Rep4	Rep5	Rep6
Apoptosis+Cancer+Other_Cancer=AACS_+_125550030.24-all~e39m1	0	0	0	0	0	0	0	0	0	0	0	0	0	0	0	0
Apoptosis+Cancer+Other_Cancer=ADCY4_+_24803978.24-all~e39m1	0	0	0	0	0	0	0	0	0	0	0	0	0	0	0	0
Apoptosis+Cancer+Other_Cancer=ALDOA_+_30077177.24-ENST00000395240.3~e39m1	44030	44908	56332	51396	56427	50747	52406	154091	52705	17712	278749	128084	43115	224443	75833	173598
Apoptosis+Cancer+Other_Cancer=ARL2BP_-_57279295.24-all~e39m1	68251	62687	79083	75269	76665	75123	35177	101296	40540	9771	78328	129825	91462	46298	113474	94804
Apoptosis+Cancer+Other_Cancer=ARNT_+_150849012.25-all~e39m1	295450	297315	379886	329949	343289	349048	593841	71345	143561	11805	182344	886006	826542	2128018	2890316	5573722
Apoptosis+Cancer+Other_Cancer=ARNT_+_150849045.24-all~e39m1	53349	51075	61009	54266	60185	61119	6610	17023	8152	2033	2193	4998	285026	645805	71898	989901
Apoptosis+Cancer+Other_Cancer=ATXN10_-_46067828.24-all~e39m1	86254	82362	104630	93833	96865	97444	35422	111984	78123	11350	56424	154976	1506237	312960	86079	271475
Apoptosis+Cancer+Other_Cancer=COX6B1_+_36139732.23-ENST00000592141.1,ENST00000392201.1~e39m1	0	0	0	0	0	0	0	0	0	0	0	0	0	0	0	0
Apoptosis+Cancer+Other_Cancer=DIRAS1_+_2721343.24-ENST00000323469.4~e39m1	0	0	0	0	0	0	0	0	0	0	0	0	0	0	0	0
Apoptosis+Cancer+Other_Cancer=DIRAS1_-_2721171.24-ENST00000323469.4~e39m1	54553	53892	65254	61362	56965	53908	65879	208442	112035	29268	102160	287200	55349	249236	144283	145533
Apoptosis+Cancer+Other_Cancer=EIF4G2_+_10830424.24-ENST00000524932.1,ENST00000527419.1,ENST00000532570.1,ENST00000530211.1,ENST00000530702.1~e39m1	130856	130691	164797	140302	148846	156145	7859	13731	125353	1814	493245	165115	383829	591858	263834	336198
Apoptosis+Cancer+Other_Cancer=EIF5B_+_99954083.24-all~e39m1	82	0	0	0	45	0	0	0	0	12	0	0	128	0	0	0
Apoptosis+Cancer+Other_Cancer=ENO1_+_8938733.23-all~e39m1	149999	150270	186535	163164	174544	174881	9046	23206	606469	2541	3097598	295467	147351	342588	492479	206869
Apoptosis+Cancer+Other_Cancer=FKBP8_+_18653496.24-ENST00000596558.2~e39m1	150522	149649	184203	164981	166600	173606	77645	213161	239644	23332	125823	204621	199602	1127681	191697	280638
Apoptosis+Cancer+Other_Cancer=GPI_+_34856115.24-all~e39m1	185	75	711	150	711	348	0	0	0	0	0	0	0	3406	8	1157
Apoptosis+Cancer+Other_Cancer=HIF1A_-_62162470.24-all~e39m1	30059	29655	36114	34040	31825	33244	19859	982589	2235	6364	1660	211724	6845	180085	41958	24027
Apoptosis+Cancer+Other_Cancer=HIF1A_-_62162528.24-all~e39m1	22463	24844	30662	26939	29949	28677	15711	52939	27458	5944	69625	8118	6050	96839	44084	18838
Apoptosis+Cancer+Other_Cancer=MCM5_-_35796345.23-all~e39m1	102517	108780	132798	121300	131140	126323	15293	36549	137220	75394	85279	236436	319738	383479	416562	193853
Apoptosis+Cancer+Other_Cancer=MCTS1_+_119737960.24-all~e39m1	159980	160442	191524	169172	179137	186050	10065	26620	119715	10360	91718	342788	163998	460769	269866	299809
Apoptosis+Cancer+Other_Cancer=MYC_+_128747780.24-all~e39m1	129763	131976	162504	145156	154458	146819	37064	103154	1189436	10661	36822	1678920	1416630	320521	495827	173301
Apoptosis+Cancer+Other_Cancer=NDUFB8_-_102289597.24-all~e39m1	1003	1225	1388	1736	1990	1811	246	879	0	57	0	0	0	6420	8689	288
Apoptosis+Cancer+Other_Cancer=NR4A2_-_157198730.24-ENST00000409572.1~e39m1	66129	67605	85197	76247	76850	80270	42316	121097	172628	13713	40226	358412	1396149	399845	302543	241389
Apoptosis+Cancer+Other_Cancer=NR4A3_-_102584183.24-all~e39m1	113947	112431	142503	130505	137416	133726	54675	158467	49126	48306	545644	164436	433271	379001	142080	296198
Apoptosis+Cancer+Other_Cancer=PARP1_+_226595689.23-all~e39m1	1	67	111	183	1	301	43	0	0	29	0	0	0	0	1	288
Apoptosis+Cancer+Other_Cancer=PGAM1_-_99186020.23-all~e39m1	672	885	911	613	966	907	190	174	0	33	16	26	2425	3449	19993	18506
Apoptosis+Cancer+Other_Cancer=POLD2_-_44162935.23-all~e39m1	0	0	0	0	0	0	0	0	0	0	0	0	0	0	0	0
Apoptosis+Cancer+Other_Cancer=PSMA1_-_14541762.22-all~e39m1	78091	80465	98040	86655	88639	94125	39585	1748	461732	181	35501	22075	129965	166694	371831	107422
Apoptosis+Cancer+Other_Cancer=RAN_+_131356438.24-ENST00000543796.1~e39m1	0	0	0	0	0	0	0	0	0	0	0	0	0	0	0	0
Apoptosis+Cancer+Other_Cancer=RBM5_+_50126587.24-all~e39m1	0	0	0	0	0	0	0	0	0	0	0	0	0	0	0	0
Apoptosis+Cancer+Other_Cancer=SDHC_+_161284250.23-all~e39m1	0	0	29	0	0	174	19	6	0	0	0	0	0	0	0	0
Apoptosis+Cancer+Other_Cancer=SENP1_-_48499541.22-ENST00000004980.5,ENST00000448372.1,ENST00000551330.1~e39m1	4364	4102	5037	3798	4652	5056	1949	6578	2	608	2940	10891	7689	4618	21145	3223
Apoptosis+Cancer+Other_Cancer=SENP1_-_48499938.24-ENST00000549518.1~e39m1	37900	38644	46031	48273	44605	44036	2839	9028	46334	964	4053	61330	4669	61217	90592	20603
Apoptosis+Cancer+Other_Cancer=SFPQ_+_35658618.23-all~e39m1	147986	149044	183638	156411	164573	173714	19541	50242	260134	5726	20970	1031233	39103	417623	498906	157408
Apoptosis+Cancer+Other_Cancer=SMYD2_-_214454684.24-all~e39m1	3320	3085	4725	3379	3971	3144	1530	3888	2982	327	1	5	6	531	3	1149
Apoptosis+Cancer+Other_Cancer=SP1_+_53773966.24-all~e39m1	70428	72058	88403	78722	82681	82919	45007	116128	72381	36124	109869	65231	91880	312621	147168	131462
Apoptosis+Cancer+Other_Cancer=SP1_-_53774110.24-all~e39m1	107014	113714	134172	124073	131700	129794	47363	184901	512671	12900	143262	157219	112286	290441	236880	241113
Apoptosis+Cancer+Other_Cancer=TAL1_+_47695181.23-ENST00000371883.3,ENST00000294339.3~e39m1	0	0	0	0	0	0	0	0	0	0	0	0	0	0	0	0
Apoptosis+Cancer+Other_Cancer=THRAP3_-_36690135.24-all~e39m1	757	697	881	516	1077	788	910	3475	1	267	293	36067	2470	1773	2	2
Apoptosis+Cancer+Other_Cancer=TP53BP1_-_43802648.24-ENST00000263801.3~e39m1	118422	125928	160310	137524	142355	139925	46499	130995	334924	14699	382323	202776	264418	474966	496618	297473
Apoptosis+Cancer+Other_Cancer=TSC2_+_2097415.25-ENST00000219476.3~e39m1	140697	140602	168254	163162	160782	158074	76614	227267	380465	22882	253408	257385	158284	589008	372901	505374
Apoptosis+Cancer+Other_Cancer=UGT1A1_+_234580518.23-ENST00000609637.1~e39m1	114174	110164	133047	123317	133859	126912	85967	295661	78220	30246	484117	247597	212078	706004	293755	321356
Apoptosis+Cancer+Other_Cancer=UPF2_+_12084776.25-ENST00000357604.5,ENST00000397053.2~e39m1	0	0	0	0	0	0	0	0	0	0	0	0	0	0	0	0
Apoptosis+Cancer+Other_Cancer=WDR37_+_1095532.24-ENST00000358220.1~e39m1	0	0	0	0	0	0	0	0	0	0	0	0	0	0	0	0
CHCHD=CHCHD10_-_1-all	0	0	0	0	0	0	0	0	0	0	0	0	0	0	0	0
CHCHD=CHCHD10_-_2-all	0	0	0	0	0	0	0	0	0	0	0	0	0	0	0	0
CHCHD=CHCHD10_-_3-all	0	0	0	0	0	0	0	0	0	0	0	0	0	0	0	0
CHCHD=CHCHD10_-_4-all	0	0	0	0	0	0	0	0	0	0	0	0	0	0	0	0
CHCHD=CHCHD10_-_5-all	0	0	0	0	0	0	0	0	0	0	0	0	0	0	0	0
CHCHD=CHCHD10_-_6-all	0	0	0	0	0	0	0	0	0	0	0	0	0	0	0	0
CHCHD=CHCHD2_-_1-all	0	0	0	0	0	0	0	0	0	0	0	0	0	0	0	0
CHCHD=CHCHD2_-_2-all	0	0	0	0	0	0	0	0	0	0	0	0	0	0	0	0
CHCHD=CHCHD2_-_3-all	0	0	0	0	0	0	0	0	0	0	0	0	0	0	0	0
CHCHD=CHCHD2_-_4-all	0	0	0	0	0	0	0	0	0	0	0	0	0	0	0	0
Drug_Targets+Kinase_Phosphatase=ATP5B_-_57039772.25-all~e39m1	0	0	0	0	0	167	0	0	0	0	0	0	0	0	0	0
Drug_Targets+Kinase_Phosphatase=CYB5B_-_69458725.24-all~e39m1	0	0	0	0	0	0	0	0	0	0	0	0	0	0	0	0
Drug_Targets+Kinase_Phosphatase=EFTUD1_+_82554982.24-all~e39m1	6007	4834	6792	5343	5432	5890	6	4	0	0	13	15	1685	7640	12894	11690
Drug_Targets+Kinase_Phosphatase=HK1_+_71078720.23-all~e39m1	268	350	394	369	316	242	12	60	0	0	0	0	0	0	0	0
Drug_Targets+Kinase_Phosphatase=HK1_+_71078831.24-all~e39m1	112	65	46	284	219	199	0	0	0	0	0	0	0	0	0	0
Drug_Targets+Kinase_Phosphatase=HK2_+_75061095.22-all~e39m1	120472	128105	157408	150337	143923	150477	36249	85688	556898	10152	299462	239395	177074	570530	297400	171441
Drug_Targets+Kinase_Phosphatase=HK2_-_75061288.24-all~e39m1	13272	15562	16490	17574	14805	15960	723	2194	451513	190	435	44833	9621	67461	12642	41470
Drug_Targets+Kinase_Phosphatase=HK3_-_176326270.26-all~e39m1	483	1083	1253	581	833	1013	485	868	1	119	0	0	0	0	948	2
Drug_Targets+Kinase_Phosphatase=HK3_-_176326327.24-all~e39m1	7823	9419	9841	9181	10870	9527	2261	9163	6765	611	14	26	1659	22677	803	5737
Drug_Targets+Kinase_Phosphatase=HSD17B10_+_53461274.24-all~e39m1	114381	116228	147497	126188	141986	138150	380	1365	213677	8250	517549	182163	68081	104508	261784	274032
Drug_Targets+Kinase_Phosphatase=HSD17B10_-_53461152.22-all~e39m1	60026	64889	81666	71110	69757	75550	259262	408	56680	46	23423	14320	43758	139073	310630	80899
Drug_Targets+Kinase_Phosphatase=HSD17B10_-_53461249.24-all~e39m1	87658	93472	102763	95225	118506	99330	58283	574	562767	58	6817	33274	34717	203043	67281	55482
Drug_Targets+Kinase_Phosphatase=KIDINS220_-_8977717.23-all~e39m1	0	0	0	0	0	0	0	0	0	0	0	0	0	0	0	0
Drug_Targets+Kinase_Phosphatase=MED1_-_37607464.24-all~e39m1	86402	88634	112640	99425	97511	98481	8864	22079	140114	6592	15512	78835	428502	293801	151009	240536
Drug_Targets+Kinase_Phosphatase=NDUFA8_+_124921973.24-all~e39m1	101205	102713	118983	100867	107424	111498	3400	4203	2896645	908	37620	844227	229258	412075	278666	414286
Drug_Targets+Kinase_Phosphatase=NDUFA8_+_124922003.24-all~e39m1	0	0	0	0	0	0	0	0	0	0	0	0	0	0	0	0
Drug_Targets+Kinase_Phosphatase=NEDD8-MDP1_-_24701368.23-all~e39m1	15311	16598	17925	18737	17195	19411	1011	59	14046	125	65	4849	4077	42091	14099	5582
Drug_Targets+Kinase_Phosphatase=NRBP1_-_27651543.23-ENST00000379852.3~e39m1	50792	45518	58002	54744	52749	54258	18398	55710	250424	12967	58083	278508	68042	64540	133391	134276
Drug_Targets+Kinase_Phosphatase=OGFOD1_+_56485469.24-all~e39m1	0	0	0	0	0	0	0	0	0	0	0	0	0	0	0	0
Drug_Targets+Kinase_Phosphatase=PFKM_-_48513196.24-ENST00000359794.5~e39m1	106249	104267	131683	119962	124395	121637	45190	155816	1169843	14216	34382	156029	127498	544717	1198331	244153
Drug_Targets+Kinase_Phosphatase=PGD_+_10459169.22-all~e39m1	13443	12816	17698	16379	14811	15774	6	10	199	0	1049	1896	2971	117429	43220	11949
Drug_Targets+Kinase_Phosphatase=RIOK2_+_96518986.21-all~e39m1	6544	5716	7318	5701	8465	7339	2	8	2026	0	20106	284	13826	1734	170	2911
Drug_Targets+Kinase_Phosphatase=RPL8_-_146017783.24-all~e39m1	534335	533500	668127	572943	614585	629416	156240	16883	1508020	1150037	1163043	1432988	1801283	1838046	2370496	1723324
Drug_Targets+Kinase_Phosphatase=TRRAP_-_98476108.22-ENST00000359863.4,ENST00000355540.3~e39m1	152884	151898	187558	204566	180199	184365	77336	206618	209716	23383	534641	862004	172501	722013	579455	315377
Drug_Targets+Kinase_Phosphatase=UBA1_-_47053322.23-ENST00000335972.6~e39m1	47360	51059	60548	55095	60566	61253	12287	25915	111503	2752	85372	394024	35541	285796	149095	29577
Drug_Targets+Kinase_Phosphatase=UGT1A9_+_234580518.23-all~e39m1	114174	110164	133047	123317	133859	126912	85967	295661	78220	30246	484117	247597	212078	706004	293755	321356
Drug_Targets+Kinase_Phosphatase=VDAC1_+_133340407.23-ENST00000395044.3,ENST00000395047.2~e39m1	3187	3445	4284	3216	4118	4513	231	588	1935	87	3741	1764	1035	10268	87297	18344
Drug_Targets+Kinase_Phosphatase=VDAC1_-_133340379.24-ENST00000395044.3,ENST00000395047.2~e39m1	15068	15327	18634	16710	19062	20465	1578	3276	8552	683	187	18098	5449	8548	2375	30720
Drug_Targets+Kinase_Phosphatase=VDAC3_-_42249492.24-all~e39m1	4203	3216	3485	3254	3643	3354	1970	646	545	43	0	0	0	9125	20	74
Gene_Expression=BARHL1_+_135458240.24-ENST00000542090.1~e39m1	0	0	0	0	0	0	0	0	0	0	0	0	0	0	0	0
Gene_Expression=COPS4_+_83956504.24-all~e39m1	0	0	139	2	122	0	0	0	0	0	0	0	0	2	2	735
Gene_Expression=DDX27_+_47836124.21-all~e39m1	43312	43370	55333	50896	53440	54846	373	404	308543	95	468640	1136198	59787	68185	50901	283609
Gene_Expression=DDX27_-_47835871.24-all~e39m1	0	0	0	0	0	0	0	0	0	0	0	0	0	0	0	0
Gene_Expression=DDX27_-_47835917.23-all~e39m1	0	0	0	0	0	0	0	0	0	0	0	0	0	0	0	0
Gene_Expression=EIF2B3_-_45452050.21-all~e39m1	83095	84338	105948	84023	93220	99459	34063	253	836229	60	254322	131390	675645	391760	127827	127163
Gene_Expression=EXOSC8_-_37574976.24-all~e39m1	13110	11973	14673	14938	14368	15359	11	11	3238	7	2087	103	6321	19348	2784	9378
Gene_Expression=LEO1_+_52263929.23-all~e39m1	173808	175101	210084	191953	196537	205129	4734	5271	119879	21872	11254	184973	408658	873761	1149695	509100
Gene_Expression=MED11_-_4634751.24-all~e39m1	1071	1103	1127	1324	813	1306	0	3	0	0	0	0	0	11827	1298	23
Gene_Expression=MED21_-_27175725.24-all~e39m1	3700	4491	5544	5468	3661	4903	2165	7179	1	807	153	12238	6266	5156	421	3068
Gene_Expression=MED30_+_118533086.24-all~e39m1	0	0	0	0	1	47	0	53	0	0	0	0	0	0	0	0
Gene_Expression=MED7_+_156569806.24-ENST00000420343.1~e39m1	5576	4406	5409	5837	6348	5742	3109	9383	1653	909	492	51072	16576	5577	144027	2049
Gene_Expression=TAF8_-_42018330.22-all~e39m1	6091	10386	6477	5724	12241	6028	120	221	847	16	21	1757	1461	16543	18	30
Gene_Expression=TRNAU1AP_-_28879658.23-all~e39m1	25335	24272	29864	26430	28743	29164	12600	37251	114300	13161	5830	58746	51020	31524	19232	49613
Gene_Expression=ZNF574_-_42580572.24-ENST00000359044.4~e39m1	0	0	0	0	0	0	0	0	0	0	0	0	0	0	0	0
Gene_Expression=ZRANB2_-_71546722.26-all~e39m1	0	0	0	0	0	0	0	0	0	0	0	0	0	0	0	0
Membrane_Proteins=TMEM261_-_7799800.22-all~e39m1	189898	193703	235526	204536	215257	224311	59216	2941	371922	740	160155	239632	356460	474865	324129	304386
Stress_Proteostasis=CENPP_+_95087933.23-all~e39m1	73157	74032	92594	79881	80592	92959	5332	10664	217530	555	27849	256405	285287	287192	37754	138617
Stress_Proteostasis=GNAQ_-_80646388.28-all~e39m1	40323	43047	52081	46382	51476	47916	36325	100689	25851	12394	12271	341529	18039	282108	231836	51663
Stress_Proteostasis=NEDD8_+_24701514.24-all~e39m1	105720	111878	134579	116724	125512	129007	2901	4299	124098	434	270117	335557	97326	341190	200751	245469
Stress_Proteostasis=PITRM1_+_3214891.22-all~e39m1	84531	86416	109598	96771	95696	102326	75547	71587	240157	8684	1217288	476597	196440	380409	607184	349528
Stress_Proteostasis=UFL1_+_96969723.23-all~e39m1	0	0	0	0	0	0	0	0	0	0	0	0	0	0	0	0
Stress_Proteostasis=UFM1_-_38924048.25-all~e39m1	135170	137756	171628	142749	159026	164885	10514	26395	306622	13327	48371	548039	227504	524835	268599	152171
Stress_Proteostasis=VPS29_+_110939856.24-all~e39m1	0	0	0	0	0	0	0	0	0	0	0	0	0	0	0	0
Trafficking+Mitochondria+Motility=AGPS_-_178257511.24-all~e39m1	25866	26392	32357	28532	28460	27670	11876	39224	97651	3993	1433	6247	169402	66847	161331	25082
Trafficking+Mitochondria+Motility=AGPS_-_178257644.24-all~e39m1	36760	39530	51861	42419	45526	45709	17456	49163	14220	6063	8340	33581	220437	191454	56158	173489
Trafficking+Mitochondria+Motility=APOL2_+_36635699.27-all~e20m1	5513	4975	6228	6367	5899	5796	1553	3947	53	434	190	3370	18623	28825	6212	16949
Trafficking+Mitochondria+Motility=ATP5E_+_57607169.25-all~e39m1	69599	64724	81073	73850	69437	76949	50729	150349	135002	17932	106348	94894	323919	108303	82077	144956
Trafficking+Mitochondria+Motility=ATP5E_+_57607208.23-all~e39m1	38336	38642	51116	44070	46009	42725	24123	70705	29045	9828	2137	136841	160781	76336	28206	69290
Trafficking+Mitochondria+Motility=ATP5E_-_57607267.25-all~e39m1	117700	108629	137698	130060	129313	128058	73264	222210	76748	30856	784960	163061	206800	317710	118400	200296
Trafficking+Mitochondria+Motility=ATP5E_-_57607361.22-all~e39m1	633	514	409	523	611	583	0	0	0	0	2	2	0	201893	241	314
Trafficking+Mitochondria+Motility=ATP5SL_+_41945774.24-all~e39m1	93476	96698	116722	102686	105018	108449	94405	1194	249673	155	87357	135049	91105	235726	241190	82023
Trafficking+Mitochondria+Motility=BTF3_+_72794288.22-all~e39m1	6158	7053	8512	8017	8057	7942	921	1965	232	189	1684	173534	48394	2852	92294	14498
Trafficking+Mitochondria+Motility=BTF3_+_72794353.24-all~e39m1	20142	19582	23842	22969	23885	22247	18184	39774	858	4535	645	24860	61103	50269	11975	95970
Trafficking+Mitochondria+Motility=BTF3_+_72794353.24-all~e39m1	20142	19582	23842	22969	23885	22247	18184	39774	858	4535	645	24860	61103	50269	11975	95970
Trafficking+Mitochondria+Motility=BTF3_-_72794461.24-all~e39m1	6150	6067	7925	5967	7656	7601	415	173085	252	38	2	0	56	2603	1373	3360
Trafficking+Mitochondria+Motility=BTF3_-_72794519.24-all~e39m1	60920	63119	77555	66274	69632	73146	7187	7568	66607	1184	1619	115948	101291	191228	94398	31609
Trafficking+Mitochondria+Motility=BTF3_-_72794519.24-all~e39m1	60920	63119	77555	66274	69632	73146	7187	7568	66607	1184	1619	115948	101291	191228	94398	31609
Trafficking+Mitochondria+Motility=C14orf2_+_104387796.23-ENST00000286953.3,ENST00000557040.1~e39m1	93415	88245	111766	95386	103204	106255	3249	6319	97393	503	31967	399038	269077	496495	130713	481131
Trafficking+Mitochondria+Motility=C14orf2_+_104387796.23-ENST00000286953.3,ENST00000557040.1~e39m1	93415	88245	111766	95386	103204	106255	3249	6319	97393	503	31967	399038	269077	496495	130713	481131
Trafficking+Mitochondria+Motility=C14orf2_+_104387805.23-ENST00000286953.3,ENST00000557040.1~e39m1	160918	163844	198808	171808	186309	187924	3181	3764	696388	10930	53743	382367	734317	587712	567011	514654
Trafficking+Mitochondria+Motility=C14orf2_+_104387805.23-ENST00000286953.3,ENST00000557040.1~e39m1	160918	163844	198808	171808	186309	187924	3181	3764	696388	10930	53743	382367	734317	587712	567011	514654
Trafficking+Mitochondria+Motility=C14orf2_+_104387805.23-ENST00000286953.3,ENST00000557040.1~e39m1	160918	163844	198808	171808	186309	187924	3181	3764	696388	10930	53743	382367	734317	587712	567011	514654
Trafficking+Mitochondria+Motility=C14orf2_-_104387635.24-ENST00000286953.3,ENST00000557040.1~e39m1	131896	139300	169078	143135	148172	161755	19684	58311	95195	6007	32072	74658	126404	366935	594180	265743
Trafficking+Mitochondria+Motility=C14orf2_-_104387635.24-ENST00000286953.3,ENST00000557040.1~e39m1	131896	139300	169078	143135	148172	161755	19684	58311	95195	6007	32072	74658	126404	366935	594180	265743
Trafficking+Mitochondria+Motility=C1QBP_+_5342228.24-all~e39m1	80126	85934	104893	93590	91856	98351	17436	962052	53024	4489	65974	106393	305957	160863	1073726	315688
Trafficking+Mitochondria+Motility=C1QBP_-_5342238.24-all~e39m1	80620	83693	106247	98126	99553	96179	47178	136977	92680	176533	17037	141155	147650	190290	763523	277877
Trafficking+Mitochondria+Motility=CD3EAP_-_45910113.22-ENST00000589804.1~e39m1	114609	114229	140963	128834	130680	136248	6937	16896	172330	2001	14228	197119	123081	571866	182581	340085
Trafficking+Mitochondria+Motility=CHCHD1_+_75541877.24-all~e39m1	76429	82330	106740	98184	95478	96070	8653	25723	314728	19527	415890	253190	212083	357153	335749	171061
Trafficking+Mitochondria+Motility=CHCHD1_+_75541877.24-all~e39m1	76429	82330	106740	98184	95478	96070	8653	25723	314728	19527	415890	253190	212083	357153	335749	171061
Trafficking+Mitochondria+Motility=CHCHD1_+_75541877.24-all~e39m1	76429	82330	106740	98184	95478	96070	8653	25723	314728	19527	415890	253190	212083	357153	335749	171061
Trafficking+Mitochondria+Motility=CHCHD1_+_75541887.23-all~e39m1	120791	124557	152169	136652	140213	142790	68392	115085	104380	14251	186665	116472	317854	480271	747704	359696
Trafficking+Mitochondria+Motility=CHCHD1_+_75541887.23-all~e39m1	120791	124557	152169	136652	140213	142790	68392	115085	104380	14251	186665	116472	317854	480271	747704	359696
Trafficking+Mitochondria+Motility=CHCHD1_-_75541873.22-all~e39m1	0	0	0	0	0	0	0	0	0	0	0	0	0	0	0	0
Trafficking+Mitochondria+Motility=CHCHD2_+_56174001.24-all~e39m1	4343	4509	5386	5765	4642	4473	1942	6284	388	918	27	2538	7	616	107	74899
Trafficking+Mitochondria+Motility=CHCHD2_+_56174239.24-all~e39m1	56251	55171	65729	57152	64768	67963	41497	113238	117224	13332	22548	77029	1498663	258961	37167	50516
Trafficking+Mitochondria+Motility=CHCHD2_-_56174016.23-all~e39m1	0	0	0	0	0	0	0	0	0	0	0	0	0	0	0	0
Trafficking+Mitochondria+Motility=CHCHD2_-_56174139.23-all~e39m1	0	0	0	0	0	0	0	0	0	0	0	0	0	0	0	0
Trafficking+Mitochondria+Motility=CHCHD4_+_14166114.24-all~e39m1	5851	4982	7811	6528	6231	6645	145	275	3030	20	160	16087	5905	44354	132454	4141
Trafficking+Mitochondria+Motility=CHCHD4_+_14166114.24-all~e39m1	5851	4982	7811	6528	6231	6645	145	275	3030	20	160	16087	5905	44354	132454	4141
Trafficking+Mitochondria+Motility=CHCHD4_+_14166114.24-all~e39m1	5851	4982	7811	6528	6231	6645	145	275	3030	20	160	16087	5905	44354	132454	4141
Trafficking+Mitochondria+Motility=CHCHD4_+_14166185.24-all~e39m1	33	29	0	0	167	0	0	15	0	9	6	14	834	138	0	215
Trafficking+Mitochondria+Motility=CISD3_-_36886618.24-all~e39m1	157360	161730	195347	172654	184878	186338	97892	275014	599915	67717	1190199	1426368	176378	479068	801489	551016
Trafficking+Mitochondria+Motility=CISD3_-_36886774.24-all~e39m1	54222	52322	64306	61155	59224	60600	32019	90417	26123	11889	259152	17375	143143	508300	102361	98940
Trafficking+Mitochondria+Motility=CMC1_-_28283333.24-all~e39m1	80045	85839	102046	91830	97653	91401	45472	132863	60214	22973	47458	221881	242528	430561	232939	172220
Trafficking+Mitochondria+Motility=COQ10B_-_198318300.24-all~e39m1	410	284	908	517	251	691	507	1342	0	110	2	3	237	235	188	115860
Trafficking+Mitochondria+Motility=COQ2_-_84205804.22-all~e39m1	70997	70868	85724	82115	82642	78158	86288	291135	307807	996544	196338	195223	85885	128317	267388	136654
Trafficking+Mitochondria+Motility=COQ2_-_84205900.24-all~e39m1	14751	16373	24243	17888	21008	20803	964	2468	1499	382	739	104086	4505	26986	4497	16880
Trafficking+Mitochondria+Motility=COQ2_-_84205900.24-all~e39m1	14751	16373	24243	17888	21008	20803	964	2468	1499	382	739	104086	4505	26986	4497	16880
Trafficking+Mitochondria+Motility=COQ5_+_120966978.23-all~e39m1	8359	7464	10364	8304	8503	9938	392	1581	2215	105	761	26229	640	2666	1706	1595
Trafficking+Mitochondria+Motility=COX10_+_13973027.23-all~e39m1	163470	167451	212830	187944	182832	200713	941407	140357	947182	48077	620804	664201	248420	737610	287948	712067
Trafficking+Mitochondria+Motility=COX10_-_13972904.23-all~e39m1	63241	65763	86569	72235	76869	79452	6258	903394	60743	2057	344424	81550	107492	238351	131712	110984
Trafficking+Mitochondria+Motility=COX11_+_53045845.24-all~e39m1	120979	123714	152439	142146	140379	144256	33779	117001	232726	11624	43112	376633	270574	363455	564371	442875
Trafficking+Mitochondria+Motility=COX11_+_53045854.24-all~e39m1	33573	35931	42758	43284	38459	40264	34743	116047	4729	12740	26141	129683	86644	66456	19248	71310
Trafficking+Mitochondria+Motility=COX11_+_53045926.25-all~e39m1	7218	8305	9675	8857	8629	7971	3469	9710	7	1259	47	416	6494	24880	23834	2462
Trafficking+Mitochondria+Motility=COX11_-_53045988.24-all~e39m1	125132	128397	162360	132904	139707	150292	324092	16147	1586681	1448	253652	21283	142359	440069	180490	254475
Trafficking+Mitochondria+Motility=COX16_+_70826202.24-all~e39m1	109131	102466	126296	113226	122750	121082	1177098	93194	121024	11669	87064	245554	207080	774959	292067	309464
Trafficking+Mitochondria+Motility=COX16_+_70826332.23-all~e39m1	11313	10324	13223	13673	12776	13779	1212	2565	1055	406	418	14002	42603	104158	1933	11549
Trafficking+Mitochondria+Motility=COX16_-_70826211.24-all~e39m1	115249	118035	145936	132729	127753	133830	96346	290279	3493887	46736	322464	437771	684460	464914	335173	522176
Trafficking+Mitochondria+Motility=COX17_+_119396028.25-all~e39m1	131953	139507	169174	151267	163360	156549	41913	112676	147439	14908	2720	263828	94829	951842	253879	221327
Trafficking+Mitochondria+Motility=COX18_+_73935397.24-all~e39m1	132693	131796	163551	149908	154967	151704	7840875	60100	555716	5239	197129	494088	212157	552085	306252	290767
Trafficking+Mitochondria+Motility=COX18_+_73935406.24-all~e39m1	22844	26593	32846	25676	27244	29491	3818	10816	17917	1109	299	17944	20233	63470	60384	18000
Trafficking+Mitochondria+Motility=CYP20A1_+_204103710.24-all~e39m1	10973	12314	13687	14050	12733	14643	5530	14661	1046	1571	254	31369	972	38103	1593	13423
Trafficking+Mitochondria+Motility=DENND1A_+_126692343.24-all~e39m1	17152	19446	22968	21376	20857	22170	9514	37990	2438	2389	235	11052	15419	109710	25942	14387
Trafficking+Mitochondria+Motility=EIF2B2_-_75469856.23-all~e39m1	717	338	533	354	690	1155	0	0	0	0	0	0	0	0	0	0
Trafficking+Mitochondria+Motility=ELAC2_+_12921295.24-all~e39m1	0	0	0	0	0	0	0	0	0	0	0	0	0	0	0	0
Trafficking+Mitochondria+Motility=ELAC2_+_12921318.24-all~e39m1	70083	66765	79741	69164	74885	77558	11113	917396	2215161	1132	28415	51191	15959	195368	304011	820172
Trafficking+Mitochondria+Motility=ENKD1_-_67700499.24-all~e39m1	109300	110447	134694	125176	122358	120556	68716	194690	322247	99937	270420	556091	127299	258245	216483	258089
Trafficking+Mitochondria+Motility=ERAL1_-_27182046.24-all~e39m1	0	0	0	0	1	1	0	0	1	1	2	0	3	0	0	0
Trafficking+Mitochondria+Motility=ERAL1_-_27182251.23-all~e39m1	63490	58707	73928	66315	71162	72882	2590	7316	116717	777	289529	5031	181764	262376	199080	310549
Trafficking+Mitochondria+Motility=FABP9_+_82373739.27-all~e39m1	5023	4646	6804	6138	4878	5038	2599	7527	364	579	50403	27939	141	6747	21	10464
Trafficking+Mitochondria+Motility=FAM162A_-_122103162.24-all~e39m1	64098	65058	77424	72429	74253	72468	37745	109754	103001	11715	598288	248373	58141	485559	191703	177924
Trafficking+Mitochondria+Motility=FASTKD2_+_207630295.26-all~e39m1	11194	9512	11520	12451	11147	12189	2315	7887	789	639	1677	2508	208473	14077	49690	20224
Trafficking+Mitochondria+Motility=FASTKD2_-_207630363.23-all~e39m1	57071	57820	70498	63163	59092	62451	15644	46703	118107	4809	2313	29577	235515	58966	41143	258504
Trafficking+Mitochondria+Motility=FASTKD5_+_3140441.22-all~e39m1	145017	146528	182286	163697	169264	168053	102204	278943	93908	46824	62168	681549	413679	517707	341647	779259
Trafficking+Mitochondria+Motility=FCF1_-_75179938.24-all~e39m1	0	0	0	0	0	0	0	0	0	0	0	0	0	0	0	0
Trafficking+Mitochondria+Motility=FIS1_+_100888122.23-all~e39m1	66300	68848	84254	72837	78037	81411	10536	754	42877	70	38657	82397	1413630	764375	435595	81140
Trafficking+Mitochondria+Motility=FIS1_+_100888154.24-all~e39m1	0	0	0	0	0	0	0	0	0	0	0	0	0	0	0	0
Trafficking+Mitochondria+Motility=FIS1_+_100888172.23-all~e39m1	8006	7950	11185	10174	10540	10257	9	329	3419	13	127725	1238	278	47977	41738	1460
Trafficking+Mitochondria+Motility=FRMD4A_+_13900809.24-ENST00000358621.4~e39m1	0	0	0	0	0	0	0	0	0	0	0	0	0	0	0	0
Trafficking+Mitochondria+Motility=GNG4_-_235813177.23-ENST00000391854.2~e39m1	4	9	0	0	0	10	223	552	0	94	0	0	0	1944	3	408
Trafficking+Mitochondria+Motility=GNPAT_-_231376974.23-all~e39m1	244184	244683	307881	258657	279202	285378	6039	4262	1054649	520	1370709	391526	440685	698127	632061	537662
Trafficking+Mitochondria+Motility=GNPAT_-_231376974.23-all~e39m1	244184	244683	307881	258657	279202	285378	6039	4262	1054649	520	1370709	391526	440685	698127	632061	537662
Trafficking+Mitochondria+Motility=GRSF1_+_71705419.23-all~e39m1	101924	101254	127099	111151	117902	118945	69404	198232	142593	27014	223729	1586707	70931	783860	222554	600858
Trafficking+Mitochondria+Motility=GRSF1_-_71705555.23-all~e39m1	242550	244713	297162	264501	275899	282484	31644	67646	345629	8363	247783	212999	628110	755952	995392	705268
Trafficking+Mitochondria+Motility=GRSF1_-_71705555.23-all~e39m1	242550	244713	297162	264501	275899	282484	31644	67646	345629	8363	247783	212999	628110	755952	995392	705268
Trafficking+Mitochondria+Motility=HSD17B12_+_43702292.24-all~e39m1	0	0	0	0	0	0	0	0	0	0	0	0	0	0	0	0
Trafficking+Mitochondria+Motility=HSD17B12_-_43702309.23-all~e39m1	144433	146498	177139	148889	162287	172683	140216	61957	223657	15131	693407	196536	184885	638174	2151068	257814
Trafficking+Mitochondria+Motility=HSD17B12_-_43702402.23-all~e39m1	166021	169317	210591	181287	192236	206136	45132	1054650	300468	173241	62840	322900	860788	975281	615450	668923
Trafficking+Mitochondria+Motility=ICT1_+_73008752.24-all~e39m1	4354	4655	5426	4194	4849	6382	236	810	3025	157	46	56	4573	5102	14	4416
Trafficking+Mitochondria+Motility=ICT1_+_73008845.24-all~e39m1	15009	14338	18866	14363	15006	17992	4667	5865	1704606	403	63747	5603	285	42207	311	1397
Trafficking+Mitochondria+Motility=ICT1_+_73008927.22-all~e39m1	0	0	0	0	0	0	0	0	0	0	7	3	311	0	0	0
Trafficking+Mitochondria+Motility=ICT1_-_73008795.24-all~e39m1	0	0	0	0	0	0	0	0	0	0	0	0	0	0	0	0
Trafficking+Mitochondria+Motility=IMMT_-_86422566.24-ENST00000449247.2,ENST00000442664.2~e39m1	28394	29266	36881	32519	33824	33561	5041	15029	14713	26303	6143	28628	41351	60128	52145	42695
Trafficking+Mitochondria+Motility=IMMT_-_86422566.24-ENST00000449247.2,ENST00000442664.2~e39m1	28394	29266	36881	32519	33824	33561	5041	15029	14713	26303	6143	28628	41351	60128	52145	42695
Trafficking+Mitochondria+Motility=IMMT_-_86422569.22-ENST00000449247.2,ENST00000442664.2~e39m1	2709	2639	3761	3142	3141	3087	357	1155	1	50	2717	77	4271	6070	19	8555
Trafficking+Mitochondria+Motility=IMMT_-_86422569.22-ENST00000449247.2,ENST00000442664.2~e39m1	2709	2639	3761	3142	3141	3087	357	1155	1	50	2717	77	4271	6070	19	8555
Trafficking+Mitochondria+Motility=ISCA1_+_88897227.24-all~e39m1	87020	89097	111651	94940	105207	105633	251702	32207	188924	13886	30486	735448	162725	277632	66917	147836
Trafficking+Mitochondria+Motility=ISCA1_-_88897181.23-all~e39m1	72253	75842	94971	85602	87745	92894	28650	77405	81359	13459	16115	285157	132080	260290	300474	305965
Trafficking+Mitochondria+Motility=ISCA2_+_74960428.23-all~e39m1	285685	322832	354066	314459	329919	337556	24224	44209	2145145	135915	365772	386148	670741	1126114	543176	740677
Trafficking+Mitochondria+Motility=ISCA2_+_74960428.23-all~e39m1	285685	322832	354066	314459	329919	337556	24224	44209	2145145	135915	365772	386148	670741	1126114	543176	740677
Trafficking+Mitochondria+Motility=ISCA2_-_74960493.24-all~e39m1	0	0	0	0	0	0	0	0	0	0	0	0	0	0	0	0
Trafficking+Mitochondria+Motility=KPNB1_+_45727289.23-all~e39m1	0	0	0	0	0	0	0	0	0	0	0	0	0	0	0	0
Trafficking+Mitochondria+Motility=KPNB1_+_45727465.24-all~e39m1	6140	5481	5714	6203	5489	6008	1635	4573	2897	549	238	361	27208	485	34	20298
Trafficking+Mitochondria+Motility=KPNB1_-_45727376.24-all~e39m1	100931	98632	123020	110855	111251	115911	66364	175677	1348826	22016	356803	43610	235797	335376	290285	403011
Trafficking+Mitochondria+Motility=MALSU1_-_23338974.24-all~e39m1	142777	151112	184702	156850	173633	174087	72417	5618	1195079	396	520518	126460	416547	461108	203080	326895
Trafficking+Mitochondria+Motility=MALSU1_-_23338984.23-all~e39m1	116027	114476	144257	126765	139672	134855	2517	836658	494053	107	163986	20705	167221	258282	369881	188854
Trafficking+Mitochondria+Motility=METTL17_+_21458205.23-all~e39m1	0	0	0	0	0	0	0	0	0	0	0	0	0	0	0	0
Trafficking+Mitochondria+Motility=METTL17_-_21458124.24-all~e39m1	7300	7844	9297	7653	8531	8891	73	76	3824	30	37	4671	1050	12301	3055	4934
Trafficking+Mitochondria+Motility=METTL17_-_21458210.24-all~e39m1	9526	9211	12472	10336	12069	11762	83	200	1405	5	0	0	0	18990	16055	19613
Trafficking+Mitochondria+Motility=MIEF1_-_39898405.23-all~e39m1	139269	143105	176974	156011	162971	162258	17055	45221	140995	22285	53898	88082	648587	690893	625489	245345
Trafficking+Mitochondria+Motility=MINOS1_+_19923687.23-all~e39m1	89225	94999	117405	109400	106077	110665	49885	204767	57685	15727	151047	240693	543076	387213	227861	240745
Trafficking+Mitochondria+Motility=MINOS1_-_19923774.26-all~e39m1	0	0	0	0	0	0	0	0	0	0	0	0	0	0	0	0
Trafficking+Mitochondria+Motility=MPP6_+_24613209.24-all~e39m1	0	0	0	0	0	0	0	0	0	0	0	0	0	0	0	0
Trafficking+Mitochondria+Motility=MPP6_-_24613248.25-all~e39m1	121427	118247	148755	129802	135992	137754	134510	725343	980136	29612	523501	300475	448082	541635	202617	495314
Trafficking+Mitochondria+Motility=MRPL10_+_45908879.24-all~e39m1	33049	33943	43079	37676	38726	39068	1155	3477	5341	424	14527	165849	64518	387108	155594	62868
Trafficking+Mitochondria+Motility=MRPL10_-_45908806.24-all~e39m1	1800	3181	952	1062	2001	712	256	522	108	125	294	735	1	171	0	0
Trafficking+Mitochondria+Motility=MRPL11_-_66206281.24-all~e39m1	62939	62181	74775	67155	69738	72868	16942	53165	17040	5868	4247	39428	410830	175581	54984	84673
Trafficking+Mitochondria+Motility=MRPL12_+_79670446.23-all~e39m1	115785	122612	147254	129555	134395	138598	12926	25331	445740	144418	1285213	253960	518919	535361	224156	426981
Trafficking+Mitochondria+Motility=MRPL12_+_79670494.24-all~e39m1	2281	2560	3226	3506	3082	2841	47	338	0	40	3739	22	6	2609	967	9223
Trafficking+Mitochondria+Motility=MRPL12_-_79670497.24-all~e39m1	4952	4844	5956	5462	4818	6260	504	1877	12833	33	30471	8931	78	30231	31	875
Trafficking+Mitochondria+Motility=MRPL22_-_154320703.22-all~e39m1	92286	92174	112213	99262	101820	107779	359	1137	216285	660	53328	123484	95163	157714	266990	281505
Trafficking+Mitochondria+Motility=MRPL33_+_27994796.23-all~e39m1	27281	26570	34334	27263	29978	29586	238	130	165928	8033	49693	6510	21226	331716	21192	20812
Trafficking+Mitochondria+Motility=MRPL33_-_27994633.24-all~e39m1	20871	18684	27143	21782	21361	25894	444	1402	48768	91	90	8616	3377	16634	12174	15523
Trafficking+Mitochondria+Motility=MRPL37_-_54665946.22-all~e39m1	1	0	2	2	2	0	2	23	10	0	2	9	0	0	5	3
Trafficking+Mitochondria+Motility=MRPL3_+_131221564.24-all~e39m1	11220	11209	16337	13533	13438	13810	727	930	779	136	158	17125	4865	7605	2935	48677
Trafficking+Mitochondria+Motility=MRPL3_+_131221564.24-all~e39m1	11220	11209	16337	13533	13438	13810	727	930	779	136	158	17125	4865	7605	2935	48677
Trafficking+Mitochondria+Motility=MRPL3_+_131221785.23-all~e39m1	29	34	40	24	25	33	0	1	275	0	1	47	6	7	4	5
Trafficking+Mitochondria+Motility=MRPL3_+_131221785.23-all~e39m1	29	34	40	24	25	33	0	1	275	0	1	47	6	7	4	5
Trafficking+Mitochondria+Motility=MRPS14_+_174992406.24-all~e39m1	77911	77383	97315	82780	88143	90250	2126	4680	115897	405	308216	120121	62469	169233	460928	73844
Trafficking+Mitochondria+Motility=MRPS14_+_174992537.23-all~e39m1	0	0	0	1	0	0	0	0	0	0	0	0	0	0	0	0
Trafficking+Mitochondria+Motility=MRPS16_+_75012183.24-all~e39m1	1	1	1	1	1	2	0	0	0	0	1	17	4	0	0	0
Trafficking+Mitochondria+Motility=MRPS16_-_75012231.23-all~e39m1	9777	10373	15089	11697	12480	12738	3248	10782	2051	1350	14839	6384	5571	30908	60954	13644
Trafficking+Mitochondria+Motility=MRPS17_-_56019674.24-all~e39m1	83427	82395	105931	102123	102887	92569	42777	134806	530191	24044	10283	46621	96301	210440	115274	170132
Trafficking+Mitochondria+Motility=MRPS22_+_138724737.28-ENST00000495075.1~e20m1	0	0	0	0	0	0	0	0	0	0	0	0	0	0	0	0
Trafficking+Mitochondria+Motility=MRPS22_-_139062922.23-ENST00000310776.4,ENST00000465056.1~e39m1	62026	62593	82591	72470	74256	75965	236	314	102317	90	43640	57124	41822	403300	44287	76820
Trafficking+Mitochondria+Motility=MRPS22_-_139063101.24-ENST00000310776.4,ENST00000465056.1~e39m1	118999	118108	150384	132614	128162	142386	54485	148256	254867	23006	452739	231118	153895	243448	190595	461653
Trafficking+Mitochondria+Motility=MTERFD1_+_97273772.23-all~e39m1	163746	172252	200758	174773	190108	199657	4307	842275	501073	3877	100856	731433	125070	358510	143579	117850
Trafficking+Mitochondria+Motility=MTERFD1_-_97273755.24-all~e39m1	129794	128190	163363	141429	146827	155466	288716	15178	239908	30033	3157	94991	321171	491962	295138	191722
Trafficking+Mitochondria+Motility=MTG1_+_135207656.23-all~e39m1	3079	3621	4515	3096	2577	4005	624	1036	1	106	1	1	0	14642	39471	61696
Trafficking+Mitochondria+Motility=MTG1_+_135207895.23-all~e39m1	149	347	526	222	563	187	410	839	1	132	0	0	24	45	48	23272
Trafficking+Mitochondria+Motility=MTIF2_+_55496269.24-all~e39m1	154198	155755	198544	173171	176184	184204	21422	940576	784303	20135	851118	180251	532191	635280	487592	751323
Trafficking+Mitochondria+Motility=MTIF2_-_55496148.24-all~e39m1	103314	101233	128957	111278	117373	121630	44760	127024	364808	12368	5261	138972	378478	252864	182924	460943
Trafficking+Mitochondria+Motility=MTIF2_-_55496360.24-all~e39m1	97487	95768	128688	115112	114765	118758	50556	156746	610886	15306	148654	246047	243570	241673	96697	157793
Trafficking+Mitochondria+Motility=MTPAP_+_30638046.24-all~e39m1	41624	45620	57184	46776	50721	51836	5408	12522	92811	977	1837	2599	228094	61008	74104	73861
Trafficking+Mitochondria+Motility=MTPAP_+_30638061.22-all~e39m1	17853	17471	21911	21515	21185	21330	523	1466	3474	142	152	234	18454	37654	6894	7572
Trafficking+Mitochondria+Motility=MTPAP_+_30638061.22-all~e39m1	17853	17471	21911	21515	21185	21330	523	1466	3474	142	152	234	18454	37654	6894	7572
Trafficking+Mitochondria+Motility=MTRF1L_+_153323799.23-all~e39m1	2772	2440	2459	2221	3205	2204	293	798	1164	122	22	38	3629	2578	390	71
Trafficking+Mitochondria+Motility=MTRF1L_+_153323814.23-all~e39m1	6202	6860	8284	7288	6993	7772	33	259	0	0	0	0	0	15336	3496	1848
Trafficking+Mitochondria+Motility=NDUFAF1_+_41694528.24-all~e39m1	36824	36794	38248	41001	38331	40942	26451	82387	30133	8615	400	44628	8136	157283	158089	38633
Trafficking+Mitochondria+Motility=NDUFAF1_+_41694646.23-all~e39m1	9413	8985	11277	8318	8688	11955	1276	205	997	50	9	15	1297	7365	8932	77325
Trafficking+Mitochondria+Motility=NDUFAF1_+_41694664.24-all~e39m1	3466	3666	4735	3801	4172	3496	2220	8069	24008	825	12	13	980	884	63315	6628
Trafficking+Mitochondria+Motility=NDUFAF1_-_41694559.24-all~e39m1	74293	79202	93052	84004	91187	90049	48906	132366	106697	13604	16878	48272	215398	279617	184119	179778
Trafficking+Mitochondria+Motility=NDUFAF3_+_49058456.23-all~e39m1	22359	22257	29222	25704	25852	25782	21690	68893	4158	7570	6312	35675	129519	312898	136534	94636
Trafficking+Mitochondria+Motility=NDUFAF3_+_49058472.24-all~e39m1	32314	37398	45501	38969	37375	37421	21906	54973	26496	7732	4017	244604	81134	127495	25998	29087
Trafficking+Mitochondria+Motility=NDUFAF3_+_49058496.24-all~e39m1	37523	39981	49765	46205	45308	47510	26795	83857	235428	9752	372940	37022	18739	142524	216943	79046
Trafficking+Mitochondria+Motility=NDUFAF3_+_49058707.24-all~e39m1	10346	11473	13615	11764	13095	12527	6121	19430	4990	1917	258	34026	544	25256	11025	28842
Trafficking+Mitochondria+Motility=NDUFAF4_+_97345647.24-all~e39m1	66485	70417	84532	74565	73495	80070	7919565	77496	618051	12860	168311	41734	54007	336417	163795	188492
Trafficking+Mitochondria+Motility=NDUFAF4_+_97345654.24-all~e39m1	66514	64928	83987	71880	78645	80501	774	1641	22503	115	36479	124898	81306	234792	113784	217997
Trafficking+Mitochondria+Motility=NDUFAF4_+_97345781.22-all~e39m1	60066	66022	82215	71387	72227	72438	82953	85136	155424	18709	117116	25336	116308	191178	121328	291400
Trafficking+Mitochondria+Motility=NDUFAF4_-_97345717.23-all~e39m1	54251	53468	71199	60236	62977	69718	42085	3310	1034323	84	6857	38891	72444	100924	592985	202506
Trafficking+Mitochondria+Motility=NDUFAF5_+_13765588.23-all~e39m1	43875	49148	60135	52521	54813	54003	382	1136	64421	173	12237	9664	140029	130793	95239	312974
Trafficking+Mitochondria+Motility=NDUFAF5_+_13765610.23-all~e39m1	188	257	262	277	385	593	87	500	1	18	0	0	0	27	19	10670
Trafficking+Mitochondria+Motility=NDUFAF5_-_13765762.24-all~e39m1	19195	22562	28809	24701	21706	22720	7647	22338	61593	2425	37974	8246	140098	43049	27145	36622
Trafficking+Mitochondria+Motility=NDUFAF5_-_13765768.24-all~e39m1	38043	38613	47790	45105	46306	46691	21876	64613	85170	30318	2701	100862	62016	205462	83330	123680
Trafficking+Mitochondria+Motility=NOA1_-_57844978.23-all~e39m1	25849	25867	29438	28528	28822	29233	17697	52942	2273	4993	9246	46537	32459	222500	47748	41091
Trafficking+Mitochondria+Motility=NOA1_-_57845032.22-all~e39m1	99621	99599	123666	110414	121362	118440	15177	3273	1198251	2055	83646	171219	52001	286375	96410	180987
Trafficking+Mitochondria+Motility=OXA1L_+_23236076.24-all~e39m1	16716	18237	22284	17118	21143	20704	6375	20415	27584	2212	2535	265	5055	5900	313396	103345
Trafficking+Mitochondria+Motility=OXA1L_-_23235972.23-all~e39m1	16461	15741	17422	16673	16448	17260	562	1723	4013	197	26764	1207	83843	100591	4912	69587
Trafficking+Mitochondria+Motility=OXA1L_-_23236169.22-all~e39m1	75115	77327	96612	83374	89656	92849	25209	62096	161923	7953	11715	80062	163118	358754	498232	312338
Trafficking+Mitochondria+Motility=PAF1_+_39881570.24-all~e39m1	11162	12015	16170	15355	14684	13842	4177	13956	836	1382	1434	185154	6862	14791	144940	63015
Trafficking+Mitochondria+Motility=PAF1_-_39881821.23-all~e39m1	148694	142388	179197	161534	174868	169349	178316	47543	560563	4809	747537	156569	703918	301130	221396	415626
Trafficking+Mitochondria+Motility=PAF1_-_39881843.23-all~e39m1	1357	1520	2221	2739	2132	1795	2283	8098	2940	842	48	5423	15	6081	20	13510
Trafficking+Mitochondria+Motility=PDE12_+_57542048.24-all~e39m1	0	0	0	0	0	0	0	0	0	0	0	0	0	0	0	0
Trafficking+Mitochondria+Motility=PDE12_+_57542095.23-all~e39m1	0	0	0	0	0	0	0	0	0	0	0	0	0	0	0	0
Trafficking+Mitochondria+Motility=PDE12_-_57542154.22-all~e39m1	0	0	0	0	0	0	0	0	0	0	0	0	0	0	0	0
Trafficking+Mitochondria+Motility=PDHX_-_34938158.23-all~e39m1	154528	158152	197985	176924	177002	188830	88176	266745	1568661	30034	492200	487709	180469	880427	1830258	364367
Trafficking+Mitochondria+Motility=PDSS1_+_26986730.24-all~e39m1	2757	2708	3580	2775	2235	3218	98	90	4093	58	0	0	0	84	0	0
Trafficking+Mitochondria+Motility=PDSS1_-_26986812.25-all~e39m1	39597	36701	48798	42177	42135	43118	6898	16301	7298	156118	11778	67858	165677	135731	65005	30342
Trafficking+Mitochondria+Motility=PDSS1_-_26986812.25-all~e39m1	39597	36701	48798	42177	42135	43118	6898	16301	7298	156118	11778	67858	165677	135731	65005	30342
Trafficking+Mitochondria+Motility=PDSS1_-_26986834.24-all~e39m1	62191	61717	76471	72841	81369	74923	8416	24900	39005	2860	134745	23540	68260	245700	263088	157753
Trafficking+Mitochondria+Motility=PDSS2_+_107780714.22-all~e39m1	6827	6106	6952	7341	5823	7735	1978	7237	2586	847	172	15102	4252	7456	583	10986
Trafficking+Mitochondria+Motility=PDSS2_+_107780714.22-all~e39m1	6827	6106	6952	7341	5823	7735	1978	7237	2586	847	172	15102	4252	7456	583	10986
Trafficking+Mitochondria+Motility=PDSS2_+_107780732.23-all~e39m1	151985	151740	184870	165644	172771	177706	19569	846874	228504	2234	13480	320921	498227	750481	205773	328773
Trafficking+Mitochondria+Motility=PDSS2_-_107780554.24-all~e39m1	62289	60714	71902	68755	72629	70283	8267	20063	161503	2194	172574	275811	18033	207336	57562	100996
Trafficking+Mitochondria+Motility=PET112_+_152682088.22-all~e39m1	4272	4855	5880	6825	5394	5720	1	84	1105	6	81	11899	427	7579	1913	2009
Trafficking+Mitochondria+Motility=PET112_+_152682166.22-all~e39m1	13310	12467	13940	13345	14287	14655	4288	854215	19500	962	317	41577	1368	60950	66	3316
Trafficking+Mitochondria+Motility=PET112_-_152682081.23-all~e39m1	19705	19836	23029	18107	22084	20505	319	11	1916782	19	255262	2399	3358	1269	59072	14115
Trafficking+Mitochondria+Motility=PET117_+_18118628.24-all~e39m1	190208	205103	239503	206836	227747	231374	415441	341380	1203235	158125	371039	540406	1003737	653444	191725	741789
Trafficking+Mitochondria+Motility=PET117_-_18118620.24-all~e39m1	113957	113732	143911	128568	129797	131901	4	10	776882	1	313171	464308	181663	36	25	25
Trafficking+Mitochondria+Motility=PET117_-_18118620.24-all~e39m1	113957	113732	143911	128568	129797	131901	4	10	776882	1	313171	464308	181663	36	25	25
Trafficking+Mitochondria+Motility=PET117_-_18118759.24-all~e39m1	104587	106413	137266	114871	121616	127204	15319	37672	1545635	12406	159915	65944	315144	205143	239006	240631
Trafficking+Mitochondria+Motility=PEX5_-_7342581.23-ENST00000420616.2~e39m1	44209	42770	50958	47696	48574	48981	14339	34385	133401	4416	104614	6461	202174	193087	202892	115160
Trafficking+Mitochondria+Motility=PEX7_-_137143924.22-all~e39m1	0	1	1	0	2	2	3	51	0	2	0	0	0	0	105	0
Trafficking+Mitochondria+Motility=PIGF_+_46844151.22-all~e39m1	97140	95402	120425	111716	115902	109755	62312	185014	224788	20687	185586	319309	141031	83946	584255	140949
Trafficking+Mitochondria+Motility=PIGF_+_46844151.22-all~e39m1	97140	95402	120425	111716	115902	109755	62312	185014	224788	20687	185586	319309	141031	83946	584255	140949
Trafficking+Mitochondria+Motility=PIGF_-_46844162.24-all~e39m1	21198	18551	24113	23506	24323	24288	7724	28445	12600	2706	397	43041	9668	157460	19800	36639
Trafficking+Mitochondria+Motility=PNPT1_+_55920990.24-all~e39m1	69797	72000	84368	78398	77179	82182	39135	116666	86282	12185	60125	186131	50332	173158	82685	312458
Trafficking+Mitochondria+Motility=PNPT1_-_55920895.24-all~e39m1	60230	61266	76823	67756	65521	71827	4727	13320	86218	9631	180216	207008	132629	249367	208545	385072
Trafficking+Mitochondria+Motility=POLG2_+_62493140.24-all~e39m1	25925	26989	35898	30163	31783	30462	197	445	142744	72	208	15380	9574	89067	116397	65896
Trafficking+Mitochondria+Motility=POLG2_-_62493069.23-all~e39m1	45964	51229	61069	54510	58989	58280	16079	48377	140600	4201	118356	137459	25129	46845	37344	209061
Trafficking+Mitochondria+Motility=PPOX_+_161136474.24-all~e39m1	129656	134937	168354	150464	149569	161833	55030	150653	411787	18095	39990	148642	218805	465324	423805	170333
Trafficking+Mitochondria+Motility=PPOX_-_161136289.24-all~e39m1	30014	31846	38211	33840	35833	36587	1119	3782	239293	6631	28282	1912	21859	105573	68282	34415
Trafficking+Mitochondria+Motility=PPOX_-_161136289.24-all~e39m1	30014	31846	38211	33840	35833	36587	1119	3782	239293	6631	28282	1912	21859	105573	68282	34415
Trafficking+Mitochondria+Motility=PTCD1_+_99036354.24-all~e39m1	8022	7458	10297	8220	8535	8646	491	598	17934	83	312449	5024	122964	23942	14546	3180
Trafficking+Mitochondria+Motility=PTCD1_-_99036285.23-all~e39m1	8604	8634	9457	9990	10621	9667	219	1026	29491	35	5783	35435	1724	16134	104554	2330
Trafficking+Mitochondria+Motility=PTCD3_-_86333591.21-all~e39m1	24710	24541	28518	28324	28215	28324	4195	13152	32257	1261	1582	111006	102878	10445	4365	71394
Trafficking+Mitochondria+Motility=PUS1_-_132414007.23-all~e39m1	18295	19969	25093	22645	22487	20725	10975	33073	23567	4542	110313	7956	11482	103157	81511	108656
Trafficking+Mitochondria+Motility=PYURF_+_89444914.24-all~e39m1	12692	13129	20211	16944	16775	18967	1869	6884	83005	791	1167	6598	144885	144122	96072	9335
Trafficking+Mitochondria+Motility=RAB4B_-_41284385.23-all~e39m1	2546	1953	2829	2225	1623	2142	337	829	0	116	10	7	882	2553	5717	560
Trafficking+Mitochondria+Motility=RARS2_+_88299671.24-all~e39m1	131481	132273	166025	142585	154305	153684	17697	46156	567540	5300	426126	135577	571492	402387	1230952	220570
Trafficking+Mitochondria+Motility=RARS2_+_88299671.24-all~e39m1	131481	132273	166025	142585	154305	153684	17697	46156	567540	5300	426126	135577	571492	402387	1230952	220570
Trafficking+Mitochondria+Motility=RARS2_+_88299706.24-all~e39m1	121659	120623	146992	143227	137223	144056	74135	216274	786049	24992	91014	621938	475578	675509	364690	243277
Trafficking+Mitochondria+Motility=RARS2_+_88299706.24-all~e39m1	121659	120623	146992	143227	137223	144056	74135	216274	786049	24992	91014	621938	475578	675509	364690	243277
Trafficking+Mitochondria+Motility=RARS2_-_88299688.23-all~e39m1	14861	15436	17649	15712	15751	17809	535	754	30317	118	181144	136665	17918	45128	4542	14994
Trafficking+Mitochondria+Motility=RARS2_-_88299688.23-all~e39m1	14861	15436	17649	15712	15751	17809	535	754	30317	118	181144	136665	17918	45128	4542	14994
Trafficking+Mitochondria+Motility=RBFA_+_77794493.24-all~e39m1	13093	9427	8607	11283	11872	9630	61	170	23624	6	15	852	592	28529	9745	11223
Trafficking+Mitochondria+Motility=RBFA_-_77794501.24-all~e39m1	52713	50784	67476	59623	62383	64552	453	675	151820	104	8980	121679	26024	115933	307165	99400
Trafficking+Mitochondria+Motility=RBFA_-_77794507.24-all~e39m1	22957	23360	28407	28217	27066	27971	7254	22172	611	2709	9804	68808	15364	81788	12387	11139
Trafficking+Mitochondria+Motility=RMND1_+_151773057.23-all~e39m1	10728	10124	12859	13061	11322	10210	5189	14475	2974	1257	328	190	425	22374	21774	5390
Trafficking+Mitochondria+Motility=ROMO1_+_34287458.24-all~e39m1	95047	95566	113499	110750	105108	108415	39438	114639	134067	12828	49606	330114	29223	406862	296686	156390
Trafficking+Mitochondria+Motility=ROMO1_-_34287382.23-all~e39m1	28387	25095	32857	29000	30620	30199	7062	20778	19304	2321	220760	93871	68015	28278	44547	4460
Trafficking+Mitochondria+Motility=RPL10A_+_35436234.22-all~e39m1	0	0	0	0	0	0	0	0	0	0	0	0	0	0	0	0
Trafficking+Mitochondria+Motility=RPL10_+_153626724.23-ENST00000424325.2,ENST00000344746.4~e39m1	2644	3105	1469	1565	2661	1766	1367	482	0	81	0	3	163	20670	128	6090
Trafficking+Mitochondria+Motility=RPL12_-_130213456.22-all~e39m1	86008	83864	111552	100516	94571	103237	16688	45350	160867	11637	19388	155428	154093	411373	174950	154703
Trafficking+Mitochondria+Motility=RPL17_-_47018777.24-ENST00000579248.1,ENST00000580261.1,ENST00000418495.1~e39m1	111771	118325	147078	119605	130380	136758	18465	41934	97561	5006	86728	116411	57031	391773	519238	362333
Trafficking+Mitochondria+Motility=RPL28_+_55897348.24-ENST00000559463.1~e39m1	0	0	0	2	0	1	21	0	0	0	0	0	0	2	4	1909
Trafficking+Mitochondria+Motility=RPL36A_+_100645942.25-all~e39m1	229256	227999	278928	244431	252839	269201	13201	36497	283825	3797	568632	223700	752196	749801	1190337	492379
Trafficking+Mitochondria+Motility=RPL39_-_118925550.22-all~e39m1	144273	142650	178846	158682	164267	178997	2801	617	506414	4120	424122	40611	128548	340170	274311	81259
Trafficking+Mitochondria+Motility=RPS14_-_149829121.23-ENST00000401695.3,ENST00000407193.1,ENST00000312037.5~e39m1	60587	61660	75544	66236	66266	70925	7021	22762	79105	2027	72534	112068	99704	220626	531371	170566
Trafficking+Mitochondria+Motility=RPS16_+_39926406.24-all~e39m1	0	0	0	0	0	38	0	0	0	0	0	0	0	0	0	0
Trafficking+Mitochondria+Motility=RPS20_+_56986878.24-all~e39m1	400488	402467	506897	440517	461729	466049	134467	9731562	4076039	76624	2182850	904716	1734513	1326385	738075	1361247
Trafficking+Mitochondria+Motility=RPS24_-_79793810.23-all~e39m1	53416	59925	69304	59730	63166	64516	15716	50150	1009522	5196	31567	118655	55393	169900	84868	122835
Trafficking+Mitochondria+Motility=RPS29_-_50052869.24-all~e39m1	84998	86706	111734	90071	96848	98849	369	484	1175097	155712	107184	48928	134010	239677	66764	174802
Trafficking+Mitochondria+Motility=RPS29_-_50052869.24-all~e39m1	84998	86706	111734	90071	96848	98849	369	484	1175097	155712	107184	48928	134010	239677	66764	174802
Trafficking+Mitochondria+Motility=RSAD1_+_48556226.24-all~e39m1	165338	170213	209849	185391	195526	200181	95576	1675887	257168	33865	65796	916775	451138	711242	262415	577539
Trafficking+Mitochondria+Motility=SCO1_+_10600676.24-all~e39m1	2246	1766	2888	2602	1949	2508	1402	3377	173	500	69241	815	20843	41322	1930	4168
Trafficking+Mitochondria+Motility=SCO1_+_10600698.24-all~e39m1	16756	18779	18611	19197	20164	21425	38397	129697	5668	13736	19675	81105	6421	62481	3551	38562
Trafficking+Mitochondria+Motility=SCO1_-_10600809.23-all~e39m1	96662	95286	117687	98917	107122	112131	7509	9996	117158	16556	486874	167364	44473	474204	218526	152514
Trafficking+Mitochondria+Motility=SCO1_-_10600840.22-all~e39m1	1137	1610	1815	1721	2469	1017	0	106	177	16	0	0	0	1	0	748
Trafficking+Mitochondria+Motility=SCO2_+_50964550.24-ENST00000535425.1~e39m1	18039	17045	20329	19114	21309	19233	7649	25248	142078	2564	2243	3246	281998	9086	3488	76193
Trafficking+Mitochondria+Motility=SEH1L_-_12948039.24-all~e39m1	21615	22414	27605	24937	23687	26695	177	101	7546	0	4655	42249	30494	24999	44139	19065
Trafficking+Mitochondria+Motility=SEH1L_-_12948044.22-all~e39m1	179566	170049	209371	191240	193672	206552	8534	1664	173616	144	102097	815669	195986	318701	470332	161371
Trafficking+Mitochondria+Motility=SFXN1_-_174905656.23-all~e39m1	12261	13572	15042	15625	13724	15670	266042	35852	10275	3724	76361	3827	163946	22116	143632	18914
Trafficking+Mitochondria+Motility=SIRT7_+_79875812.24-all~e39m1	187899	179838	201068	176272	201971	193829	55282	7047	438435	267	49057	426992	721899	512671	766106	355332
Trafficking+Mitochondria+Motility=SLC25A3_-_98987489.23-all~e39m1	124799	128948	160728	142022	149611	153639	100607	32968	174214	63358	102124	164557	518438	481280	175669	395570
Trafficking+Mitochondria+Motility=SLC25A46_+_110074768.24-all~e39m1	183057	183561	229871	200481	219696	213228	122531	351427	1215985	43199	316213	270323	354523	614745	606886	604875
Trafficking+Mitochondria+Motility=SLC25A46_+_110074955.24-all~e39m1	177986	180337	223583	199905	202579	204289	76338	228986	692579	26697	83324	1158054	486439	744221	205846	255907
Trafficking+Mitochondria+Motility=SLC30A9_-_41992573.23-all~e39m1	128447	121005	156468	135457	152726	147082	8805	1345658	254204	1895	48579	258650	158059	363518	647863	244507
Trafficking+Mitochondria+Motility=SLC30A9_-_41992573.23-all~e39m1	128447	121005	156468	135457	152726	147082	8805	1345658	254204	1895	48579	258650	158059	363518	647863	244507
Trafficking+Mitochondria+Motility=SLC30A9_-_41992619.24-all~e39m1	64737	66917	79245	74529	75008	78487	7601	20593	103877	1836289	96468	43865	214635	205439	196560	181534
Trafficking+Mitochondria+Motility=SLC30A9_-_41992746.24-all~e39m1	141276	142102	170521	146465	165569	164968	9049	21549	114037	1748	835194	51531	329653	287690	230112	185804
Trafficking+Mitochondria+Motility=SLMO2_+_57617731.24-all~e39m1	85263	90154	109639	95198	99526	98001	5020	14935	126916	21014	437677	130218	153123	302727	301659	129180
Trafficking+Mitochondria+Motility=SLMO2_+_57617908.24-all~e39m1	0	0	0	0	0	0	0	0	0	0	927	9	0	0	0	0
Trafficking+Mitochondria+Motility=SLMO2_-_57617953.24-all~e39m1	83014	82036	101475	95887	99224	96753	20694	54160	316420	6437	834765	287902	220526	599975	120968	105013
Trafficking+Mitochondria+Motility=SSBP1_-_141438307.24-all~e39m1	60586	66406	75317	73835	71508	73317	15475	52473	53146	4890	2555	161575	153322	267077	166229	259019
Trafficking+Mitochondria+Motility=SSBP1_-_141438399.23-all~e39m1	23258	24550	28888	24195	24450	27529	2984	8533	2723	849	9708	78047	23818	50300	7958	17332
Trafficking+Mitochondria+Motility=STARD7_+_96874524.23-all~e39m1	49041	50779	61989	53613	57841	56310	28885	87586	35916	9190	619	19599	60115	339523	120919	510452
Trafficking+Mitochondria+Motility=STARD7_+_96874552.24-all~e39m1	324837	336498	409332	376429	377291	389265	185083	491942	1727059	119172	744731	2111914	1960189	1852635	552458	1644907
Trafficking+Mitochondria+Motility=STARD7_+_96874552.24-all~e39m1	324837	336498	409332	376429	377291	389265	185083	491942	1727059	119172	744731	2111914	1960189	1852635	552458	1644907
Trafficking+Mitochondria+Motility=SUPT6H_+_26989285.22-all~e39m1	235	304	312	586	540	283	0	0	0	0	0	0	0	0	0	0
Trafficking+Mitochondria+Motility=TAMM41_-_11888071.24-all~e39m1	87005	95019	113517	100364	108815	110498	6679	1302000	2360645	863	2852	354304	10086	332807	47273	92732
Trafficking+Mitochondria+Motility=TAZ_-_153640136.24-all~e39m1	5908	6174	7866	6273	7432	6351	574	1642	36538	280	2482	305075	29038	2842	203472	2711
Trafficking+Mitochondria+Motility=TEX9_+_56657713.24-all~e39m1	0	0	0	0	0	0	0	0	0	0	0	0	0	0	0	0
Trafficking+Mitochondria+Motility=TFB1M_+_155635558.24-all~e39m1	86008	88201	107694	97980	102223	103163	3965	7944	528789	875	73002	217149	380707	261274	244510	246552
Trafficking+Mitochondria+Motility=TFB1M_-_155635408.23-all~e39m1	137741	142207	180781	155899	159528	168608	22984	65330	124844	7254	262729	1012425	304694	458892	194961	573926
Trafficking+Mitochondria+Motility=TIMM22_+_900416.23-all~e39m1	135351	136686	174238	153355	155065	162008	13189	26663	1331311	3936	892414	215445	1019444	243725	227841	304572
Trafficking+Mitochondria+Motility=TIMM22_+_900416.23-all~e39m1	135351	136686	174238	153355	155065	162008	13189	26663	1331311	3936	892414	215445	1019444	243725	227841	304572
Trafficking+Mitochondria+Motility=TIMM22_-_900407.24-all~e39m1	9246	9685	12275	12470	8772	11445	4088	10986	56771	1197	69023	610	1712	6721	78194	23796
Trafficking+Mitochondria+Motility=TIMM22_-_900430.22-all~e39m1	55370	58645	73797	67894	69027	69605	25390	62803	52289	6676	3764	130639	325704	149899	100521	85772
Trafficking+Mitochondria+Motility=TIMM23_+_51623301.23-all~e39m2	0	0	0	0	0	0	0	0	0	0	0	0	0	0	0	0
Trafficking+Mitochondria+Motility=TIMM50_+_39971642.23-all~e39m1	38499	39142	50495	41682	46204	43671	17989	32435	49618	3954	13135	283522	127488	176276	52422	178173
Trafficking+Mitochondria+Motility=TIMM50_+_39971667.22-all~e39m1	56743	54927	68309	62058	63834	65898	4807	13584	33685	11619	215460	46654	127233	171137	163768	78156
Trafficking+Mitochondria+Motility=TIMM50_-_39971700.24-all~e39m1	47438	47705	58259	55749	51912	55365	10860	26080	14111	3269	14232	46002	293955	213692	44203	85972
Trafficking+Mitochondria+Motility=TIMMDC1_-_119217441.24-all~e39m1	0	0	0	0	0	0	0	0	0	0	0	0	0	0	0	0
Trafficking+Mitochondria+Motility=TIMMDC1_-_119217441.24-all~e39m1	0	0	0	0	0	0	0	0	0	0	0	0	0	0	0	0
Trafficking+Mitochondria+Motility=TIMMDC1_-_119217463.24-all~e39m1	75408	73691	97450	86505	89645	89978	13852	975641	215708	2390	25834	226012	102991	373858	709358	101289
Trafficking+Mitochondria+Motility=TRMT10C_-_101280733.23-all~e39m1	97842	96671	118726	110741	107600	117739	4193	2234	157747	223	38283	240944	88426	201748	168327	142415
Trafficking+Mitochondria+Motility=TRMT10C_-_101280759.23-all~e39m1	49952	50750	61398	56551	54351	57790	206	662	941518	26	262215	38540	23443	110684	186605	206330
Trafficking+Mitochondria+Motility=TTC19_+_15902796.23-all~e39m1	144289	149144	186341	173068	164113	174913	117621	360926	145220	39089	463372	374312	285800	257836	253539	237905
Trafficking+Mitochondria+Motility=USMG5_+_105156142.24-ENST00000369815.1,ENST00000309579.3,ENST00000337003.4~e39m1	106131	109850	132900	124276	129171	127232	17833	42082	221422	4090	11518	303620	145663	343774	291010	176453
Trafficking+Mitochondria+Motility=VARS2_+_30882048.24-all~e39m1	14356	12931	17700	14448	16046	15575	88	11	5355	5	297	34408	6633	8553	6604	7496
Trafficking+Mitochondria+Motility=VARS2_+_30882141.24-all~e39m1	76326	75937	92851	82476	88479	86373	2052	542789	258534	20	1920	162585	83434	68669	111094	56555
Trafficking+Mitochondria+Motility=negATP5A1_+_43679527.25-NM_004046	23855	25653	27175	24605	25446	27254	15108	44850	50728	5829	642	65338	19509	117172	7631	49064
Trafficking+Mitochondria+Motility=negATP5A1_-_43680112.22-NM_004046	160854	163081	200238	186971	183071	191560	182339	391718	389738	42382	803225	426843	470997	1007432	969316	455550
Trafficking+Mitochondria+Motility=negCCT7_+_73461600.23-NR_029403	29590	29911	34886	32396	33172	32069	27429	91403	119556	10484	720767	150668	11537	64394	53065	54975
Trafficking+Mitochondria+Motility=negCRNKL1_+_20037633.25-NM_016652	45022	49167	60094	53070	55314	55290	28132	73666	642580	143480	182044	50656	395840	220812	229838	107772
Trafficking+Mitochondria+Motility=negCSTF1_+_54967506.24-NM_001324	66946	65391	82804	74835	76650	82103	38167	121055	33109	11692	41160	647290	264325	292674	116770	226203
Trafficking+Mitochondria+Motility=negEIF2S2_+_32699602.25-all	26183	27044	30803	27182	30867	30172	18191	63312	195434	5871	2536	4432	61979	229771	15186	174936
Trafficking+Mitochondria+Motility=negFBXO5_+_153303581.25-all	157893	163032	200195	180015	189782	187146	116963	1196134	1550863	40960	893496	654430	400533	658089	345509	708937
Trafficking+Mitochondria+Motility=negILF3_+_10764311.25-NM_001137673	80225	78398	99855	86281	90999	90711	70969	207664	393211	38369	691301	168134	206016	242129	414727	241190
Trafficking+Mitochondria+Motility=negNKAP_-_119077098.25-all	47902	51956	61213	58863	57971	55056	25408	75287	51795	28898	5795	18345	91722	94758	171138	53639
Trafficking+Mitochondria+Motility=negNMT1_-_43137780.24-all	80644	85347	106541	94447	100270	92744	52189	165600	221722	16258	264506	228679	138992	228662	183908	433331
Trafficking+Mitochondria+Motility=negPSMC6_-_53174315.24-all	151096	156038	188629	166741	177353	177058	100152	287362	476050	45642	103017	242282	580657	504798	375504	603017
Trafficking+Mitochondria+Motility=negRBBP4_-_33116622.25-NM_001135256	19503	16856	22893	16895	19846	19930	10789	26684	2847	2806	293	32630	10215	9969	8572	69275
Trafficking+Mitochondria+Motility=negRNGTT_-_89672251.23-NM_001286428	76650	77428	91096	86621	84753	89182	48218	102388	577715	9594	392475	21129	80131	195339	115851	211870
Trafficking+Mitochondria+Motility=negRPL17_+_47018087.24-NM_001035006	120137	126447	148832	137446	137668	144802	91934	281320	1557784	1033323	901503	252304	66194	458387	365892	228803
Trafficking+Mitochondria+Motility=negRPS11_+_49998653.25-all	110489	109874	136088	128051	123273	121783	65202	207557	129178	19052	1810689	259084	110438	581741	479570	195787
Trafficking+Mitochondria+Motility=negRPS14_+_149829067.23-NM_001025071	31229	32971	38505	34934	35167	37754	18784	56365	13590	5465	3787	18545	115837	84230	28825	154017
Trafficking+Mitochondria+Motility=negSRSF1_+_56083997.25-NM_001078166	15297	13497	16920	14632	13625	17565	11611	33720	14263	3817	5636	931	73981	46837	23264	23342
Trafficking+Mitochondria+Motility=negSUPT16H_-_21852380.25-all	122232	123390	151290	138938	141011	146115	73430	225612	1249440	23485	215745	430467	172625	633537	426520	250385
Trafficking+Mitochondria+Motility=negTUBGCP3_-_113242986.21-NM_006322	18183	17932	20265	18166	19915	18414	8844	27938	130	2334	287	22314	14359	26084	63621	69356
Unassigned=DPH6_-_35838249.23-all~e39m1	12619	10679	14456	12642	12558	15274	2519	8952	651968	840	75706	711	920	4121	5	5074
Unassigned=DPY30_+_32264807.23-all~e39m1	0	0	0	0	187	453	0	5	0	0	9	12	916	0	0	0
Unassigned=DPY30_+_32264844.24-all~e39m1	5864	5854	6324	4655	5132	5672	4	6	102	7	47665	442	1528	42414	14397	2366
Unassigned=HJURP_-_234763148.24-all~e39m1	148744	148938	179249	155633	165745	170774	86763	1236	314535	160	135203	367161	421417	291717	307673	335031
Unassigned=TELO2_+_1543388.23-all~e39m1	0	0	0	0	0	0	0	0	0	0	0	0	0	0	0	0
Unassigned=TELO2_+_1543463.23-all~e39m1	63432	63949	81244	71832	72009	72933	11677	16723	156526	1718	12314	567195	86996	290630	124394	169983
Unassigned=TTI1_+_36661776.24-ENST00000373448.2,ENST00000373447.3~e39m1	3327	3373	4303	3566	4456	4557	4	1	1	0	0	0	0	4	0	191
Unassigned=TTI2_+_33370591.24-ENST00000360742.5~e39m1	26328	26654	31109	29492	30669	32624	21023	53192	488960	5900	2922	278234	103337	219473	14678	48775
Unassigned=ZNHIT6_+_86173824.24-all~e39m1	0	0	0	0	0	0	0	0	0	0	0	0	0	0	0	0
essential_crispri=BTF3_+_72794353.24-all~e39m1	20142	19582	23842	22969	23885	22247	18184	39774	858	4535	645	24860	61103	50269	11975	95970
essential_crispri=BTF3_+_72794353.24-all~e39m1	20142	19582	23842	22969	23885	22247	18184	39774	858	4535	645	24860	61103	50269	11975	95970
essential_crispri=BTF3_-_72794519.24-all~e39m1	60920	63119	77555	66274	69632	73146	7187	7568	66607	1184	1619	115948	101291	191228	94398	31609
essential_crispri=BTF3_-_72794519.24-all~e39m1	60920	63119	77555	66274	69632	73146	7187	7568	66607	1184	1619	115948	101291	191228	94398	31609
essential_crispri=CHCHD4_+_14166114.24-all~e39m1	5851	4982	7811	6528	6231	6645	145	275	3030	20	160	16087	5905	44354	132454	4141
essential_crispri=CHCHD4_+_14166114.24-all~e39m1	5851	4982	7811	6528	6231	6645	145	275	3030	20	160	16087	5905	44354	132454	4141
essential_crispri=CHCHD4_+_14166114.24-all~e39m1	5851	4982	7811	6528	6231	6645	145	275	3030	20	160	16087	5905	44354	132454	4141
essential_crispri=CHCHD4_+_14166185.24-all~e39m1	33	29	0	0	167	0	0	15	0	9	6	14	834	138	0	215
essential_crispri=CYB5B_-_69458725.24-all~e39m1	0	0	0	0	0	0	0	0	0	0	0	0	0	0	0	0
essential_crispri=EIF4G2_+_10830424.24-ENST00000524932.1,ENST00000527419.1,ENST00000532570.1,ENST00000530211.1,ENST00000530702.1~e39m1	130856	130691	164797	140302	148846	156145	7859	13731	125353	1814	493245	165115	383829	591858	263834	336198
essential_crispri=EXOSC8_-_37574976.24-all~e39m1	13110	11973	14673	14938	14368	15359	11	11	3238	7	2087	103	6321	19348	2784	9378
essential_crispri=HSD17B10_+_53461274.24-all~e39m1	114381	116228	147497	126188	141986	138150	380	1365	213677	8250	517549	182163	68081	104508	261784	274032
essential_crispri=IMMT_-_86422566.24-ENST00000449247.2,ENST00000442664.2~e39m1	28394	29266	36881	32519	33824	33561	5041	15029	14713	26303	6143	28628	41351	60128	52145	42695
essential_crispri=IMMT_-_86422566.24-ENST00000449247.2,ENST00000442664.2~e39m1	28394	29266	36881	32519	33824	33561	5041	15029	14713	26303	6143	28628	41351	60128	52145	42695
essential_crispri=IMMT_-_86422569.22-ENST00000449247.2,ENST00000442664.2~e39m1	2709	2639	3761	3142	3141	3087	357	1155	1	50	2717	77	4271	6070	19	8555
essential_crispri=IMMT_-_86422569.22-ENST00000449247.2,ENST00000442664.2~e39m1	2709	2639	3761	3142	3141	3087	357	1155	1	50	2717	77	4271	6070	19	8555
essential_crispri=KPNB1_+_45727465.24-all~e39m1	6140	5481	5714	6203	5489	6008	1635	4573	2897	549	238	361	27208	485	34	20298
essential_crispri=MRPL3_+_131221564.24-all~e39m1	11220	11209	16337	13533	13438	13810	727	930	779	136	158	17125	4865	7605	2935	48677
essential_crispri=MRPL3_+_131221564.24-all~e39m1	11220	11209	16337	13533	13438	13810	727	930	779	136	158	17125	4865	7605	2935	48677
essential_crispri=MRPL3_+_131221785.23-all~e39m1	29	34	40	24	25	33	0	1	275	0	1	47	6	7	4	5
essential_crispri=MRPL3_+_131221785.23-all~e39m1	29	34	40	24	25	33	0	1	275	0	1	47	6	7	4	5
essential_crispri=MRPS22_+_138724737.28-ENST00000495075.1~e20m1	0	0	0	0	0	0	0	0	0	0	0	0	0	0	0	0
essential_crispri=MTPAP_+_30638061.22-all~e39m1	17853	17471	21911	21515	21185	21330	523	1466	3474	142	152	234	18454	37654	6894	7572
essential_crispri=MTPAP_+_30638061.22-all~e39m1	17853	17471	21911	21515	21185	21330	523	1466	3474	142	152	234	18454	37654	6894	7572
essential_crispri=RARS2_+_88299671.24-all~e39m1	131481	132273	166025	142585	154305	153684	17697	46156	567540	5300	426126	135577	571492	402387	1230952	220570
essential_crispri=RARS2_+_88299671.24-all~e39m1	131481	132273	166025	142585	154305	153684	17697	46156	567540	5300	426126	135577	571492	402387	1230952	220570
essential_crispri=RARS2_+_88299706.24-all~e39m1	121659	120623	146992	143227	137223	144056	74135	216274	786049	24992	91014	621938	475578	675509	364690	243277
essential_crispri=RARS2_+_88299706.24-all~e39m1	121659	120623	146992	143227	137223	144056	74135	216274	786049	24992	91014	621938	475578	675509	364690	243277
essential_crispri=RARS2_-_88299688.23-all~e39m1	14861	15436	17649	15712	15751	17809	535	754	30317	118	181144	136665	17918	45128	4542	14994
essential_crispri=RARS2_-_88299688.23-all~e39m1	14861	15436	17649	15712	15751	17809	535	754	30317	118	181144	136665	17918	45128	4542	14994
essential_crispri=RPL10_+_153626724.23-ENST00000424325.2,ENST00000344746.4~e39m1	2644	3105	1469	1565	2661	1766	1367	482	0	81	0	3	163	20670	128	6090
essential_crispri=RPL17_-_47018777.24-ENST00000579248.1,ENST00000580261.1,ENST00000418495.1~e39m1	111771	118325	147078	119605	130380	136758	18465	41934	97561	5006	86728	116411	57031	391773	519238	362333
essential_crispri=RPS14_-_149829121.23-ENST00000401695.3,ENST00000407193.1,ENST00000312037.5~e39m1	60587	61660	75544	66236	66266	70925	7021	22762	79105	2027	72534	112068	99704	220626	531371	170566
essential_crispri=SEH1L_-_12948039.24-all~e39m1	21615	22414	27605	24937	23687	26695	177	101	7546	0	4655	42249	30494	24999	44139	19065
essential_crispri=SEH1L_-_12948044.22-all~e39m1	179566	170049	209371	191240	193672	206552	8534	1664	173616	144	102097	815669	195986	318701	470332	161371
essential_crispri=TTI1_+_36661776.24-ENST00000373448.2,ENST00000373447.3~e39m1	3327	3373	4303	3566	4456	4557	4	1	1	0	0	0	0	4	0	191
essential_crispri=UPF2_+_12084776.25-ENST00000357604.5,ENST00000397053.2~e39m1	0	0	0	0	0	0	0	0	0	0	0	0	0	0	0	0

## Sheet: S3_Data Metastases (Fig 1, S2) 
		1003859	6633140	1306704	Ratio	Ratio		3679635	1644669	5923435	2514236	Ratio	Ratio	Ratio		270770	5951058	Ratio		1489741	2201835	Ratio
		Ortho	Meta	Meta	Meta/Ortho	Meta/Ortho		Ortho	Meta	Meta	Meta	Meta/Ortho	Meta/Ortho	Meta/Ortho		Ortho	Meta	Meta/Ortho		Ortho	Meta	Meta/Ortho
		P1	Rlung1	Meta1	Rlung1/P1	Meta1/P1		P2	Rlung2	Meta2	Bone2	Rlung2/P2	Meta2/P2	Bone2/P2		P4	Meta4	Meta4/P4		P5	Meta5	Meta5/P5
Apoptosis+Cancer+Other_Cancer=AACS_+_125550030.24-all~e39m1					#DIV/0!	#DIV/0!						#DIV/0!	#DIV/0!	#DIV/0!				#DIV/0!				#DIV/0!
Apoptosis+Cancer+Other_Cancer=ADCY4_+_24803978.24-all~e39m1					#DIV/0!	#DIV/0!						#DIV/0!	#DIV/0!	#DIV/0!				#DIV/0!				#DIV/0!
Apoptosis+Cancer+Other_Cancer=ALDOA_+_30077177.24-ENST00000395240.3~e39m1		0.0522045	0.0543406	0.051835	1.04092	0.992921		0.0418767	0.0545952	0.0395946	0.055661	1.30371	0.945504	1.32916		0.028153	0.0318861	1.1326		0.0118893	0.0525975	4.42393
Apoptosis+Cancer+Other_Cancer=ARL2BP_-_57279295.24-all~e39m1		0.0350418	0.0367883	0.0429799	1.04984	1.22653		0.0275288	0.0355822	0.0415291	0.0399207	1.29255	1.50857	1.45014		0.0185434	0.0449063	2.42168		0.00655886		0
Apoptosis+Cancer+Other_Cancer=ARNT_+_150849012.25-all~e39m1		0.591558	0.0232554	0.0458038	0.039312	0.0774291		0.0193892	0.0264728	0.0441134	0.0321279	1.36534	2.27516	1.657		0.012361	0.0309777	2.50607		0.0079242	0.0345884	4.36491
Apoptosis+Cancer+Other_Cancer=ARNT_+_150849045.24-all~e39m1		0.00658459	0.00759098	0.00998926	1.15284	1.51707		0.00462627	0.0073492	0.00832642	0.00900472	1.58858	1.79981	1.94643		0.00405141	0.0090599	2.23623		0.00136467	0.00741155	5.43103
Apoptosis+Cancer+Other_Cancer=ATXN10_-_46067828.24-all~e39m1		0.0352858	0.0437541	0.0417899	1.23999	1.18432		0.0304335	0.041384	0.0359639	0.162035	1.35982	1.18172	5.32422		0.0202607	0.0428657	2.1157		0.00761877	0.0399208	5.23979
Apoptosis+Cancer+Other_Cancer=COX6B1_+_36139732.23-ENST00000592141.1,ENST00000392201.1~e39m1					#DIV/0!	#DIV/0!						#DIV/0!	#DIV/0!	#DIV/0!				#DIV/0!				#DIV/0!
Apoptosis+Cancer+Other_Cancer=DIRAS1_+_2721343.24-ENST00000323469.4~e39m1					#DIV/0!	#DIV/0!						#DIV/0!	#DIV/0!	#DIV/0!				#DIV/0!				#DIV/0!
Apoptosis+Cancer+Other_Cancer=DIRAS1_-_2721171.24-ENST00000323469.4~e39m1		0.0656258	0.0757218	0.0417088	1.15384	0.635555		0.0566475	0.0678568	0.0294049	0.177123	1.19788	0.519086	3.12677		0.0450973	0.0287065	0.636545		0.0196464	0.0472906	2.40709
Apoptosis+Cancer+Other_Cancer=EIF4G2_+_10830424.24-ENST00000524932.1,ENST00000527419.1,ENST00000532570.1,ENST00000530211.1,ENST00000530702.1~e39m1		0.00782879	0.0047418	0.0247501	0.605687	3.16142		0.00373162	0.00480583	0.0160385	0.00712383	1.28787	4.298	1.90905		0.0025446	0.015628	6.14164		0.00121766	0.00721398	5.92446
Apoptosis+Cancer+Other_Cancer=EIF5B_+_99954083.24-all~e39m1					#DIV/0!	#DIV/0!						#DIV/0!	#DIV/0!	#DIV/0!				#DIV/0!				#DIV/0!
Apoptosis+Cancer+Other_Cancer=ENO1_+_8938733.23-all~e39m1		0.00901123	0.00662869	0.0202502	0.735603	2.24722		0.0063066	0.00776448	0.0230405	0.0124404	1.23117	3.6534	1.97259		0.00449828	0.0190956	4.24509		0.00170567	0.0097287	5.70376
Apoptosis+Cancer+Other_Cancer=FKBP8_+_18653496.24-ENST00000596558.2~e39m1		0.0773465	0.0840786	0.103362	1.08704	1.33635		0.0579299	0.0736495	0.107717	0.0845378	1.27135	1.85944	1.45931		0.433793	0.099265	0.228831		0.0156618	0.0783887	5.00509
Apoptosis+Cancer+Other_Cancer=GPI_+_34856115.24-all~e39m1					#DIV/0!	#DIV/0!						#DIV/0!	#DIV/0!	#DIV/0!				#DIV/0!				#DIV/0!
Apoptosis+Cancer+Other_Cancer=HIF1A_-_62162470.24-all~e39m1		0.0197827	0.0212534	0.0212298	1.07435	1.07315		0.267034	0.0196149	0.0208886	0.0208397	0.0734545	0.0782242	0.0780414		0.010869	0.021329	1.96237		0.00427188	0.0203044	4.75304
Apoptosis+Cancer+Other_Cancer=HIF1A_-_62162528.24-all~e39m1		0.0156506	0.0180679	0.01552	1.15445	0.991653		0.014387	0.0175129	0.0144008	0.0216849	1.21727	1.00096	1.50726		0.008871	0.0177212	1.99766		0.00398996	0.0156515	3.92272
Apoptosis+Cancer+Other_Cancer=MCM5_-_35796345.23-all~e39m1		0.0152342	0.0117531	0.0198806	0.771494	1.30499		0.00993278	0.0147282	0.0217269	0.0180707	1.48279	2.1874	1.8193		0.00730879	0.0264886	3.62421		0.0506088	0.0130818	0.258489
Apoptosis+Cancer+Other_Cancer=MCTS1_+_119737960.24-all~e39m1		0.0100263	0.0105918	0.0116308	1.0564	1.16003		0.00723441	0.00981048	0.0112872	0.01074	1.35609	1.56021	1.48458		0.00471987	0.0145077	3.07374		0.00695423	0.0103523	1.48863
Apoptosis+Cancer+Other_Cancer=MYC_+_128747780.24-all~e39m1		0.0369215	0.0304985	0.0405371	0.826037	1.09793		0.0280338	0.037199	0.0365288	0.0361625	1.32693	1.30303	1.28996		0.0160136	0.0363266	2.26849		0.00715628	0.0375905	5.2528
Apoptosis+Cancer+Other_Cancer=NDUFB8_-_102289597.24-all~e39m1		0.000245054	0.000251615		1.02677	0		0.000238882	0.000222537	0.000142654	0.000206822	0.931576	0.597171	0.865791			0.000159131	#DIV/0!				#DIV/0!
Apoptosis+Cancer+Other_Cancer=NR4A2_-_157198730.24-ENST00000409572.1~e39m1		0.0421533	0.0425057	0.0486843	1.00836	1.15493		0.0329101	0.046416	0.0589871	0.042984	1.41039	1.79237	1.30611		0.0206633	0.0472161	2.28502		0.00920496	0.0425904	4.6269
Apoptosis+Cancer+Other_Cancer=NR4A3_-_102584183.24-all~e39m1		0.0544648	0.0641592	0.0937626	1.17799	1.72153		0.043066	0.057808	0.117205	0.0646097	1.34231	2.72153	1.50025		0.0294567	0.123234	4.18355		0.0324258	0.061922	1.90965
Apoptosis+Cancer+Other_Cancer=PARP1_+_226595689.23-all~e39m1					#DIV/0!	#DIV/0!						#DIV/0!	#DIV/0!	#DIV/0!				#DIV/0!				#DIV/0!
Apoptosis+Cancer+Other_Cancer=PGAM1_-_99186020.23-all~e39m1			7.46253e-05		#DIV/0!	#DIV/0!				6.51649e-05	0.000132844	#DIV/0!	#DIV/0!	#DIV/0!			7.27602e-05	#DIV/0!				#DIV/0!
Apoptosis+Cancer+Other_Cancer=POLD2_-_44162935.23-all~e39m1					#DIV/0!	#DIV/0!						#DIV/0!	#DIV/0!	#DIV/0!				#DIV/0!				#DIV/0!
Apoptosis+Cancer+Other_Cancer=PSMA1_-_14541762.22-all~e39m1		0.0394328	0.000255535	0.000834925	0.00648026	0.0211734		0.000475047	0.000373327	0.00194077	0.000325347	0.785874	4.08542	0.684874			0.00148696	#DIV/0!			0.000326092	#DIV/0!
Apoptosis+Cancer+Other_Cancer=RAN_+_131356438.24-ENST00000543796.1~e39m1					#DIV/0!	#DIV/0!						#DIV/0!	#DIV/0!	#DIV/0!				#DIV/0!				#DIV/0!
Apoptosis+Cancer+Other_Cancer=RBM5_+_50126587.24-all~e39m1					#DIV/0!	#DIV/0!						#DIV/0!	#DIV/0!	#DIV/0!				#DIV/0!				#DIV/0!
Apoptosis+Cancer+Other_Cancer=SDHC_+_161284250.23-all~e39m1					#DIV/0!	#DIV/0!						#DIV/0!	#DIV/0!	#DIV/0!				#DIV/0!				#DIV/0!
Apoptosis+Cancer+Other_Cancer=SENP1_-_48499541.22-ENST00000004980.5,ENST00000448372.1,ENST00000551330.1~e39m1		0.00194151	0.0024664	0.00172572	1.27035	0.888854		0.00178768	0.00223449	0.00151247	0.00194652	1.24994	0.846051	1.08885		0.00137755	0.00148948	1.08125		0.000408125	0.00210143	5.14899
Apoptosis+Cancer+Other_Cancer=SENP1_-_48499938.24-ENST00000549518.1~e39m1		0.00282809	0.0034691	0.0114716	1.22666	4.05632		0.0024535	0.00274341	0.00926169	0.00352831	1.11816	3.77488	1.43807		0.00159914	0.00715234	4.47261		0.000647092	0.00467837	7.22983
Apoptosis+Cancer+Other_Cancer=SFPQ_+_35658618.23-all~e39m1		0.0194659	0.0148985	0.0172748	0.765366	0.887438		0.0136541	0.0168295	0.0185907	0.0167868	1.23256	1.36155	1.22944		0.00871958	0.0271518	3.11389		0.00384362	0.0147822	3.84591
Apoptosis+Cancer+Other_Cancer=SMYD2_-_214454684.24-all~e39m1		0.00152412	0.00131974	0.000975737	0.865902	0.640198		0.00105663	0.0014094	0.000881245	0.00117332	1.33387	0.834018	1.11044			0.00146629	#DIV/0!		0.000219501	0.00109727	4.99891
Apoptosis+Cancer+Other_Cancer=SP1_+_53773966.24-all~e39m1		0.044834	0.0404849	0.0453699	0.902996	1.01195		0.0315597	0.0445384	0.0483375	0.0449751	1.41125	1.53162	1.42508		0.0219891	0.056475	2.56831		0.0242485	0.0350839	1.44685
Apoptosis+Cancer+Other_Cancer=SP1_-_53774110.24-all~e39m1		0.0471809	0.0408426	0.0541194	0.86566	1.14706		0.0502498	0.0493595	0.0542449	0.0462916	0.982282	1.0795	0.921229		0.021834	0.056273	2.57731		0.00865922	0.0446291	5.15394
Apoptosis+Cancer+Other_Cancer=TAL1_+_47695181.23-ENST00000371883.3,ENST00000294339.3~e39m1					#DIV/0!	#DIV/0!						#DIV/0!	#DIV/0!	#DIV/0!				#DIV/0!				#DIV/0!
Apoptosis+Cancer+Other_Cancer=THRAP3_-_36690135.24-all~e39m1		0.000906502	0.00113023	0.000828038	1.24681	0.913443		0.000944387	0.00130361	0.000442311	0.0010369	1.38037	0.468358	1.09796		0.00097869	0.000356071	0.363824		0.000179226	0.00110771	6.18054
Apoptosis+Cancer+Other_Cancer=TP53BP1_-_43802648.24-ENST00000263801.3~e39m1		0.0463203	0.0422617	0.0509457	0.912381	1.09986		0.0356	0.0472363	0.0513975	0.0505859	1.32686	1.44375	1.42095		0.0259002	0.0480758	1.85619		0.00986682	0.0388585	3.9383
Apoptosis+Cancer+Other_Cancer=TSC2_+_2097415.25-ENST00000219476.3~e39m1		0.0763195	0.0751701	0.0833463	0.98494	1.09207		0.0617635	0.0833718	0.0717241	0.0803596	1.34986	1.16127	1.30109		0.0379215	0.0735426	1.93934		0.0153597	0.0775308	5.04767
Apoptosis+Cancer+Other_Cancer=UGT1A1_+_234580518.23-ENST00000609637.1~e39m1		0.0856365	0.0954171	0.08503	1.11421	0.992917		0.0803506	0.0991567	0.0783064	0.0949664	1.23405	0.974559	1.1819		0.0430328	0.087897	2.04256		0.0203029	0.0927785	4.56973
Apoptosis+Cancer+Other_Cancer=UPF2_+_12084776.25-ENST00000357604.5,ENST00000397053.2~e39m1					#DIV/0!	#DIV/0!						#DIV/0!	#DIV/0!	#DIV/0!				#DIV/0!				#DIV/0!
Apoptosis+Cancer+Other_Cancer=WDR37_+_1095532.24-ENST00000358220.1~e39m1					#DIV/0!	#DIV/0!						#DIV/0!	#DIV/0!	#DIV/0!				#DIV/0!				#DIV/0!
CHCHD=CHCHD10_-_1-all					#DIV/0!	#DIV/0!						#DIV/0!	#DIV/0!	#DIV/0!				#DIV/0!				#DIV/0!
CHCHD=CHCHD10_-_2-all					#DIV/0!	#DIV/0!						#DIV/0!	#DIV/0!	#DIV/0!				#DIV/0!				#DIV/0!
CHCHD=CHCHD10_-_3-all					#DIV/0!	#DIV/0!						#DIV/0!	#DIV/0!	#DIV/0!				#DIV/0!				#DIV/0!
CHCHD=CHCHD10_-_4-all					#DIV/0!	#DIV/0!						#DIV/0!	#DIV/0!	#DIV/0!				#DIV/0!				#DIV/0!
CHCHD=CHCHD10_-_5-all					#DIV/0!	#DIV/0!						#DIV/0!	#DIV/0!	#DIV/0!				#DIV/0!				#DIV/0!
CHCHD=CHCHD10_-_6-all					#DIV/0!	#DIV/0!						#DIV/0!	#DIV/0!	#DIV/0!				#DIV/0!				#DIV/0!
CHCHD=CHCHD2_-_1-all					#DIV/0!	#DIV/0!						#DIV/0!	#DIV/0!	#DIV/0!				#DIV/0!				#DIV/0!
CHCHD=CHCHD2_-_2-all					#DIV/0!	#DIV/0!						#DIV/0!	#DIV/0!	#DIV/0!				#DIV/0!				#DIV/0!
CHCHD=CHCHD2_-_3-all					#DIV/0!	#DIV/0!						#DIV/0!	#DIV/0!	#DIV/0!				#DIV/0!				#DIV/0!
CHCHD=CHCHD2_-_4-all					#DIV/0!	#DIV/0!						#DIV/0!	#DIV/0!	#DIV/0!				#DIV/0!				#DIV/0!
Drug_Targets+Kinase_Phosphatase=ATP5B_-_57039772.25-all~e39m1					#DIV/0!	#DIV/0!						#DIV/0!	#DIV/0!	#DIV/0!				#DIV/0!				#DIV/0!
Drug_Targets+Kinase_Phosphatase=CYB5B_-_69458725.24-all~e39m1					#DIV/0!	#DIV/0!						#DIV/0!	#DIV/0!	#DIV/0!				#DIV/0!				#DIV/0!
Drug_Targets+Kinase_Phosphatase=EFTUD1_+_82554982.24-all~e39m1					#DIV/0!	#DIV/0!						#DIV/0!	#DIV/0!	#DIV/0!				#DIV/0!				#DIV/0!
Drug_Targets+Kinase_Phosphatase=HK1_+_71078720.23-all~e39m1			4.89964e-05		#DIV/0!	#DIV/0!						#DIV/0!	#DIV/0!	#DIV/0!				#DIV/0!				#DIV/0!
Drug_Targets+Kinase_Phosphatase=HK1_+_71078831.24-all~e39m1					#DIV/0!	#DIV/0!						#DIV/0!	#DIV/0!	#DIV/0!				#DIV/0!				#DIV/0!
Drug_Targets+Kinase_Phosphatase=HK2_+_75061095.22-all~e39m1		0.0361097	0.0410584	0.0509098	1.13705	1.40987		0.0232871	0.0331799	0.0597667	0.0451692	1.42482	2.56652	1.93967		0.0166821	0.0698513	4.18721		0.00681461	0.0351666	5.16047
Drug_Targets+Kinase_Phosphatase=HK2_-_75061288.24-all~e39m1		0.000720221	0.000529915	0.00109436	0.735767	1.51947		0.000596255	0.00053567	0.00306528	0.000916779	0.898391	5.14089	1.53756			0.00749463	#DIV/0!			0.000966012	#DIV/0!
Drug_Targets+Kinase_Phosphatase=HK3_-_176326270.26-all~e39m1		0.000483136	0.000261867	0.00109742	0.542015	2.27145		0.000235893	0.000507093	0.00106172	0.000304665	2.14967	4.50083	1.29154			0.000325824	#DIV/0!			0.00029975	#DIV/0!
Drug_Targets+Kinase_Phosphatase=HK3_-_176326327.24-all~e39m1		0.00225231	0.00267867	0.00247263	1.1893	1.09782		0.00249019	0.00318909	0.00157544	0.0028792	1.28066	0.632657	1.15622		0.00144034	0.00212063	1.47232		0.000410138	0.00246749	6.01623
Drug_Targets+Kinase_Phosphatase=HSD17B10_+_53461274.24-all~e39m1		0.000378539	0.000503231	0.000570137	1.3294	1.50615		0.000370961	0.00116376	0.000318228	0.000616887	3.13715	0.857847	1.66294			0.000277598	#DIV/0!		0.00553788	0.000797062	0.143929
Drug_Targets+Kinase_Phosphatase=HSD17B10_-_53461152.22-all~e39m1		0.258265	5.171e-05	0.000303053	0.000200221	0.00117342		0.000110881	0.000138022	7.46189e-05	0.000128866	1.24478	0.672966	1.16221		0.00076818	8.50269e-05	0.110686			0.000277496	#DIV/0!
Drug_Targets+Kinase_Phosphatase=HSD17B10_-_53461249.24-all~e39m1		0.058059	0.000144728	0.149377	0.00249277	2.57284		0.000155994	0.000870084	0.000155822	0.000281199	5.57768	0.998897	1.80263		0.000812498	0.000189378	0.233081			0.000699871	#DIV/0!
Drug_Targets+Kinase_Phosphatase=KIDINS220_-_8977717.23-all~e39m1					#DIV/0!	#DIV/0!						#DIV/0!	#DIV/0!	#DIV/0!				#DIV/0!				#DIV/0!
Drug_Targets+Kinase_Phosphatase=MED1_-_37607464.24-all~e39m1		0.00882993	0.0055776	0.0108533	0.63167	1.22915		0.00600032	0.00829954	0.00979449	0.0107762	1.38318	1.63233	1.79594		0.00413635	0.0125652	3.03774		0.00442493	0.00837847	1.89347
Drug_Targets+Kinase_Phosphatase=NDUFA8_+_124921973.24-all~e39m1		0.00338693	0.00152748	0.00188872	0.450993	0.55765		0.00114223	0.00125375	0.00206502	0.00181725	1.09763	1.80788	1.59096		0.00603464	0.0027496	0.455635		0.000609502	0.0020651	3.38817
Drug_Targets+Kinase_Phosphatase=NDUFA8_+_124922003.24-all~e39m1					#DIV/0!	#DIV/0!						#DIV/0!	#DIV/0!	#DIV/0!				#DIV/0!				#DIV/0!
Drug_Targets+Kinase_Phosphatase=NEDD8-MDP1_-_24701368.23-all~e39m1		0.00100711			0	0			0.000212809			#DIV/0!	#DIV/0!	#DIV/0!				#DIV/0!				#DIV/0!
Drug_Targets+Kinase_Phosphatase=NRBP1_-_27651543.23-ENST00000379852.3~e39m1		0.0183273	0.0206095	0.0226141	1.12453	1.23391		0.0151401	0.0207385	0.0322365	0.0186251	1.36978	2.12922	1.23019		0.00978321	0.0499167	5.10228		0.0087042	0.0218459	2.50981
Drug_Targets+Kinase_Phosphatase=OGFOD1_+_56485469.24-all~e39m1					#DIV/0!	#DIV/0!						#DIV/0!	#DIV/0!	#DIV/0!				#DIV/0!				#DIV/0!
Drug_Targets+Kinase_Phosphatase=PFKM_-_48513196.24-ENST00000359794.5~e39m1		0.0450163	0.0452422	0.0534566	1.00502	1.1875		0.0423455	0.0548779	0.0455481	0.0534711	1.29596	1.07563	1.26273		0.023688	0.049218	2.07776		0.0095426	0.0516615	5.41377
Drug_Targets+Kinase_Phosphatase=PGD_+_10459169.22-all~e39m1					#DIV/0!	#DIV/0!				4.23741e-05		#DIV/0!	#DIV/0!	#DIV/0!			0.00014384	#DIV/0!				#DIV/0!
Drug_Targets+Kinase_Phosphatase=RIOK2_+_96518986.21-all~e39m1					#DIV/0!	#DIV/0!						#DIV/0!	#DIV/0!	#DIV/0!				#DIV/0!				#DIV/0!
Drug_Targets+Kinase_Phosphatase=RPL8_-_146017783.24-all~e39m1		0.155639	0.00474376	0.0184518	0.0304792	0.118555		0.00458823	0.00573732	0.00878274	0.00602966	1.25044	1.91419	1.31416		0.00388522	0.0107729	2.77279		0.771971	0.0060872	0.00788526
Drug_Targets+Kinase_Phosphatase=TRRAP_-_98476108.22-ENST00000359863.4,ENST00000355540.3~e39m1		0.0770387	0.0943613	0.261774	1.22486	3.39795		0.0561518	0.0774508	0.197882	0.0833919	1.37931	3.52405	1.48512		0.0372161	0.130214	3.49887		0.015696	0.11365	7.24067
Drug_Targets+Kinase_Phosphatase=UBA1_-_47053322.23-ENST00000335972.6~e39m1		0.0122398	0.00923107	0.0110431	0.754187	0.902227		0.00704282	0.00814754	0.00948419	0.00972781	1.15686	1.34665	1.38124		0.00520737	0.0107547	2.06529		0.0018473	0.00892256	4.83005
Drug_Targets+Kinase_Phosphatase=UGT1A9_+_234580518.23-all~e39m1		0.0856365	0.0954171	0.08503	1.11421	0.992917		0.0803506	0.0991567	0.0783064	0.0949664	1.23405	0.974559	1.1819		0.0430328	0.087897	2.04256		0.0203029	0.0927785	4.56973
Drug_Targets+Kinase_Phosphatase=VDAC1_+_133340407.23-ENST00000395044.3,ENST00000395047.2~e39m1		0.000230112	0.000188448	0.000410958	0.818939	1.7859		0.000159798	0.00029246	0.000396223	0.00030387	1.83018	2.47952	1.90158			0.000305996	#DIV/0!			0.000264325	#DIV/0!
Drug_Targets+Kinase_Phosphatase=VDAC1_-_133340379.24-ENST00000395044.3,ENST00000395047.2~e39m1		0.00157193	0.00156005	0.00299303	0.992437	1.90404		0.000890306	0.00128476	0.00298948	0.00173731	1.44305	3.35781	1.95136		0.000875282	0.00387074	4.42228		0.000458469	0.0016618	3.62466
Drug_Targets+Kinase_Phosphatase=VDAC3_-_42249492.24-all~e39m1		0.00196243	0.000140356	0.000265554	0.0715216	0.135319		0.000175561		0.000339499	0.000179776	0	1.9338	1.02401			0.000224162	#DIV/0!			0.000231171	#DIV/0!
Gene_Expression=BARHL1_+_135458240.24-ENST00000542090.1~e39m1					#DIV/0!	#DIV/0!						#DIV/0!	#DIV/0!	#DIV/0!				#DIV/0!				#DIV/0!
Gene_Expression=COPS4_+_83956504.24-all~e39m1					#DIV/0!	#DIV/0!						#DIV/0!	#DIV/0!	#DIV/0!				#DIV/0!				#DIV/0!
Gene_Expression=DDX27_+_47836124.21-all~e39m1		0.000371566	0.000134024	0.000443865	0.3607	1.19458		0.000109793	0.000143494	0.000518618	0.000192902	1.30694	4.72358	1.75695			0.00082876	#DIV/0!			0.000265233	#DIV/0!
Gene_Expression=DDX27_-_47835871.24-all~e39m1					#DIV/0!	#DIV/0!						#DIV/0!	#DIV/0!	#DIV/0!				#DIV/0!				#DIV/0!
Gene_Expression=DDX27_-_47835917.23-all~e39m1					#DIV/0!	#DIV/0!						#DIV/0!	#DIV/0!	#DIV/0!				#DIV/0!				#DIV/0!
Gene_Expression=EIF2B3_-_45452050.21-all~e39m1		0.0339321	3.60312e-05	0.00047065	0.00106186	0.0138704		6.87568e-05	0.000125253	0.000156835	9.307e-05	1.82168	2.28101	1.35361			0.000319607	#DIV/0!			0.0001417	#DIV/0!
Gene_Expression=EXOSC8_-_37574976.24-all~e39m1					#DIV/0!	#DIV/0!				5.77368e-05		#DIV/0!	#DIV/0!	#DIV/0!			0.000103175	#DIV/0!				#DIV/0!
Gene_Expression=LEO1_+_52263929.23-all~e39m1		0.0047158	0.00190694	0.00434758	0.404372	0.921917		0.00143248	0.00184961	0.00525523	0.00348973	1.2912	3.66862	2.43615		3.49756	0.00754017	0.00215584		0.0146817	0.00365241	0.248772
Gene_Expression=MED11_-_4634751.24-all~e39m1					#DIV/0!	#DIV/0!						#DIV/0!	#DIV/0!	#DIV/0!				#DIV/0!				#DIV/0!
Gene_Expression=MED21_-_27175725.24-all~e39m1		0.00215668	0.00233751	0.00292415	1.08385	1.35586		0.00195101	0.00291852	0.00175996	0.0027571	1.4959	0.902076	1.41317		0.00128522	0.00189176	1.47193		0.000541705	0.00221452	4.08805
Gene_Expression=MED30_+_118533086.24-all~e39m1					#DIV/0!	#DIV/0!						#DIV/0!	#DIV/0!	#DIV/0!				#DIV/0!				#DIV/0!
Gene_Expression=MED7_+_156569806.24-ENST00000420343.1~e39m1		0.00309705	0.002287	0.00410805	0.738445	1.32644		0.00254998	0.00325537	0.00385401	0.00316876	1.27662	1.51139	1.24266		0.00132216	0.00464153	3.51058		0.000610173	0.0022177	3.63453
Gene_Expression=TAF8_-_42018330.22-all~e39m1			7.10071e-05		#DIV/0!	#DIV/0!		6.00603e-05			0.000174606	0	0	2.90717				#DIV/0!				#DIV/0!
Gene_Expression=TRNAU1AP_-_28879658.23-all~e39m1		0.0125516	0.0150161	0.0169618	1.19635	1.35137		0.0101236	0.0126567	0.0191402	0.014046	1.25022	1.89066	1.38746		0.00680282	0.0224345	3.29782		0.00883442	0.0123311	1.3958
Gene_Expression=ZNF574_-_42580572.24-ENST00000359044.4~e39m1					#DIV/0!	#DIV/0!						#DIV/0!	#DIV/0!	#DIV/0!				#DIV/0!				#DIV/0!
Gene_Expression=ZRANB2_-_71546722.26-all~e39m1					#DIV/0!	#DIV/0!						#DIV/0!	#DIV/0!	#DIV/0!				#DIV/0!				#DIV/0!
Membrane_Proteins=TMEM261_-_7799800.22-all~e39m1		0.0589884	0.000979928	0.0018428	0.0166122	0.0312401		0.000799264	0.00156566	0.00151838	0.00118963	1.95888	1.89972	1.4884		0.000912213	0.0014095	1.54514		0.000496731	0.00182348	3.67096
Stress_Proteostasis=CENPP_+_95087933.23-all~e39m1		0.0053115	0.00108938	0.0010316	0.205098	0.194221		0.00289811	0.000922374	0.00107184	0.000982406	0.318267	0.369842	0.338981			0.00232715	#DIV/0!		0.000372548	0.00119128	3.19765
Stress_Proteostasis=GNAQ_-_80646388.28-all~e39m1		0.0361854	0.0327718	0.0354732	0.905665	0.98032		0.0273639	0.0383597	0.0387778	0.0375144	1.40184	1.41712	1.37095		0.0186874	0.0433891	2.32183		0.00831957	0.0327895	3.94125
Stress_Proteostasis=NEDD8_+_24701514.24-all~e39m1		0.00288985	0.000940128	0.0013446	0.325321	0.465286		0.00116832	0.000902917	0.000764421	0.00112519	0.772832	0.65429	0.963084		0.00103778	0.00105544	1.01702		0.000291326	0.00955476	32.7975
Stress_Proteostasis=PITRM1_+_3214891.22-all~e39m1		0.0752566	0.0301491	0.039729	0.400617	0.527913		0.0194549	0.0289876	0.0444251	0.0305862	1.48999	2.28349	1.57216		0.0141818	0.0441501	3.11316		0.0058292	0.0301126	5.16582
Stress_Proteostasis=UFL1_+_96969723.23-all~e39m1					#DIV/0!	#DIV/0!						#DIV/0!	#DIV/0!	#DIV/0!				#DIV/0!				#DIV/0!
Stress_Proteostasis=UFM1_-_38924048.25-all~e39m1		0.0104736	0.00728448	0.0231919	0.69551	2.21433		0.00717327	0.00980076	0.0108543	0.0101868	1.36629	1.51317	1.42011		0.00421022	0.0125485	2.98049		0.00894585	0.00970645	1.08502
Stress_Proteostasis=VPS29_+_110939856.24-all~e39m1					#DIV/0!	#DIV/0!						#DIV/0!	#DIV/0!	#DIV/0!				#DIV/0!				#DIV/0!
Trafficking+Mitochondria+Motility=AGPS_-_178257511.24-all~e39m1		0.0118303	0.0119497	0.0129494	1.01009	1.09459		0.0106598	0.0126056	0.0157358	0.0127796	1.18254	1.47619	1.19887		0.00639657	0.0164643	2.57393		0.00268033	0.0110049	4.1058
Trafficking+Mitochondria+Motility=AGPS_-_178257644.24-all~e39m1		0.0173889	0.0146383	0.0194926	0.84182	1.12098		0.0133608	0.0181289	0.0184212	0.0173488	1.35687	1.37875	1.29848		0.133955	0.0233266	0.174138		0.00406983	0.0157864	3.87887
Trafficking+Mitochondria+Motility=APOL2_+_36635699.27-all~e20m1		0.00154703	0.00147924	0.00293716	0.95618	1.89858		0.00107266	0.00135042	0.00434545	0.00215811	1.25895	4.0511	2.01192			0.00496954	#DIV/0!		0.000291326	0.00163909	5.6263
Trafficking+Mitochondria+Motility=ATP5E_+_57607169.25-all~e39m1		0.050534	0.0649756	0.0648249	1.28578	1.2828		0.0408598	0.049734	0.0770127	0.0553472	1.21719	1.88481	1.35457		0.0266758	0.0617662	2.31544		0.012037	0.0445678	3.70257
Trafficking+Mitochondria+Motility=ATP5E_+_57607208.23-all~e39m1		0.0240303	0.0246827	0.0246092	1.02715	1.02409		0.0192152	0.0231457	0.0212399	0.0232691	1.20455	1.10537	1.21097		0.0133139	0.0219069	1.64541		0.00659712	0.0203748	3.08844
Trafficking+Mitochondria+Motility=ATP5E_-_57607267.25-all~e39m1		0.0729824	0.0781622	0.0753078	1.07097	1.03186		0.0603891	0.0755331	0.0800063	0.0781219	1.25077	1.32485	1.29364		0.037061	0.0801116	2.16162		0.0207123	0.0653923	3.15717
Trafficking+Mitochondria+Motility=ATP5E_-_57607361.22-all~e39m1					#DIV/0!	#DIV/0!						#DIV/0!	#DIV/0!	#DIV/0!				#DIV/0!				#DIV/0!
Trafficking+Mitochondria+Motility=ATP5SL_+_41945774.24-all~e39m1		0.0940421	0.000488758	0.000590034	0.00519723	0.00627415		0.000324489	0.000406161	0.000403989	0.000571148	1.25169	1.245	1.76015			0.000482603	#DIV/0!			0.000753008	#DIV/0!
Trafficking+Mitochondria+Motility=BTF3_+_72794288.22-all~e39m1		0.00091746	0.000821783	0.000877016	0.895716	0.955918		0.00053402	0.000791041	0.00143447	0.00151497	1.48129	2.68617	2.83692			0.0025908	#DIV/0!			0.000938762	#DIV/0!
Trafficking+Mitochondria+Motility=BTF3_+_72794353.24-all~e39m1		0.0181141	0.0145254	0.0137384	0.801884	0.758436		0.0108092	0.0139213	0.0104082	0.0149692	1.28791	0.962895	1.38485		0.00684714	0.0112375	1.6412		0.00304415	0.0120931	3.97256
Trafficking+Mitochondria+Motility=BTF3_+_72794353.24-all~e39m1		0.0181141	0.0145254	0.0137384	0.801884	0.758436		0.0108092	0.0139213	0.0104082	0.0149692	1.28791	0.962895	1.38485		0.00684714	0.0112375	1.6412		0.00304415	0.0120931	3.97256
Trafficking+Mitochondria+Motility=BTF3_-_72794461.24-all~e39m1		0.000413405	0.000152869	0.00025637	0.36978	0.620144		0.0470386	0.000409809	0.000220987	0.000382621	0.00871218	0.00469798	0.00813419			0.000315238	#DIV/0!			0.000209371	#DIV/0!
Trafficking+Mitochondria+Motility=BTF3_-_72794519.24-all~e39m1		0.00715937	0.00380725	0.00625161	0.531785	0.873206		0.00205673	0.00361228	0.0113183	0.00465947	1.75632	5.50305	2.26548		0.519474	0.0188294	0.0362471		0.000794769	0.00450806	5.67216
Trafficking+Mitochondria+Motility=BTF3_-_72794519.24-all~e39m1		0.00715937	0.00380725	0.00625161	0.531785	0.873206		0.00205673	0.00361228	0.0113183	0.00465947	1.75632	5.50305	2.26548		0.519474	0.0188294	0.0362471		0.000794769	0.00450806	5.67216
Trafficking+Mitochondria+Motility=C14orf2_+_104387796.23-ENST00000286953.3,ENST00000557040.1~e39m1		0.00323651	0.00249354	0.00250631	0.770441	0.774385		0.00171729	0.00277016	0.00233361	0.00279727	1.6131	1.35889	1.62889		0.00110426	0.0035392	3.20505		0.000337643	0.00295163	8.74187
Trafficking+Mitochondria+Motility=C14orf2_+_104387796.23-ENST00000286953.3,ENST00000557040.1~e39m1		0.00323651	0.00249354	0.00250631	0.770441	0.774385		0.00171729	0.00277016	0.00233361	0.00279727	1.6131	1.35889	1.62889		0.00110426	0.0035392	3.20505		0.000337643	0.00295163	8.74187
Trafficking+Mitochondria+Motility=C14orf2_+_104387805.23-ENST00000286953.3,ENST00000557040.1~e39m1		0.00316877	0.00107702	0.00123364	0.339884	0.389311		0.00102293	0.00123916	0.000810172	0.00133878	1.21138	0.792013	1.30877		0.00173579	0.00131657	0.758486		0.00733685	0.00121898	0.166145
Trafficking+Mitochondria+Motility=C14orf2_+_104387805.23-ENST00000286953.3,ENST00000557040.1~e39m1		0.00316877	0.00107702	0.00123364	0.339884	0.389311		0.00102293	0.00123916	0.000810172	0.00133878	1.21138	0.792013	1.30877		0.00173579	0.00131657	0.758486		0.00733685	0.00121898	0.166145
Trafficking+Mitochondria+Motility=C14orf2_+_104387805.23-ENST00000286953.3,ENST00000557040.1~e39m1		0.00316877	0.00107702	0.00123364	0.339884	0.389311		0.00102293	0.00123916	0.000810172	0.00133878	1.21138	0.792013	1.30877		0.00173579	0.00131657	0.758486		0.00733685	0.00121898	0.166145
Trafficking+Mitochondria+Motility=C14orf2_-_104387635.24-ENST00000286953.3,ENST00000557040.1~e39m1		0.0196083	0.0241881	0.0186699	1.23356	0.95214		0.015847	0.0195644	0.0155589	0.0205546	1.23459	0.981821	1.29707		0.0116261	0.0186303	1.60245		0.00403224	0.0239359	5.93613
Trafficking+Mitochondria+Motility=C14orf2_-_104387635.24-ENST00000286953.3,ENST00000557040.1~e39m1		0.0196083	0.0241881	0.0186699	1.23356	0.95214		0.015847	0.0195644	0.0155589	0.0205546	1.23459	0.981821	1.29707		0.0116261	0.0186303	1.60245		0.00403224	0.0239359	5.93613
Trafficking+Mitochondria+Motility=C1QBP_+_5342228.24-all~e39m1		0.017369	0.0179324	0.0453255	1.03244	2.60957		0.261453	0.0162051	0.0422669	0.0213063	0.0619808	0.161661	0.0814918		0.00920708	0.0318226	3.45632		0.00301328	0.022256	7.38598
Trafficking+Mitochondria+Motility=C1QBP_-_5342238.24-all~e39m1		0.0469966	0.0570386	0.0510689	1.21367	1.08665		0.0372257	0.0497596	0.0490244	0.0534564	1.3367	1.31695	1.43601		0.0264025	0.0466357	1.76634		0.118499	0.0453208	0.382457
Trafficking+Mitochondria+Motility=CD3EAP_-_45910113.22-ENST00000589804.1~e39m1		0.00691033	0.00615666	0.00652711	0.890936	0.944543		0.00459176	0.00491041	0.00848849	0.00664814	1.0694	1.84863	1.44784		0.00306164	0.0136572	4.46076		0.00134319	0.0064042	4.76792
Trafficking+Mitochondria+Motility=CHCHD1_+_75541877.24-all~e39m1		0.00861974	0.00761329	0.0114869	0.883239	1.33263		0.00699064	0.00827522	0.00981491	0.00918291	1.18376	1.40401	1.3136		0.00449828	0.00902125	2.00549		0.0131076	0.00958201	0.731024
Trafficking+Mitochondria+Motility=CHCHD1_+_75541877.24-all~e39m1		0.00861974	0.00761329	0.0114869	0.883239	1.33263		0.00699064	0.00827522	0.00981491	0.00918291	1.18376	1.40401	1.3136		0.00449828	0.00902125	2.00549		0.0131076	0.00958201	0.731024
Trafficking+Mitochondria+Motility=CHCHD1_+_75541877.24-all~e39m1		0.00861974	0.00761329	0.0114869	0.883239	1.33263		0.00699064	0.00827522	0.00981491	0.00918291	1.18376	1.40401	1.3136		0.00449828	0.00902125	2.00549		0.0131076	0.00958201	0.731024
Trafficking+Mitochondria+Motility=CHCHD1_+_75541887.23-all~e39m1		0.0681291	0.0315905	0.0402042	0.463685	0.590118		0.0312762	0.0372494	0.0438777	0.0351009	1.19098	1.40291	1.12229		0.0170181	0.0466954	2.74386		0.00956609	0.0378548	3.95718
Trafficking+Mitochondria+Motility=CHCHD1_+_75541887.23-all~e39m1		0.0681291	0.0315905	0.0402042	0.463685	0.590118		0.0312762	0.0372494	0.0438777	0.0351009	1.19098	1.40291	1.12229		0.0170181	0.0466954	2.74386		0.00956609	0.0378548	3.95718
Trafficking+Mitochondria+Motility=CHCHD1_-_75541873.22-all~e39m1					#DIV/0!	#DIV/0!						#DIV/0!	#DIV/0!	#DIV/0!				#DIV/0!				#DIV/0!
Trafficking+Mitochondria+Motility=CHCHD2_+_56174001.24-all~e39m1		0.00193453	0.00225836	0.00278717	1.16739	1.44074		0.00170778	0.00236339	0.00231909	0.00276585	1.3839	1.35796	1.61956		0.00139233	0.00277262	1.99136		0.000616214	0.00305654	4.96019
Trafficking+Mitochondria+Motility=CHCHD2_+_56174239.24-all~e39m1		0.0413375	0.0472092	0.0427097	1.14204	1.0332		0.0307742	0.0401023	0.0384311	0.0441995	1.30311	1.24881	1.43625		0.489692	0.0407837	0.0832843		0.00894921	0.0415072	4.63809
Trafficking+Mitochondria+Motility=CHCHD2_-_56174016.23-all~e39m1					#DIV/0!	#DIV/0!						#DIV/0!	#DIV/0!	#DIV/0!				#DIV/0!				#DIV/0!
Trafficking+Mitochondria+Motility=CHCHD2_-_56174139.23-all~e39m1					#DIV/0!	#DIV/0!						#DIV/0!	#DIV/0!	#DIV/0!				#DIV/0!				#DIV/0!
Trafficking+Mitochondria+Motility=CHCHD4_+_14166114.24-all~e39m1			6.4223e-05		#DIV/0!	#DIV/0!		7.47357e-05		4.35558e-05		0	0.582798	0			6.08295e-05	#DIV/0!			0.000139429	#DIV/0!
Trafficking+Mitochondria+Motility=CHCHD4_+_14166114.24-all~e39m1			6.4223e-05		#DIV/0!	#DIV/0!		7.47357e-05		4.35558e-05		0	0.582798	0			6.08295e-05	#DIV/0!			0.000139429	#DIV/0!
Trafficking+Mitochondria+Motility=CHCHD4_+_14166114.24-all~e39m1			6.4223e-05		#DIV/0!	#DIV/0!		7.47357e-05		4.35558e-05		0	0.582798	0			6.08295e-05	#DIV/0!			0.000139429	#DIV/0!
Trafficking+Mitochondria+Motility=CHCHD4_+_14166185.24-all~e39m1					#DIV/0!	#DIV/0!						#DIV/0!	#DIV/0!	#DIV/0!				#DIV/0!				#DIV/0!
Trafficking+Mitochondria+Motility=CISD3_-_36886618.24-all~e39m1		0.0975157	0.117597	0.136894	1.20593	1.40382		0.0747395	0.0941496	0.126671	0.110982	1.2597	1.69484	1.48492		0.0528087	0.108989	2.06384		0.0454556	0.0925215	2.03543
Trafficking+Mitochondria+Motility=CISD3_-_36886774.24-all~e39m1		0.0318959	0.0357357	0.0435248	1.12039	1.36459		0.0245723	0.0319864	0.0516096	0.0331019	1.30173	2.10032	1.34712		0.0190457	0.058845	3.08968		0.00798058	0.0313134	3.9237
Trafficking+Mitochondria+Motility=CMC1_-_28283333.24-all~e39m1		0.0452972	0.041432	0.0525796	0.914669	1.16077		0.0361077	0.0447354	0.0414417	0.0434605	1.23895	1.14773	1.20364		0.0225173	0.0410433	1.82275		0.0154208	0.0347851	2.25572
Trafficking+Mitochondria+Motility=COQ10B_-_198318300.24-all~e39m1		0.000505051	0.000462978	0.000765284	0.916696	1.51526		0.00036471	0.000426834	0.000439779	0.000415235	1.17034	1.20583	1.13854			0.000518059	#DIV/0!			0.000573158	#DIV/0!
Trafficking+Mitochondria+Motility=COQ2_-_84205804.22-all~e39m1		0.0859563	0.11692	0.0720699	1.36022	0.838448		0.0791206	0.0927171	0.0673364	0.0889228	1.17185	0.851061	1.12389		0.0528641	0.0594634	1.12484		0.668938	0.0790591	0.118186
Trafficking+Mitochondria+Motility=COQ2_-_84205900.24-all~e39m1		0.000960294	0.00110792	0.000832629	1.15373	0.867056		0.000670719	0.000915686	0.00146689	0.00114349	1.36523	2.18704	1.70487			0.00129422	#DIV/0!		0.00025642	0.000842479	3.28554
Trafficking+Mitochondria+Motility=COQ2_-_84205900.24-all~e39m1		0.000960294	0.00110792	0.000832629	1.15373	0.867056		0.000670719	0.000915686	0.00146689	0.00114349	1.36523	2.18704	1.70487			0.00129422	#DIV/0!		0.00025642	0.000842479	3.28554
Trafficking+Mitochondria+Motility=COQ5_+_120966978.23-all~e39m1		0.000390493	0.000574238	0.00067192	1.47055	1.7207		0.000429662	0.000876772	0.000715632	0.00102457	2.04061	1.66557	2.38458			0.00105964	#DIV/0!			0.000608583	#DIV/0!
Trafficking+Mitochondria+Motility=COX10_+_13973027.23-all~e39m1		0.937788	0.052243	0.0635278	0.0557087	0.0677421		0.0381443	0.0503475	0.0605416	0.0575006	1.31992	1.58717	1.50745		0.0258596	0.0542625	2.09835		0.0322721	0.0485109	1.50319
Trafficking+Mitochondria+Motility=COX10_-_13972904.23-all~e39m1		0.00623394	0.00433792	0.00859797	0.695854	1.37922		0.245512	0.00613132	0.0101799	0.00555676	0.0249736	0.041464	0.0226334		0.00302101	0.0128456	4.25209		0.00138078	0.00569934	4.12763
Trafficking+Mitochondria+Motility=COX11_+_53045845.24-all~e39m1		0.0336491	0.0399283	0.0413797	1.18661	1.22974		0.0317969	0.0384856	0.0442979	0.0394573	1.21036	1.39315	1.24092		0.0179599	0.047686	2.65514		0.0078027	0.039359	5.04428
Trafficking+Mitochondria+Motility=COX11_+_53045854.24-all~e39m1		0.0346094	0.0426472	0.0396463	1.23224	1.14553		0.0315376	0.0341728	0.0346162	0.037372	1.08356	1.09762	1.185		0.0207519	0.0329409	1.58736		0.00855182	0.0320124	3.74334
Trafficking+Mitochondria+Motility=COX11_+_53045926.25-all~e39m1		0.00345566	0.00286697	0.00349964	0.829643	1.01273		0.00263885	0.00378313	0.0026932	0.00320336	1.43363	1.0206	1.21392		0.00133693	0.00210584	1.57514		0.000845113	0.00259329	3.06857
Trafficking+Mitochondria+Motility=COX11_-_53045988.24-all~e39m1		0.322846	0.00484989	0.00799952	0.0150223	0.0247781		0.00438821	0.00577137	0.00863384	0.00606586	1.3152	1.96751	1.38231		0.0028105	0.00863729	3.07322		0.000971981	0.00595685	6.12857
Trafficking+Mitochondria+Motility=COX16_+_70826202.24-all~e39m1		1.17257	0.0310863	0.0677407	0.0265112	0.057771		0.025327	0.0322588	0.0382472	0.0352214	1.27369	1.51014	1.39067		0.0159065	0.0408331	2.56707		0.00783291	0.0307216	3.92213
Trafficking+Mitochondria+Motility=COX16_+_70826332.23-all~e39m1		0.00120734	0.000905001	0.0028966	0.749582	2.39916		0.00069708	0.00137657	0.00349578	0.00104087	1.97476	5.01488	1.49319			0.00574419	#DIV/0!		0.000272531	0.00148876	5.46272
Trafficking+Mitochondria+Motility=COX16_-_70826211.24-all~e39m1		0.0959756	0.106023	0.0944675	1.10469	0.984286		0.078888	0.0958716	0.10218	0.172409	1.21529	1.29525	2.18549		0.0608708	0.0998859	1.64095		0.0313719	0.0794687	2.53312
Trafficking+Mitochondria+Motility=COX17_+_119396028.25-all~e39m1		0.0417519	0.042371	0.0498491	1.01483	1.19394		0.0306215	0.0402288	0.0430764	0.0428118	1.31374	1.40673	1.3981		0.0240869	0.0449737	1.86715		0.0100071	0.041445	4.14155
Trafficking+Mitochondria+Motility=COX18_+_73935397.24-all~e39m1		7.81073	0.0173572	0.0234927	0.00222223	0.00300775		0.0163331	0.0213168	0.020011	0.0231024	1.30512	1.22518	1.41445		0.00977582	0.0195516	2		0.00351672	0.0191172	5.4361
Trafficking+Mitochondria+Motility=COX18_+_73935406.24-all~e39m1		0.00380332	0.00429284	0.00504093	1.12871	1.3254		0.00293942	0.00437048	0.00596073	0.00476089	1.48685	2.02786	1.61967		0.00188721	0.0090184	4.77869		0.000744425	0.00479555	6.44195
Trafficking+Mitochondria+Motility=CYP20A1_+_204103710.24-all~e39m1		0.00550874	0.00472853	0.00582458	0.858368	1.05733		0.00398436	0.0050685	0.00518382	0.00554562	1.2721	1.30104	1.39185		0.00270709	0.00565698	2.08969		0.00105455	0.00554901	5.26199
Trafficking+Mitochondria+Motility=DENND1A_+_126692343.24-all~e39m1		0.00947743	0.00876101	0.00853675	0.924408	0.900745		0.0103244	0.011944	0.00656173	0.00953212	1.15688	0.635556	0.923262		0.00567271	0.00611051	1.07718		0.00160363	0.010737	6.69539
Trafficking+Mitochondria+Motility=EIF2B2_-_75469856.23-all~e39m1					#DIV/0!	#DIV/0!						#DIV/0!	#DIV/0!	#DIV/0!				#DIV/0!				#DIV/0!
Trafficking+Mitochondria+Motility=ELAC2_+_12921295.24-all~e39m1					#DIV/0!	#DIV/0!						#DIV/0!	#DIV/0!	#DIV/0!				#DIV/0!				#DIV/0!
Trafficking+Mitochondria+Motility=ELAC2_+_12921318.24-all~e39m1		0.0110703	0.00382745	0.00657303	0.345741	0.593754		0.249317	0.00328394	0.00650906	0.00446776	0.0131718	0.0261076	0.01792		0.00199431	0.00718797	3.60423		0.000759864	0.00514571	6.77188
Trafficking+Mitochondria+Motility=ENKD1_-_67700499.24-all~e39m1		0.0684518	0.0645078	0.0708217	0.942382	1.03462		0.0529101	0.0726906	0.0603147	0.0692115	1.37385	1.13995	1.30809		0.0427669	0.0552907	1.29284		0.0670835	0.0573685	0.855181
Trafficking+Mitochondria+Motility=ERAL1_-_27182046.24-all~e39m1					#DIV/0!	#DIV/0!						#DIV/0!	#DIV/0!	#DIV/0!				#DIV/0!				#DIV/0!
Trafficking+Mitochondria+Motility=ERAL1_-_27182251.23-all~e39m1		0.00258004	0.00203991	0.00467665	0.790649	1.81263		0.00198824	0.00217369	0.00446008	0.00267159	1.09327	2.24323	1.34369		0.00119289	0.00539249	4.52051		0.000521567	0.00296843	5.69137
Trafficking+Mitochondria+Motility=FABP9_+_82373739.27-all~e39m1		0.00258901	0.00196453	0.00398484	0.758796	1.53914		0.00204558	0.00254276	0.00445991	0.00316995	1.24305	2.18026	1.54966		0.00114119	0.00525218	4.60237		0.000388658	0.00268276	6.90263
Trafficking+Mitochondria+Motility=FAM162A_-_122103162.24-all~e39m1		0.0375999	0.0468041	0.0432141	1.24479	1.14931		0.0298274	0.0409474	0.0478802	0.0417153	1.37281	1.60524	1.39855		0.0205857	0.0494389	2.40161		0.00786378	0.0399857	5.0848
Trafficking+Mitochondria+Motility=FASTKD2_+_207630295.26-all~e39m1		0.0023061	0.00254872	0.00302593	1.10521	1.31214		0.00214342	0.00288325	0.00240772	0.00286369	1.34517	1.12331	1.33604		0.00196477	0.00332529	1.69246		0.000428934	0.00336265	7.83956
Trafficking+Mitochondria+Motility=FASTKD2_-_207630363.23-all~e39m1		0.0155839	0.0175122	0.0255919	1.12374	1.6422		0.0126923	0.0169274	0.0234816	0.0183416	1.33368	1.85007	1.44509		0.00779259	0.0222527	2.85562		0.00322808	0.0195696	6.0623
Trafficking+Mitochondria+Motility=FASTKD5_+_3140441.22-all~e39m1		0.101811	0.113576	0.114073	1.11555	1.12043		0.0758072	0.0997264	0.122088	0.108079	1.31553	1.61051	1.42571		0.0571666	0.1307	2.28631		0.031431	0.0912262	2.90243
Trafficking+Mitochondria+Motility=FCF1_-_75179938.24-all~e39m1					#DIV/0!	#DIV/0!						#DIV/0!	#DIV/0!	#DIV/0!				#DIV/0!				#DIV/0!
Trafficking+Mitochondria+Motility=FIS1_+_100888122.23-all~e39m1		0.0104955	0.00018483	0.000509679	0.0176104	0.0485617		0.000204912	0.000185448	0.000393015	0.000262903	0.905013	1.91797	1.28301			0.000766418	#DIV/0!			0.000459617	#DIV/0!
Trafficking+Mitochondria+Motility=FIS1_+_100888154.24-all~e39m1					#DIV/0!	#DIV/0!						#DIV/0!	#DIV/0!	#DIV/0!				#DIV/0!				#DIV/0!
Trafficking+Mitochondria+Motility=FIS1_+_100888172.23-all~e39m1			7.86958e-05		#DIV/0!	#DIV/0!		8.9411e-05		9.42021e-05	0.000109377	0	1.05358	1.22331			0.000155939	#DIV/0!			0.000146242	#DIV/0!
Trafficking+Mitochondria+Motility=FRMD4A_+_13900809.24-ENST00000358621.4~e39m1					#DIV/0!	#DIV/0!						#DIV/0!	#DIV/0!	#DIV/0!				#DIV/0!				#DIV/0!
Trafficking+Mitochondria+Motility=GNG4_-_235813177.23-ENST00000391854.2~e39m1		0.000222143	8.26155e-05	0.00102472	0.371903	4.61287		0.000150015		0.000503593	8.35244e-05	0	3.35695	0.556774			0.000586618	#DIV/0!			0.000127621	#DIV/0!
Trafficking+Mitochondria+Motility=GNPAT_-_231376974.23-all~e39m1		0.00601579	0.00146537	0.00346368	0.243587	0.575765		0.00115827	0.00125618	0.00283889	0.00187254	1.08453	2.45098	1.61667		0.00100454	0.00235689	2.34623		0.000349054	0.002393	6.85568
Trafficking+Mitochondria+Motility=GNPAT_-_231376974.23-all~e39m1		0.00601579	0.00146537	0.00346368	0.243587	0.575765		0.00115827	0.00125618	0.00283889	0.00187254	1.08453	2.45098	1.61667		0.00100454	0.00235689	2.34623		0.000349054	0.002393	6.85568
Trafficking+Mitochondria+Motility=GRSF1_+_71705419.23-all~e39m1		0.0691372	0.0712438	0.0660517	1.03047	0.955371		0.0538727	0.0682684	0.0715387	0.0679459	1.26722	1.32792	1.26123		0.0341323	0.0782723	2.2932		0.0181334	0.0722774	3.98588
Trafficking+Mitochondria+Motility=GRSF1_-_71705555.23-all~e39m1		0.0315224	0.0267626	0.207974	0.849003	6.59766		0.0183839	0.0229906	0.0324354	0.0261065	1.25059	1.76434	1.42008		0.536843	0.0355737	0.0662646		0.00561373	0.0340648	6.06812
Trafficking+Mitochondria+Motility=GRSF1_-_71705555.23-all~e39m1		0.0315224	0.0267626	0.207974	0.849003	6.59766		0.0183839	0.0229906	0.0324354	0.0261065	1.25059	1.76434	1.42008		0.536843	0.0355737	0.0662646		0.00561373	0.0340648	6.06812
Trafficking+Mitochondria+Motility=HSD17B12_+_43702292.24-all~e39m1					#DIV/0!	#DIV/0!						#DIV/0!	#DIV/0!	#DIV/0!				#DIV/0!				#DIV/0!
Trafficking+Mitochondria+Motility=HSD17B12_-_43702309.23-all~e39m1		0.139677	0.0266552	0.252412	0.190835	1.80711		0.0168378	0.0225	0.040435	0.0253512	1.33628	2.40144	1.50561		0.0114414	0.0404073	3.53166		0.0101568	0.0256886	2.5292
Trafficking+Mitochondria+Motility=HSD17B12_-_43702402.23-all~e39m1		0.0449585	0.0401273	0.0520003	0.892541	1.15663		0.286618	0.0370962	0.0616171	0.0399752	0.129427	0.21498	0.139472		0.0198434	0.0692006	3.48734		0.116289	0.0345176	0.296825
Trafficking+Mitochondria+Motility=ICT1_+_73008752.24-all~e39m1		0.000235093	0.000217243	0.000466823	0.924071	1.9857		0.000220131	0.000203688	0.000675621	0.000292335	0.925307	3.06919	1.32801			0.000412364	#DIV/0!			0.000246612	#DIV/0!
Trafficking+Mitochondria+Motility=ICT1_+_73008845.24-all~e39m1		0.00464906	0.00118707	0.000842578	0.255335	0.181236		0.00159391	0.00111573	0.000684569	0.00108542	0.699994	0.429491	0.68098			0.00119979	#DIV/0!		0.000270517	0.00107456	3.97224
Trafficking+Mitochondria+Motility=ICT1_+_73008927.22-all~e39m1					#DIV/0!	#DIV/0!						#DIV/0!	#DIV/0!	#DIV/0!				#DIV/0!				#DIV/0!
Trafficking+Mitochondria+Motility=ICT1_-_73008795.24-all~e39m1					#DIV/0!	#DIV/0!						#DIV/0!	#DIV/0!	#DIV/0!				#DIV/0!				#DIV/0!
Trafficking+Mitochondria+Motility=IMMT_-_86422566.24-ENST00000449247.2,ENST00000442664.2~e39m1		0.00502162	0.00601058	0.0068998	1.19694	1.37402		0.00408437	0.00557924	0.00606641	0.00733424	1.366	1.48527	1.79568		0.00282897	0.0073103	2.58408		0.0176561	0.00785981	0.445161
Trafficking+Mitochondria+Motility=IMMT_-_86422566.24-ENST00000449247.2,ENST00000442664.2~e39m1		0.00502162	0.00601058	0.0068998	1.19694	1.37402		0.00408437	0.00557924	0.00606641	0.00733424	1.366	1.48527	1.79568		0.00282897	0.0073103	2.58408		0.0176561	0.00785981	0.445161
Trafficking+Mitochondria+Motility=IMMT_-_86422569.22-ENST00000449247.2,ENST00000442664.2~e39m1		0.000355628	0.000756504	0.00051274	2.12724	1.44179		0.00031389	0.000718078	0.000439441	0.000727458	2.28767	1.39998	2.31756			0.000533183	#DIV/0!			0.000346075	#DIV/0!
Trafficking+Mitochondria+Motility=IMMT_-_86422569.22-ENST00000449247.2,ENST00000442664.2~e39m1		0.000355628	0.000756504	0.00051274	2.12724	1.44179		0.00031389	0.000718078	0.000439441	0.000727458	2.28767	1.39998	2.31756			0.000533183	#DIV/0!			0.000346075	#DIV/0!
Trafficking+Mitochondria+Motility=ISCA1_+_88897227.24-all~e39m1		0.250734	0.0112353	0.012856	0.0448094	0.0512734		0.00875277	0.00994851	0.0126513	0.0115407	1.13661	1.4454	1.31852		0.00536618	0.0149762	2.79084		0.00932108	0.0104367	1.11969
Trafficking+Mitochondria+Motility=ISCA1_-_88897181.23-all~e39m1		0.0285399	0.0335414	0.0347424	1.17525	1.21733		0.0210361	0.0278001	0.0403308	0.0315734	1.32155	1.91722	1.50092		0.016948	0.0502659	2.96589		0.00903446	0.0282891	3.13125
Trafficking+Mitochondria+Motility=ISCA2_+_74960428.23-all~e39m1		0.0241309	0.0130297	0.0258865	0.539961	1.07275		0.0120145	0.0147349	0.0318013	0.0172295	1.22642	2.64691	1.43406		3.22439	0.0340062	0.0105466		0.091234	0.0158822	0.174082
Trafficking+Mitochondria+Motility=ISCA2_+_74960428.23-all~e39m1		0.0241309	0.0130297	0.0258865	0.539961	1.07275		0.0120145	0.0147349	0.0318013	0.0172295	1.22642	2.64691	1.43406		3.22439	0.0340062	0.0105466		0.091234	0.0158822	0.174082
Trafficking+Mitochondria+Motility=ISCA2_-_74960493.24-all~e39m1					#DIV/0!	#DIV/0!						#DIV/0!	#DIV/0!	#DIV/0!				#DIV/0!				#DIV/0!
Trafficking+Mitochondria+Motility=KPNB1_+_45727289.23-all~e39m1					#DIV/0!	#DIV/0!						#DIV/0!	#DIV/0!	#DIV/0!				#DIV/0!				#DIV/0!
Trafficking+Mitochondria+Motility=KPNB1_+_45727465.24-all~e39m1		0.00162871	0.00154708	0.0025859	0.949878	1.58769		0.00124279	0.00155898	0.00202062	0.002423	1.25442	1.62588	1.94965		0.000764486	0.00279648	3.65798		0.00036852	0.0019402	5.26484
Trafficking+Mitochondria+Motility=KPNB1_-_45727376.24-all~e39m1		0.0661089	0.0693958	0.0862866	1.04972	1.30522		0.0477431	0.0649833	0.0869404	0.0705336	1.3611	1.82101	1.47736		0.0362152	0.0842711	2.32695		0.0147784	0.0627504	4.24609
Trafficking+Mitochondria+Motility=MALSU1_-_23338974.24-all~e39m1		0.0721386	0.00119416	0.00168286	0.0165536	0.0233281		0.00152678	0.00107073	0.00131731	0.00164782	0.7013	0.862802	1.07927		0.00098977	0.00149957	1.51506		0.000265818	0.00168632	6.34389
Trafficking+Mitochondria+Motility=MALSU1_-_23338984.23-all~e39m1		0.00250732	0.000559765	0.00092829	0.223252	0.370231		0.227375	0.00106404	0.000641013	0.000676547	0.00467968	0.00281919	0.00297547			0.00090152	#DIV/0!			0.0203957	#DIV/0!
Trafficking+Mitochondria+Motility=METTL17_+_21458205.23-all~e39m1					#DIV/0!	#DIV/0!						#DIV/0!	#DIV/0!	#DIV/0!				#DIV/0!				#DIV/0!
Trafficking+Mitochondria+Motility=METTL17_-_21458124.24-all~e39m1					#DIV/0!	#DIV/0!				5.53733e-05	9.307e-05	#DIV/0!	#DIV/0!	#DIV/0!			6.26779e-05	#DIV/0!			0.000116721	#DIV/0!
Trafficking+Mitochondria+Motility=METTL17_-_21458210.24-all~e39m1			6.78412e-05		#DIV/0!	#DIV/0!				9.48774e-05		#DIV/0!	#DIV/0!	#DIV/0!			9.59493e-05	#DIV/0!			9.85542e-05	#DIV/0!
Trafficking+Mitochondria+Motility=MIEF1_-_39898405.23-all~e39m1		0.0169894	0.0153074	0.018011	0.900994	1.06013		0.0122895	0.0154621	0.0186584	0.0161906	1.25815	1.51824	1.31743		0.00911105	0.0218914	2.40273		0.014959	0.0173069	1.15696
Trafficking+Mitochondria+Motility=MINOS1_+_19923687.23-all~e39m1		0.0496932	0.0629562	0.0634413	1.2669	1.27666		0.0556487	0.052762	0.0707068	0.0625582	0.948126	1.27059	1.12416		0.0271005	0.0779598	2.87669		0.0105569	0.0547334	5.18463
Trafficking+Mitochondria+Motility=MINOS1_-_19923774.26-all~e39m1					#DIV/0!	#DIV/0!						#DIV/0!	#DIV/0!	#DIV/0!				#DIV/0!				#DIV/0!
Trafficking+Mitochondria+Motility=MPP6_+_24613209.24-all~e39m1					#DIV/0!	#DIV/0!						#DIV/0!	#DIV/0!	#DIV/0!				#DIV/0!				#DIV/0!
Trafficking+Mitochondria+Motility=MPP6_-_24613248.25-all~e39m1		0.133993	0.0802157	0.0819596	0.598656	0.611671		0.197124	0.0873258	0.0640932	0.0836878	0.443	0.325142	0.424545		0.0457695	0.065199	1.42451		0.0198773	0.0632173	3.18038
Trafficking+Mitochondria+Motility=MRPL10_+_45908879.24-all~e39m1		0.00115056	0.00069605	0.000472946	0.604967	0.411057		0.000944931	0.000879204	0.000304215	0.000878995	0.930443	0.321945	0.930221			0.000362625	#DIV/0!		0.000284613	0.000633562	2.22605
Trafficking+Mitochondria+Motility=MRPL10_-_45908806.24-all~e39m1		0.000255016	9.36208e-05		0.367118	0		0.000141862	0.000133766	0.000279061	0.000124093	0.942928	1.96713	0.874748			0.000464287	#DIV/0!				#DIV/0!
Trafficking+Mitochondria+Motility=MRPL11_-_66206281.24-all~e39m1		0.0168769	0.0180447	0.0221848	1.0692	1.31451		0.0144484	0.0180188	0.0231803	0.0204643	1.24711	1.60435	1.41636		0.00864571	0.0288942	3.34202		0.00393894	0.0200138	5.081
Trafficking+Mitochondria+Motility=MRPL12_+_79670446.23-all~e39m1		0.0128763	0.00866513	0.0107063	0.672951	0.831475		0.00688411	0.00967794	0.0117184	0.129344	1.40584	1.70224	18.7888		3.56781	0.0137191	0.00384524		0.0969417	0.009597	0.0989976
Trafficking+Mitochondria+Motility=MRPL12_+_79670494.24-all~e39m1			9.67867e-05	0.000320654	#DIV/0!	#DIV/0!		9.18569e-05		0.000425429	0.000176594	0	4.63143	1.92249			0.000262474	#DIV/0!			0.000129892	#DIV/0!
Trafficking+Mitochondria+Motility=MRPL12_-_79670497.24-all~e39m1		0.000502063	0.000444435	0.000720898	0.885219	1.43587		0.000510105	0.000645723	0.000770668	0.000537738	1.26586	1.5108	1.05417			0.0010662	#DIV/0!			0.000512754	#DIV/0!
Trafficking+Mitochondria+Motility=MRPL22_-_154320703.22-all~e39m1		0.00035762	0.00017699	0.00725566	0.494911	20.2887		0.000308998	0.000488852	0.000925139	0.000253357	1.58206	2.994	0.819932			0.00229321	#DIV/0!		0.00044303	0.000651729	1.47107
Trafficking+Mitochondria+Motility=MRPL33_+_27994796.23-all~e39m1		0.000237085	4.77903e-05	0.000238003	0.201575	1.00387			0.000162343	0.000183002	0.000125684	#DIV/0!	#DIV/0!	#DIV/0!			0.00029709	#DIV/0!		0.00539221	0.000248429	0.0460718
Trafficking+Mitochondria+Motility=MRPL33_-_27994633.24-all~e39m1		0.000442293	0.000427701	0.000284686	0.967008	0.643658		0.000381016	0.000461491	0.000168652	0.000388985	1.21121	0.442638	1.02091			0.000168037	#DIV/0!			0.000464158	#DIV/0!
Trafficking+Mitochondria+Motility=MRPL37_-_54665946.22-all~e39m1					#DIV/0!	#DIV/0!						#DIV/0!	#DIV/0!	#DIV/0!				#DIV/0!				#DIV/0!
Trafficking+Mitochondria+Motility=MRPL3_+_131221564.24-all~e39m1		0.000724205	0.000288853	0.000384173	0.398855	0.530475		0.000252742	0.000306445	0.000384405	0.000471714	1.21248	1.52094	1.86638			0.000339435	#DIV/0!			0.000413746	#DIV/0!
Trafficking+Mitochondria+Motility=MRPL3_+_131221564.24-all~e39m1		0.000724205	0.000288853	0.000384173	0.398855	0.530475		0.000252742	0.000306445	0.000384405	0.000471714	1.21248	1.52094	1.86638			0.000339435	#DIV/0!			0.000413746	#DIV/0!
Trafficking+Mitochondria+Motility=MRPL3_+_131221785.23-all~e39m1					#DIV/0!	#DIV/0!						#DIV/0!	#DIV/0!	#DIV/0!				#DIV/0!				#DIV/0!
Trafficking+Mitochondria+Motility=MRPL3_+_131221785.23-all~e39m1					#DIV/0!	#DIV/0!						#DIV/0!	#DIV/0!	#DIV/0!				#DIV/0!				#DIV/0!
Trafficking+Mitochondria+Motility=MRPS14_+_174992406.24-all~e39m1		0.00211783	0.00152311	0.00348817	0.719185	1.64705		0.00127187	0.00163316	0.00452913	0.001966	1.28406	3.56101	1.54576		0.476327	0.00462405	0.00970773		0.000271859	0.00232125	8.53841
Trafficking+Mitochondria+Motility=MRPS14_+_174992537.23-all~e39m1					#DIV/0!	#DIV/0!						#DIV/0!	#DIV/0!	#DIV/0!				#DIV/0!				#DIV/0!
Trafficking+Mitochondria+Motility=MRPS16_+_75012183.24-all~e39m1					#DIV/0!	#DIV/0!						#DIV/0!	#DIV/0!	#DIV/0!				#DIV/0!				#DIV/0!
Trafficking+Mitochondria+Motility=MRPS16_-_75012231.23-all~e39m1		0.00323551	0.00366855	0.00363969	1.13384	1.12492		0.00293018	0.00413943	0.00389487	0.00343643	1.41269	1.32922	1.17277		0.00166931	0.00454407	2.72212		0.000906198	0.00319688	3.52779
Trafficking+Mitochondria+Motility=MRPS17_-_56019674.24-all~e39m1		0.0426126	0.0409084	0.0569303	0.960008	1.336		0.0366357	0.0465887	0.0500747	0.0455176	1.27168	1.36683	1.24244		0.024242	0.0511726	2.11091		0.0161397	0.043422	2.69038
Trafficking+Mitochondria+Motility=MRPS22_+_138724737.28-ENST00000495075.1~e20m1					#DIV/0!	#DIV/0!						#DIV/0!	#DIV/0!	#DIV/0!				#DIV/0!				#DIV/0!
Trafficking+Mitochondria+Motility=MRPS22_-_139062922.23-ENST00000310776.4,ENST00000465056.1~e39m1		0.000235093	0.000114727	0.000589269	0.488007	2.50654		8.53346e-05	0.00023713	0.000351654	0.000288756	2.77882	4.12089	3.38381			0.000418245	#DIV/0!			0.000423737	#DIV/0!
Trafficking+Mitochondria+Motility=MRPS22_-_139063101.24-ENST00000310776.4,ENST00000465056.1~e39m1		0.0542756	0.0561356	0.0601896	1.03427	1.10896		0.040291	0.0537816	0.057287	0.0596682	1.33483	1.42183	1.48093		0.0263877	0.0571041	2.16404		0.015443	0.0580416	3.75845
Trafficking+Mitochondria+Motility=MTERFD1_+_97273772.23-all~e39m1		0.00429044	0.000281616	0.0120693	0.065638	2.81307		0.228902	0.0013261	0.000418676	0.000594216	0.00579333	0.00182906	0.00259594			0.000624091	#DIV/0!		0.00260247	0.00106684	0.409933
Trafficking+Mitochondria+Motility=MTERFD1_-_97273755.24-all~e39m1		0.287606	0.00681291	0.0106107	0.0236883	0.036893		0.00412487	0.00674421	0.0107588	0.00860142	1.63501	2.60828	2.08526		0.00299516	0.0120054	4.00827		0.0201599	0.00782257	0.388026
Trafficking+Mitochondria+Motility=MTG1_+_135207656.23-all~e39m1		0.000621601	0.000490869	0.00168898	0.789684	2.71715		0.00028155	0.000435346	0.00175709	0.00117889	1.54625	6.24078	4.18714			0.00208954	#DIV/0!			0.000971462	#DIV/0!
Trafficking+Mitochondria+Motility=MTG1_+_135207895.23-all~e39m1		0.000408424	0.0003181	0.000358918	0.778847	0.878789		0.000228012	0.000336238	0.00163908	0.000284778	1.47465	7.18859	1.24896			0.00380336	#DIV/0!			0.000227537	#DIV/0!
Trafficking+Mitochondria+Motility=MTIF2_+_55496269.24-all~e39m1		0.0213397	0.0179114	0.0252544	0.83935	1.18345		0.255617	0.020913	0.0290191	0.0221121	0.081814	0.113526	0.0865049		0.00983861	0.0289102	2.93844		0.0135158	0.0200837	1.48595
Trafficking+Mitochondria+Motility=MTIF2_-_55496148.24-all~e39m1		0.0445879	0.0481155	0.062836	1.07912	1.40926		0.0345208	0.0446692	0.056359	0.0476248	1.29398	1.63261	1.3796		0.0193116	0.051107	2.64644		0.00830211	0.0454439	5.47378
Trafficking+Mitochondria+Motility=MTIF2_-_55496360.24-all~e39m1		0.0503617	0.0583063	0.0630426	1.15775	1.2518		0.0425982	0.053139	0.0780615	0.056659	1.24744	1.8325	1.33008		0.0275621	0.0789893	2.86586		0.0102743	0.0534768	5.20492
Trafficking+Mitochondria+Motility=MTPAP_+_30638046.24-all~e39m1		0.00538721	0.00429751	0.00591182	0.797725	1.09738		0.00340305	0.0045991	0.00708508	0.00491839	1.35146	2.08198	1.44529		0.00183551	0.00886515	4.82981		0.000655819	0.00506532	7.72366
Trafficking+Mitochondria+Motility=MTPAP_+_30638061.22-all~e39m1		0.00052099	0.000605143	0.00132471	1.16153	2.54268		0.000398409	0.00053263	0.00156784	0.000858312	1.33689	3.93525	2.15435			0.00284975	#DIV/0!			0.000753462	#DIV/0!
Trafficking+Mitochondria+Motility=MTPAP_+_30638061.22-all~e39m1		0.00052099	0.000605143	0.00132471	1.16153	2.54268		0.000398409	0.00053263	0.00156784	0.000858312	1.33689	3.93525	2.15435			0.00284975	#DIV/0!			0.000753462	#DIV/0!
Trafficking+Mitochondria+Motility=MTRF1L_+_153323799.23-all~e39m1		0.000291874	0.000264731		0.907007	0		0.000216869	0.000344142	3.866e-05	0.000301881	1.58686	0.178264	1.39199				#DIV/0!			0.000260237	#DIV/0!
Trafficking+Mitochondria+Motility=MTRF1L_+_153323814.23-all~e39m1			3.64835e-05		#DIV/0!	#DIV/0!		7.03874e-05			0.000154719	0	0	2.19811			5.4108e-05	#DIV/0!				#DIV/0!
Trafficking+Mitochondria+Motility=NDUFAF1_+_41694528.24-all~e39m1		0.0263493	0.0301664	0.0244485	1.14486	0.927862		0.02239	0.0272742	0.0237609	0.0284249	1.21814	1.06123	1.26954		0.0161096	0.0244704	1.519		0.00578288	0.0259851	4.49346
Trafficking+Mitochondria+Motility=NDUFAF1_+_41694646.23-all~e39m1		0.00127109	0.000117893	0.000210453	0.0927491	0.165568		5.5712e-05	0.000170855	0.000236349	0.000204834	3.06675	4.24234	3.67665			0.000242478	#DIV/0!			0.000144879	#DIV/0!
Trafficking+Mitochondria+Motility=NDUFAF1_+_41694664.24-all~e39m1		0.00221147	0.00200327	0.00206627	0.905858	0.934343		0.00219288	0.00291548	0.00190498	0.00241823	1.32952	0.868709	1.10276		0.00152159	0.00215357	1.41534		0.000553788	0.00208372	3.76266
Trafficking+Mitochondria+Motility=NDUFAF1_-_41694559.24-all~e39m1		0.048718	0.0570463	0.0623523	1.17095	1.27986		0.0359726	0.0441128	0.0673764	0.0510958	1.22629	1.87299	1.42041		0.0247369	0.0607321	2.45512		0.00913179	0.0505365	5.53413
Trafficking+Mitochondria+Motility=NDUFAF3_+_49058456.23-all~e39m1		0.0216066	0.0217995	0.0194313	1.00893	0.899323		0.0187228	0.0234692	0.0130527	0.0200924	1.25351	0.697158	1.07315		0.0113713	0.0131229	1.15404		0.00508142	0.0211564	4.16349
Trafficking+Mitochondria+Motility=NDUFAF3_+_49058472.24-all~e39m1		0.0218218	0.0210775	0.0284954	0.965892	1.30582		0.0149398	0.0197845	0.0266215	0.0195109	1.32428	1.78192	1.30597		0.0100454	0.0203008	2.0209		0.00519016	0.0196927	3.79423
Trafficking+Mitochondria+Motility=NDUFAF3_+_49058496.24-all~e39m1		0.026692	0.03054	0.0334138	1.14416	1.25183		0.0227895	0.0279132	0.0278911	0.0283259	1.22483	1.22386	1.24294		0.0159434	0.0283753	1.77975		0.0065461	0.0275625	4.21051
Trafficking+Mitochondria+Motility=NDUFAF3_+_49058707.24-all~e39m1		0.00609747	0.00598555	0.00755336	0.981645	1.23877		0.00528042	0.00666882	0.00677158	0.00640632	1.26293	1.28239	1.21322		0.0029767	0.00753345	2.53081		0.0012868	0.00526016	4.08778
Trafficking+Mitochondria+Motility=NDUFAF4_+_97345647.24-all~e39m1		7.88912	0.0279273	0.0313598	0.00353998	0.00397507		0.0210608	0.0266953	0.0371776	0.0274855	1.26754	1.76525	1.30506		0.0123721	0.0427065	3.45183		0.00863237	0.025605	2.96616
Trafficking+Mitochondria+Motility=NDUFAF4_+_97345654.24-all~e39m1		0.000771025	0.000321115	0.000591565	0.416478	0.767245		0.000445968	0.000591608	0.000902348	0.000451032	1.32657	2.02335	1.01135			0.00120483	#DIV/0!			0.000722579	#DIV/0!
Trafficking+Mitochondria+Motility=NDUFAF4_+_97345781.22-all~e39m1		0.0826341	0.0291562	0.0280247	0.352835	0.339142		0.0231371	0.0289244	0.031127	0.128418	1.25013	1.34533	5.55033		0.0156517	0.0291923	1.86512		0.0125586	0.0261714	2.08395
Trafficking+Mitochondria+Motility=NDUFAF4_-_97345717.23-all~e39m1		0.0419232	0.000480617	0.00113262	0.0114642	0.0270165		0.000899546	0.000505877	0.00129199	0.000659047	0.562369	1.43627	0.732644			0.00155855	#DIV/0!			0.0419995	#DIV/0!
Trafficking+Mitochondria+Motility=NDUFAF5_+_13765588.23-all~e39m1		0.000380532	0.000346744	0.000358153	0.911209	0.941191		0.000308726	0.000496756	0.000475569	0.00040211	1.60905	1.54042	1.30248			0.000614681	#DIV/0!			0.0004687	#DIV/0!
Trafficking+Mitochondria+Motility=NDUFAF5_+_13765610.23-all~e39m1			0.000102063		#DIV/0!	#DIV/0!		0.000135883	0.000126469	3.64653e-05	0.000180174	0.930721	0.268358	1.32595				#DIV/0!			0.000118083	#DIV/0!
Trafficking+Mitochondria+Motility=NDUFAF5_-_13765762.24-all~e39m1		0.0076176	0.00721634	0.00505088	0.947324	0.663053		0.00607071	0.00701357	0.00439508	0.00695519	1.15531	0.723982	1.1457		0.00393692	0.00541652	1.37583		0.0016278	0.00511619	3.14301
Trafficking+Mitochondria+Motility=NDUFAF5_-_13765768.24-all~e39m1		0.0217919	0.0222896	0.0177798	1.02284	0.815892		0.0175596	0.0225571	0.0155344	0.0224557	1.2846	0.884666	1.27883		0.0118809	0.0200136	1.68451		0.0203512	0.0196922	0.96762
Trafficking+Mitochondria+Motility=NOA1_-_57844978.23-all~e39m1		0.017629	0.0198618	0.0218029	1.12666	1.23677		0.0143878	0.0197936	0.0171819	0.0185993	1.37572	1.1942	1.29271		0.00987923	0.01794	1.81593		0.00335159	0.020571	6.13769
Trafficking+Mitochondria+Motility=NOA1_-_57845032.22-all~e39m1		0.0151187	0.00125551	0.00109665	0.083044	0.0725364		0.00088949	0.000641466	0.000619404	0.00124213	0.721162	0.696358	1.39645			0.000668285	#DIV/0!		0.00137943	0.000879721	0.63774
Trafficking+Mitochondria+Motility=OXA1L_+_23236076.24-all~e39m1		0.00635049	0.00657366	0.0108181	1.03514	1.7035		0.0055481	0.00665605	0.0128187	0.00700093	1.1997	2.31047	1.26186		0.00264062	0.00865594	3.278		0.00148482	0.00676981	4.55934
Trafficking+Mitochondria+Motility=OXA1L_-_23235972.23-all~e39m1		0.00055984	0.00053685	0.00108594	0.958935	1.93973		0.000468253	0.000501621	0.001567	0.000748538	1.07126	3.34647	1.59858			0.0016876	#DIV/0!			0.000837029	#DIV/0!
Trafficking+Mitochondria+Motility=OXA1L_-_23236169.22-all~e39m1		0.0251121	0.011607	0.189875	0.462208	7.56109		0.0168756	0.0175312	0.0293222	0.0160721	1.03885	1.73755	0.952386		0.00984599	0.0254997	2.58985		0.00533851	0.0121517	2.27623
Trafficking+Mitochondria+Motility=PAF1_+_39881570.24-all~e39m1		0.00416094	0.00483602	0.00918188	1.16224	2.20668		0.00379277	0.0048259	0.00845202	0.00497964	1.27239	2.22846	1.31293		0.00213096	0.0100229	4.70348		0.000927678	0.00535326	5.7706
Trafficking+Mitochondria+Motility=PAF1_-_39881821.23-all~e39m1		0.177631	0.0175332	0.0304928	0.0987059	0.171664		0.0129206	0.0172095	0.033359	0.0220652	1.33195	2.58185	1.70775		0.00875651	0.0312434	3.56801		0.00322808	0.0185763	5.75461
Trafficking+Mitochondria+Motility=PAF1_-_39881843.23-all~e39m1		0.00227422	0.00272646	0.00430625	1.19885	1.89351		0.00220076	0.00354053	0.002926	0.00326978	1.60877	1.32954	1.48575		0.00127414	0.00189412	1.48658		0.000565199	0.00237211	4.19695
Trafficking+Mitochondria+Motility=PDE12_+_57542048.24-all~e39m1					#DIV/0!	#DIV/0!						#DIV/0!	#DIV/0!	#DIV/0!				#DIV/0!				#DIV/0!
Trafficking+Mitochondria+Motility=PDE12_+_57542095.23-all~e39m1					#DIV/0!	#DIV/0!						#DIV/0!	#DIV/0!	#DIV/0!				#DIV/0!				#DIV/0!
Trafficking+Mitochondria+Motility=PDE12_-_57542154.22-all~e39m1					#DIV/0!	#DIV/0!						#DIV/0!	#DIV/0!	#DIV/0!				#DIV/0!				#DIV/0!
Trafficking+Mitochondria+Motility=PDHX_-_34938158.23-all~e39m1		0.087837	0.108121	0.104379	1.23092	1.18833		0.0724922	0.0888124	0.106847	0.106168	1.22513	1.47391	1.46454		0.0472948	0.106067	2.24267		0.0201606	0.0878949	4.35975
Trafficking+Mitochondria+Motility=PDSS1_+_26986730.24-all~e39m1			8.24647e-05		#DIV/0!	#DIV/0!				6.8879e-05		#DIV/0!	#DIV/0!	#DIV/0!			7.14159e-05	#DIV/0!			0.000105821	#DIV/0!
Trafficking+Mitochondria+Motility=PDSS1_-_26986812.25-all~e39m1		0.00687148	0.00529417	0.00689215	0.770456	1.00301		0.00443006	0.00594345	0.00766768	0.00639996	1.34162	1.73083	1.44467		0.00372641	0.0083691	2.24589		0.104795	0.00564438	0.053861
Trafficking+Mitochondria+Motility=PDSS1_-_26986812.25-all~e39m1		0.00687148	0.00529417	0.00689215	0.770456	1.00301		0.00443006	0.00594345	0.00766768	0.00639996	1.34162	1.73083	1.44467		0.00372641	0.0083691	2.24589		0.104795	0.00564438	0.053861
Trafficking+Mitochondria+Motility=PDSS1_-_26986834.24-all~e39m1		0.00838365	0.00856638	0.016449	1.0218	1.96204		0.00676698	0.00846675	0.014435	0.00949672	1.25119	2.13316	1.40339		0.00496362	0.0146989	2.96133		0.0019198	0.0105153	5.47731
Trafficking+Mitochondria+Motility=PDSS2_+_107780714.22-all~e39m1		0.0019704	0.00229394	0.00263947	1.1642	1.33956		0.00196677	0.00217369	0.00231538	0.00280642	1.10521	1.17725	1.42692		0.00136278	0.00307223	2.25438		0.000568555	0.00395125	6.94963
Trafficking+Mitochondria+Motility=PDSS2_+_107780714.22-all~e39m1		0.0019704	0.00229394	0.00263947	1.1642	1.33956		0.00196677	0.00217369	0.00231538	0.00280642	1.10521	1.17725	1.42692		0.00136278	0.00307223	2.25438		0.000568555	0.00395125	6.94963
Trafficking+Mitochondria+Motility=PDSS2_+_107780732.23-all~e39m1		0.0194938	0.00929846	0.0170949	0.476997	0.876943		0.230152	0.0115944	0.0202901	0.0101936	0.0503774	0.0881596	0.0442906		0.00529231	0.0183003	3.4579		0.00149959	0.00990674	6.6063
Trafficking+Mitochondria+Motility=PDSS2_-_107780554.24-all~e39m1		0.00823522	0.00637662	0.0138195	0.774311	1.6781		0.00545244	0.00705127	0.0143206	0.00879671	1.29323	2.62645	1.61335		0.00382982	0.0144976	3.78545		0.00147274	0.00890848	6.04892
Trafficking+Mitochondria+Motility=PET112_+_152682088.22-all~e39m1					#DIV/0!	#DIV/0!						#DIV/0!	#DIV/0!	#DIV/0!				#DIV/0!				#DIV/0!
Trafficking+Mitochondria+Motility=PET112_+_152682166.22-all~e39m1		0.00427152	0.0041255	0.0035823	0.965816	0.838647		0.232147	0.00357276	0.0032601	0.0038115	0.0153901	0.0140433	0.0164185		0.00190198	0.00447063	2.35051		0.00064575	0.00393172	6.08861
Trafficking+Mitochondria+Motility=PET112_-_152682081.23-all~e39m1		0.000317774			0	0						#DIV/0!	#DIV/0!	#DIV/0!				#DIV/0!				#DIV/0!
Trafficking+Mitochondria+Motility=PET117_+_18118628.24-all~e39m1		0.413844	0.159651	0.130334	0.385775	0.314935		0.0927755	0.12853	0.141958	0.135796	1.38539	1.53012	1.4637		0.0663921	0.140005	2.10875		0.106143	0.115611	1.08921
Trafficking+Mitochondria+Motility=PET117_-_18118620.24-all~e39m1			0.0436419	0.0533969	#DIV/0!	#DIV/0!				0.0557437	0.0499293	#DIV/0!	#DIV/0!	#DIV/0!			0.0574864	#DIV/0!			0.043308	#DIV/0!
Trafficking+Mitochondria+Motility=PET117_-_18118620.24-all~e39m1			0.0436419	0.0533969	#DIV/0!	#DIV/0!				0.0557437	0.0499293	#DIV/0!	#DIV/0!	#DIV/0!			0.0574864	#DIV/0!			0.043308	#DIV/0!
Trafficking+Mitochondria+Motility=PET117_-_18118759.24-all~e39m1		0.0152601	0.0147862	0.0234613	0.968945	1.53743		0.010238	0.014032	0.0205995	0.0176081	1.37058	2.01207	1.71988		0.00829856	0.0262859	3.16753		0.00832762	0.0156737	1.88214
Trafficking+Mitochondria+Motility=PEX5_-_7342581.23-ENST00000420616.2~e39m1		0.0142839	0.0104677	0.0103367	0.732836	0.723662		0.00934468	0.0117799	0.00857104	0.0112607	1.2606	0.917211	1.20504		0.00595339	0.0100271	1.68427		0.00296427	0.0096079	3.24123
Trafficking+Mitochondria+Motility=PEX7_-_137143924.22-all~e39m1					#DIV/0!	#DIV/0!						#DIV/0!	#DIV/0!	#DIV/0!				#DIV/0!				#DIV/0!
Trafficking+Mitochondria+Motility=PIGF_+_46844151.22-all~e39m1		0.0620725	0.080696	0.072989	1.30003	1.17587		0.0502805	0.0654138	0.0826927	0.0716639	1.30098	1.64463	1.42528		0.0336854	0.0762816	2.26453		0.0138863	0.065063	4.68541
Trafficking+Mitochondria+Motility=PIGF_+_46844151.22-all~e39m1		0.0620725	0.080696	0.072989	1.30003	1.17587		0.0502805	0.0654138	0.0826927	0.0716639	1.30098	1.64463	1.42528		0.0336854	0.0762816	2.26453		0.0138863	0.065063	4.68541
Trafficking+Mitochondria+Motility=PIGF_-_46844162.24-all~e39m1		0.00769431	0.00930706	0.0104905	1.2096	1.36341		0.00773039	0.00992905	0.0113196	0.0112603	1.28442	1.4643	1.45663		0.00593493	0.0138029	2.32571		0.00181642	0.00926727	5.10193
Trafficking+Mitochondria+Motility=PNPT1_+_55920990.24-all~e39m1		0.0389846	0.0426612	0.0394864	1.09431	1.01287		0.0317059	0.0417604	0.0365187	0.0425358	1.31712	1.1518	1.34157		0.0209255	0.0418122	1.99815		0.00817927	0.0407451	4.98151
Trafficking+Mitochondria+Motility=PNPT1_-_55920895.24-all~e39m1		0.00470883	0.00468571	0.00475854	0.995091	1.01056		0.00361992	0.00655937	0.00464798	0.00593182	1.81202	1.284	1.63866		0.00249289	0.00623822	2.5024		0.00646488	0.0421789	6.52431
Trafficking+Mitochondria+Motility=POLG2_+_62493140.24-all~e39m1			0.00020473	0.000206627	#DIV/0!	#DIV/0!		0.000120936	0.000179367	0.000200222	0.000225118	1.48316	1.6556	1.86147			0.000238781	#DIV/0!			0.000313375	#DIV/0!
Trafficking+Mitochondria+Motility=POLG2_-_62493069.23-all~e39m1		0.0160172	0.0190938	0.0243682	1.19208	1.52138		0.0131472	0.0177276	0.020621	0.0209348	1.34839	1.56847	1.59233		0.00788123	0.0176034	2.23359		0.00281995	0.017693	6.27421
Trafficking+Mitochondria+Motility=PPOX_+_161136474.24-all~e39m1		0.0548185	0.0602436	0.0647025	1.09897	1.1803		0.0409424	0.056201	0.0633565	0.0636364	1.37268	1.54745	1.55429		0.0304022	0.0739821	2.43345		0.0121464	0.0520988	4.28924
Trafficking+Mitochondria+Motility=PPOX_-_161136289.24-all~e39m1		0.0011147	0.00130662	0.00100023	1.17217	0.897307		0.00102782	0.00101905	0.000786706	0.00113673	0.991468	0.765412	1.10596			0.000908578	#DIV/0!		0.00445111	0.0011881	0.266922
Trafficking+Mitochondria+Motility=PPOX_-_161136289.24-all~e39m1		0.0011147	0.00130662	0.00100023	1.17217	0.897307		0.00102782	0.00101905	0.000786706	0.00113673	0.991468	0.765412	1.10596			0.000908578	#DIV/0!		0.00445111	0.0011881	0.266922
Trafficking+Mitochondria+Motility=PTCD1_+_99036354.24-all~e39m1		0.000489113	0.000292622	0.000643604	0.598271	1.31586		0.000162516	0.000405553	0.000742475	0.000328131	2.49546	4.56862	2.01907			0.000991252	#DIV/0!			0.000449625	#DIV/0!
Trafficking+Mitochondria+Motility=PTCD1_-_99036285.23-all~e39m1		0.000218158	0.000124526	0.000401774	0.570807	1.84167		0.000278832		0.000893232	0.000242221	0	3.20348	0.868698			0.00198872	#DIV/0!			0.000281583	#DIV/0!
Trafficking+Mitochondria+Motility=PTCD3_-_86333591.21-all~e39m1		0.00417887	0.00321989	0.00757708	0.770517	1.81319		0.00357427	0.00428718	0.00532934	0.00426094	1.19946	1.49103	1.19211		0.00183551	0.00659126	3.59098		0.000846456	0.00461115	5.4476
Trafficking+Mitochondria+Motility=PUS1_-_132414007.23-all~e39m1		0.0109328	0.00954254	0.0111303	0.872835	1.01806		0.00898812	0.0114753	0.00983315	0.00903336	1.27671	1.09402	1.00503		0.00555084	0.00834994	1.50427		0.00304885	0.00965604	3.16711
Trafficking+Mitochondria+Motility=PYURF_+_89444914.24-all~e39m1		0.00186182	0.00285853	0.00340628	1.53534	1.82955		0.00187084	0.00270571	0.00264897	0.00265926	1.44626	1.41593	1.42143		0.00109687	0.00255064	2.32538		0.000530965	0.00320233	6.03115
Trafficking+Mitochondria+Motility=RAB4B_-_41284385.23-all~e39m1		0.000335705	0.000265334	0.00052575	0.790381	1.56611		0.000225294	0.00018788	0.000443661	0.000364723	0.833931	1.96925	1.61888			0.000423454	#DIV/0!			0.000355158	#DIV/0!
Trafficking+Mitochondria+Motility=RARS2_+_88299671.24-all~e39m1		0.017629	0.0152248	0.0197948	0.863622	1.12286		0.0125436	0.0166137	0.0228442	0.0161067	1.32447	1.82118	1.28405		0.00779628	0.0289888	3.71828		0.00355767	0.0170562	4.79422
Trafficking+Mitochondria+Motility=RARS2_+_88299671.24-all~e39m1		0.017629	0.0152248	0.0197948	0.863622	1.12286		0.0125436	0.0166137	0.0228442	0.0161067	1.32447	1.82118	1.28405		0.00779628	0.0289888	3.71828		0.00355767	0.0170562	4.79422
Trafficking+Mitochondria+Motility=RARS2_+_88299706.24-all~e39m1		0.07385	0.0923174	0.0786712	1.25007	1.06528		0.0587759	0.0761807	0.0815951	0.0842733	1.29612	1.38824	1.43381		0.039901	0.0918079	2.30089		0.0167761	0.0713995	4.25603
Trafficking+Mitochondria+Motility=RARS2_+_88299706.24-all~e39m1		0.07385	0.0923174	0.0786712	1.25007	1.06528		0.0587759	0.0761807	0.0815951	0.0842733	1.29612	1.38824	1.43381		0.039901	0.0918079	2.30089		0.0167761	0.0713995	4.25603
Trafficking+Mitochondria+Motility=RARS2_-_88299688.23-all~e39m1		0.000532943	0.000280862	0.000707123	0.527002	1.32683		0.000204912	0.000370895	0.00076611	0.000591432	1.81003	3.73873	2.88628			0.00113694	#DIV/0!			0.000601771	#DIV/0!
Trafficking+Mitochondria+Motility=RARS2_-_88299688.23-all~e39m1		0.000532943	0.000280862	0.000707123	0.527002	1.32683		0.000204912	0.000370895	0.00076611	0.000591432	1.81003	3.73873	2.88628			0.00113694	#DIV/0!			0.000601771	#DIV/0!
Trafficking+Mitochondria+Motility=RBFA_+_77794493.24-all~e39m1					#DIV/0!	#DIV/0!				0.000101799	0.000511885	#DIV/0!	#DIV/0!	#DIV/0!			0.000184001	#DIV/0!				#DIV/0!
Trafficking+Mitochondria+Motility=RBFA_-_77794501.24-all~e39m1		0.000451259	0.000173824	0.000844874	0.385199	1.87226		0.000183442	0.000212809	0.000584796	0.000310233	1.16009	3.1879	1.69118			0.000996125	#DIV/0!			0.000538642	#DIV/0!
Trafficking+Mitochondria+Motility=RBFA_-_77794507.24-all~e39m1		0.00722611	0.00975074	0.0160824	1.34937	2.2256		0.0060256	0.00896655	0.0183691	0.0114102	1.48808	3.04851	1.89363		0.0046497	0.024171	5.1984		0.00181844	0.0106361	5.84905
Trafficking+Mitochondria+Motility=RMND1_+_151773057.23-all~e39m1		0.00516905	0.00473546	0.00544117	0.916118	1.05264		0.00393381	0.00493169	0.00448996	0.0053213	1.25367	1.14138	1.35271		0.00186136	0.00543466	2.91973		0.000843771	0.00476103	5.64256
Trafficking+Mitochondria+Motility=ROMO1_+_34287458.24-all~e39m1		0.0392864	0.0355366	0.0470474	0.904551	1.19755		0.031155	0.0409298	0.0444742	0.0432072	1.31375	1.42751	1.38685		0.0191565	0.0488873	2.552		0.00861089	0.0330833	3.84203
Trafficking+Mitochondria+Motility=ROMO1_-_34287382.23-all~e39m1		0.00703485	0.00868669	0.00697863	1.23481	0.992008		0.00564676	0.00713092	0.00577537	0.00764805	1.26283	1.02278	1.35441		0.00436902	0.00821602	1.88052		0.00155799	0.00720944	4.6274
Trafficking+Mitochondria+Motility=RPL10A_+_35436234.22-all~e39m1					#DIV/0!	#DIV/0!						#DIV/0!	#DIV/0!	#DIV/0!				#DIV/0!				#DIV/0!
Trafficking+Mitochondria+Motility=RPL10_+_153626724.23-ENST00000424325.2,ENST00000344746.4~e39m1		0.00136175	0.000188146		0.138166	0		0.000130991	0.000314957	0.000108721	0.000169833	2.40441	0.829984	1.29652			8.80516e-05	#DIV/0!				#DIV/0!
Trafficking+Mitochondria+Motility=RPL12_-_130213456.22-all~e39m1		0.0166238	0.0155962	0.184787	0.938184	11.1158		0.0123246	0.0168137	0.0269862	0.0202511	1.36424	2.18962	1.64314		3.1174	0.0357415	0.0114652		0.00781142	0.0193757	2.48043
Trafficking+Mitochondria+Motility=RPL17_-_47018777.24-ENST00000579248.1,ENST00000580261.1,ENST00000418495.1~e39m1		0.018394	0.0146425	0.016899	0.796049	0.918723		0.0113962	0.0148157	0.0190432	0.0155793	1.30006	1.67101	1.36705		0.00752299	0.0269204	3.57842		0.00336032	0.0141736	4.21795
Trafficking+Mitochondria+Motility=RPL28_+_55897348.24-ENST00000559463.1~e39m1					#DIV/0!	#DIV/0!						#DIV/0!	#DIV/0!	#DIV/0!				#DIV/0!				#DIV/0!
Trafficking+Mitochondria+Motility=RPL36A_+_100645942.25-all~e39m1		0.0131503	0.0110251	0.02416	0.838394	1.83723		0.00991865	0.0143932	0.041444	0.0172478	1.45112	4.1784	1.73893		0.0073531	0.044435	6.04302		0.00254877	0.0466211	18.2916
Trafficking+Mitochondria+Motility=RPL39_-_118925550.22-all~e39m1		0.00279023		0.00034897	0	0.125068		0.00016768		0.000129654	8.31266e-05	0	0.773227	0.495747		0.720745	7.56168e-05	0.000104915		0.00276558		0
Trafficking+Mitochondria+Motility=RPS14_-_149829121.23-ENST00000401695.3,ENST00000407193.1,ENST00000312037.5~e39m1		0.00699401	0.00624621	0.0119652	0.89308	1.71078		0.00618594	0.00683542	0.0194009	0.00801118	1.10499	3.13629	1.29506		0.00411789	0.019432	4.71893		0.00136064	0.00728529	5.35431
Trafficking+Mitochondria+Motility=RPS16_+_39926406.24-all~e39m1					#DIV/0!	#DIV/0!						#DIV/0!	#DIV/0!	#DIV/0!				#DIV/0!				#DIV/0!
Trafficking+Mitochondria+Motility=RPS20_+_56986878.24-all~e39m1		0.13395	0.112192	0.140137	0.837567	1.04618		2.64471	0.121118	0.148289	0.122137	0.0457963	0.0560699	0.0461816		0.552676	0.165873	0.300128		0.0514344	0.102284	1.98863
Trafficking+Mitochondria+Motility=RPS24_-_79793810.23-all~e39m1		0.0156556	0.0181692	0.0202915	1.16056	1.29612		0.0136291	0.0185411	0.0246212	0.0198001	1.36041	1.80652	1.45278		0.00907412	0.0240801	2.65371		0.00348785	0.016959	4.86231
Trafficking+Mitochondria+Motility=RPS29_-_50052869.24-all~e39m1		0.000367582	9.79928e-05	0.000208157	0.266588	0.566289		0.000131535	0.000508309	0.000140966	0.000200459	3.86445	1.0717	1.524			8.62032e-05	#DIV/0!		0.104523	0.000138975	0.00132961
Trafficking+Mitochondria+Motility=RPS29_-_50052869.24-all~e39m1		0.000367582	9.79928e-05	0.000208157	0.266588	0.566289		0.000131535	0.000508309	0.000140966	0.000200459	3.86445	1.0717	1.524			8.62032e-05	#DIV/0!		0.104523	0.000138975	0.00132961
Trafficking+Mitochondria+Motility=RSAD1_+_48556226.24-all~e39m1		0.0952086	0.110965	0.109402	1.16549	1.14908		0.455449	0.0908888	0.111262	0.100218	0.199559	0.244291	0.220042		3.81576	0.112936	0.0295972		0.0227321	0.092769	4.08096
Trafficking+Mitochondria+Motility=SCO1_+_10600676.24-all~e39m1		0.00139661	0.00156623	0.00306267	1.12145	2.19293		0.000917754	0.00137474	0.00252573	0.00199226	1.49794	2.75208	2.17079		0.000897441	0.00326329	3.63621		0.000335629	0.00200787	5.98241
Trafficking+Mitochondria+Motility=SCO1_+_10600698.24-all~e39m1		0.0382494	0.0474835	0.0253707	1.24142	0.663297		0.0352472	0.0428074	0.0142151	0.040594	1.21449	0.403296	1.15169		0.0222551	0.0106581	0.478907		0.00922039	0.0389257	4.2217
Trafficking+Mitochondria+Motility=SCO1_-_10600809.23-all~e39m1		0.00748013	0.00300536	0.00646283	0.401779	0.863999		0.00271657	0.00332711	0.0063058	0.00430866	1.22475	2.32123	1.58607		0.00171363	0.00813973	4.74999		0.0111133	0.004583	0.412387
Trafficking+Mitochondria+Motility=SCO1_-_10600840.22-all~e39m1					#DIV/0!	#DIV/0!						#DIV/0!	#DIV/0!	#DIV/0!				#DIV/0!				#DIV/0!
Trafficking+Mitochondria+Motility=SCO2_+_50964550.24-ENST00000535425.1~e39m1		0.0076196	0.00971742	0.00926224	1.27532	1.21558		0.00686155	0.00759545	0.00940451	0.0100714	1.10696	1.37061	1.46781		0.00479004	0.008663	1.80854		0.0017211	0.00733343	4.26089
Trafficking+Mitochondria+Motility=SEH1L_-_12948039.24-all~e39m1					#DIV/0!	#DIV/0!				8.54234e-05		#DIV/0!	#DIV/0!	#DIV/0!			8.68753e-05	#DIV/0!				#DIV/0!
Trafficking+Mitochondria+Motility=SEH1L_-_12948044.22-all~e39m1		0.00850119	0.000112616		0.0132471	0		0.000452219		0.00021626	0.000297108	0	0.478219	0.657001			0.000256593	#DIV/0!			0.000360154	#DIV/0!
Trafficking+Mitochondria+Motility=SFXN1_-_174905656.23-all~e39m1		0.265019	0.0130753	0.0127481	0.049337	0.0481026		0.00974336	0.0129053	0.0122046	0.0124614	1.32453	1.2526	1.27897		0.0064372	0.0128817	2.00114		0.00249976	0.0418001	16.7216
Trafficking+Mitochondria+Motility=SIRT7_+_79875812.24-all~e39m1		0.0550695	0.00095249	0.000945891	0.0172961	0.0171763		0.00191514	0.000651195	0.000672245	0.000931893	0.340025	0.351017	0.486594			0.00108838	#DIV/0!		0.000179226	0.0014824	8.27113
Trafficking+Mitochondria+Motility=SLC25A3_-_98987489.23-all~e39m1		0.10022	0.00864055	0.0121359	0.0862156	0.121092		0.00895958	0.00987433	0.00956269	0.00964707	1.1021	1.06731	1.07673		0.00473834	0.0129703	2.73731		0.0425295	0.0115036	0.270485
Trafficking+Mitochondria+Motility=SLC25A46_+_110074768.24-all~e39m1		0.12206	0.155018	0.135818	1.27002	1.11272		0.0955059	0.12896	0.147632	0.138657	1.35029	1.54579	1.45181		0.0746131	0.143754	1.92665		0.0289977	0.12926	4.45761
Trafficking+Mitochondria+Motility=SLC25A46_+_110074955.24-all~e39m1		0.0760445	0.075282	0.0823752	0.989972	1.08325		0.0622306	0.0806655	0.0791742	0.0832181	1.29623	1.27227	1.33725		0.0450124	0.0789628	1.75425		0.0179206	0.071534	3.99173
Trafficking+Mitochondria+Motility=SLC30A9_-_41992573.23-all~e39m1		0.00877115	0.00292154	0.00734443	0.333085	0.83734		0.365704	0.00317815	0.00644356	0.00483606	0.00869049	0.0176196	0.013224		3.31932	0.00682601	0.00205645		0.00127203	0.00413473	3.25049
Trafficking+Mitochondria+Motility=SLC30A9_-_41992573.23-all~e39m1		0.00877115	0.00292154	0.00734443	0.333085	0.83734		0.365704	0.00317815	0.00644356	0.00483606	0.00869049	0.0176196	0.013224		3.31932	0.00682601	0.00205645		0.00127203	0.00413473	3.25049
Trafficking+Mitochondria+Motility=SLC30A9_-_41992619.24-all~e39m1		0.00757178	0.00610058	0.00927448	0.8057	1.22487		0.00559648	0.00793594	0.0116103	0.00824664	1.41802	2.07458	1.47354		0.00466448	0.0157468	3.3759		1.23262	0.00812232	0.00658946
Trafficking+Mitochondria+Motility=SLC30A9_-_41992746.24-all~e39m1		0.00901421	0.00541011	0.0118221	0.600175	1.3115		0.00585629	0.00540595	0.0104105	0.00591432	0.923102	1.77766	1.00991		0.0026517	0.0121202	4.57073		0.00117336	0.00717901	6.11835
Trafficking+Mitochondria+Motility=SLMO2_+_57617731.24-all~e39m1		0.0050007	0.0029339	0.0075281	0.586699	1.50541		0.00405883	0.00471767	0.00697112	0.00522266	1.16232	1.71752	1.28674		0.00285113	0.00932708	3.27136		0.0141058	0.00486685	0.345025
Trafficking+Mitochondria+Motility=SLMO2_+_57617908.24-all~e39m1					#DIV/0!	#DIV/0!						#DIV/0!	#DIV/0!	#DIV/0!				#DIV/0!				#DIV/0!
Trafficking+Mitochondria+Motility=SLMO2_-_57617953.24-all~e39m1		0.0206144	0.0194864	0.0272962	0.945279	1.32413		0.0147189	0.0219497	0.0280456	0.0210529	1.49126	1.90542	1.43034		0.0114378	0.0301721	2.63794		0.00432089	0.0194102	4.49218
Trafficking+Mitochondria+Motility=SSBP1_-_141438307.24-all~e39m1		0.0154155	0.0165235	0.0205609	1.07188	1.33378		0.0142604	0.01755	0.020633	0.019069	1.23068	1.44687	1.3372		0.00776305	0.0222421	2.86512		0.00328245	0.0175504	5.34673
Trafficking+Mitochondria+Motility=SSBP1_-_141438399.23-all~e39m1		0.00297253	0.00327628	0.00656767	1.10218	2.20946		0.00231898	0.00335204	0.00483436	0.00417264	1.44548	2.08469	1.79934		0.00184659	0.00362994	1.96576		0.000569898	0.00396533	6.95797
Trafficking+Mitochondria+Motility=STARD7_+_96874524.23-all~e39m1		0.028774	0.0374507	0.0352819	1.30155	1.22617		0.0238029	0.0345893	0.030221	0.0484103	1.45316	1.26963	2.0338		0.0162536	0.0326226	2.00709		0.00616886	0.0313707	5.08533
Trafficking+Mitochondria+Motility=STARD7_+_96874552.24-all~e39m1		0.184372	0.233696	0.218404	1.26753	1.18458		0.133693	0.174485	0.237212	0.20259	1.30512	1.7743	1.51533		0.107268	0.224694	2.09469		0.0799951	0.174462	2.18091
Trafficking+Mitochondria+Motility=STARD7_+_96874552.24-all~e39m1		0.184372	0.233696	0.218404	1.26753	1.18458		0.133693	0.174485	0.237212	0.20259	1.30512	1.7743	1.51533		0.107268	0.224694	2.09469		0.0799951	0.174462	2.18091
Trafficking+Mitochondria+Motility=SUPT6H_+_26989285.22-all~e39m1					#DIV/0!	#DIV/0!						#DIV/0!	#DIV/0!	#DIV/0!				#DIV/0!				#DIV/0!
Trafficking+Mitochondria+Motility=TAMM41_-_11888071.24-all~e39m1		0.00665332	0.000161764	0.000313767	0.0243132	0.0471594		0.353839	0.000572152	0.000247829	0.000297108	0.00161698	0.0007004	0.000839669		3.62593	0.000536039	0.000147835		0.000579295	0.000479146	0.827118
Trafficking+Mitochondria+Motility=TAZ_-_153640136.24-all~e39m1		0.000571793	0.000744293	0.00104232	1.30168	1.82289		0.00044624	0.000753951	0.000746189	0.00129741	1.68956	1.67217	2.90743			0.000768939	#DIV/0!		0.000187952	0.00109318	5.81626
Trafficking+Mitochondria+Motility=TEX9_+_56657713.24-all~e39m1					#DIV/0!	#DIV/0!						#DIV/0!	#DIV/0!	#DIV/0!				#DIV/0!				#DIV/0!
Trafficking+Mitochondria+Motility=TFB1M_+_155635558.24-all~e39m1		0.00394976	0.00209207	0.00434452	0.529671	1.09995		0.00215891	0.00290697	0.00616433	0.00308722	1.3465	2.8553	1.42999		0.00166931	0.00730122	4.37379		0.00058735	0.00327272	5.57201
Trafficking+Mitochondria+Motility=TFB1M_-_155635408.23-all~e39m1		0.0228956	0.0210255	0.0278104	0.918318	1.21466		0.0177545	0.0235829	0.0295364	0.0242133	1.32828	1.6636	1.36379		0.0111017	0.032464	2.92424		0.0048693	0.0221206	4.54288
Trafficking+Mitochondria+Motility=TIMM22_+_900416.23-all~e39m1		0.0131383	0.00853909	0.0228001	0.649939	1.73539		0.0072461	0.0122262	0.0271819	0.0139374	1.68728	3.75124	1.92344		0.00525538	0.0313075	5.95723		0.00264207	0.0111216	4.20944
Trafficking+Mitochondria+Motility=TIMM22_+_900416.23-all~e39m1		0.0131383	0.00853909	0.0228001	0.649939	1.73539		0.0072461	0.0122262	0.0271819	0.0139374	1.68728	3.75124	1.92344		0.00525538	0.0313075	5.95723		0.00264207	0.0111216	4.20944
Trafficking+Mitochondria+Motility=TIMM22_-_900407.24-all~e39m1		0.00407229	0.0043052	0.00397412	1.0572	0.975895		0.00298562	0.00393635	0.00380809	0.00479788	1.31844	1.27548	1.60699		0.0023821	0.00481763	2.02243		0.000803495	0.0046493	5.78635
Trafficking+Mitochondria+Motility=TIMM22_-_900430.22-all~e39m1		0.0252924	0.0226121	0.0246353	0.894026	0.974019		0.0170677	0.0232953	0.0256157	0.0232902	1.36487	1.50083	1.36457		0.0105255	0.0285334	2.71087		0.00448132	0.0189565	4.23011
Trafficking+Mitochondria+Motility=TIMM23_+_51623301.23-all~e39m2					#DIV/0!	#DIV/0!						#DIV/0!	#DIV/0!	#DIV/0!				#DIV/0!				#DIV/0!
Trafficking+Mitochondria+Motility=TIMM50_+_39971642.23-all~e39m1		0.0179198	0.0104876	0.0109038	0.585253	0.608474		0.00881473	0.0119744	0.0106641	0.0111095	1.35846	1.2098	1.26034		0.00522584	0.0130607	2.49926		0.00265415	0.0513731	19.3557
Trafficking+Mitochondria+Motility=TIMM50_+_39971667.22-all~e39m1		0.00478852	0.00414253	0.00695873	0.865096	1.45321		0.00369167	0.00470733	0.0078522	0.00482254	1.27512	2.127	1.30633		0.413151	0.00946521	0.0229098		0.00779934	0.00501082	0.642467
Trafficking+Mitochondria+Motility=TIMM50_-_39971700.24-all~e39m1		0.0108183	0.00821376	0.0130466	0.75925	1.20598		0.00708766	0.00870388	0.0104174	0.00909779	1.22803	1.4698	1.28361		0.00449459	0.0127802	2.84347		0.00219434	0.00866732	3.94985
Trafficking+Mitochondria+Motility=TIMMDC1_-_119217441.24-all~e39m1					#DIV/0!	#DIV/0!						#DIV/0!	#DIV/0!	#DIV/0!				#DIV/0!				#DIV/0!
Trafficking+Mitochondria+Motility=TIMMDC1_-_119217441.24-all~e39m1					#DIV/0!	#DIV/0!						#DIV/0!	#DIV/0!	#DIV/0!				#DIV/0!				#DIV/0!
Trafficking+Mitochondria+Motility=TIMMDC1_-_119217463.24-all~e39m1		0.0137988	0.0094545	0.0136236	0.68517	0.987306		0.265146	0.00891	0.0125372	0.0119519	0.0336041	0.0472839	0.0450768		0.00461277	0.0158647	3.43931		0.00160431	0.0107356	6.69174
Trafficking+Mitochondria+Motility=TRMT10C_-_101280733.23-all~e39m1		0.00417688	0.00057469	0.00146246	0.137588	0.350132		0.000607125	0.000463923	0.00170475	0.000791493	0.764131	2.80791	1.30367			0.00254056	#DIV/0!		0.00014969	0.0013952	9.32057
Trafficking+Mitochondria+Motility=TRMT10C_-_101280759.23-all~e39m1		0.000205208	0.000183623	0.000466058	0.894816	2.27115		0.000179909	0.00018788	0.000255933	0.000219152	1.0443	1.42257	1.21813			0.000177952	#DIV/0!			0.000376958	#DIV/0!
Trafficking+Mitochondria+Motility=TTC19_+_15902796.23-all~e39m1		0.117169	0.128485	0.127893	1.09658	1.09153		0.0980874	0.115277	0.117844	0.121393	1.17525	1.20142	1.2376		0.0676663	0.126723	1.87276		0.0262388	0.116549	4.44185
Trafficking+Mitochondria+Motility=USMG5_+_105156142.24-ENST00000369815.1,ENST00000309579.3,ENST00000337003.4~e39m1		0.0177644	0.0142555	0.0241447	0.802476	1.35916		0.0114365	0.0135748	0.0222261	0.0183193	1.18697	1.94344	1.60183		0.0082727	0.0247872	2.99626		0.00274544	0.0161933	5.89825
Trafficking+Mitochondria+Motility=VARS2_+_30882048.24-all~e39m1			3.40713e-05		#DIV/0!	#DIV/0!						#DIV/0!	#DIV/0!	#DIV/0!				#DIV/0!				#DIV/0!
Trafficking+Mitochondria+Motility=VARS2_+_30882141.24-all~e39m1		0.00204411	3.88956e-05	0.000154587	0.0190281	0.0756257		0.147512	0.000280908			0.00190431	0	0				#DIV/0!			0.000143062	#DIV/0!
Trafficking+Mitochondria+Motility=negATP5A1_+_43679527.25-NM_004046		0.0150499	0.0160218	0.0230496	1.06458	1.53154		0.0121887	0.0170885	0.0375458	0.0181268	1.402	3.08037	1.48718		0.00964287	0.0526115	5.456		0.00391276	0.0168873	4.31595
Trafficking+Mitochondria+Motility=negATP5A1_-_43680112.22-NM_004046		0.181638	0.152881	0.123541	0.841678	0.680151		0.106456	0.129971	0.118729	0.133849	1.2209	1.11529	1.25732		0.0731543	0.122589	1.67576		0.0284492	0.125538	4.41272
Trafficking+Mitochondria+Motility=negCCT7_+_73461600.23-NR_029403		0.0273236	0.0290812	0.0290839	1.06433	1.06442		0.0248402	0.0319985	0.0250831	0.0275734	1.28817	1.00978	1.11003		0.0144735	0.0272326	1.88155		0.00703746	0.0625256	8.88467
Trafficking+Mitochondria+Motility=negCRNKL1_+_20037633.25-NM_016652		0.0280239	0.031617	0.036788	1.12822	1.31274		0.0200199	0.0259031	0.0382479	0.0295462	1.29387	1.91049	1.47584		0.0154633	0.0317307	2.052		0.096312	0.0245218	0.254608
Trafficking+Mitochondria+Motility=negCSTF1_+_54967506.24-NM_001324		0.0380203	0.0420165	0.0544515	1.10511	1.43217		0.0328986	0.0403321	0.0570588	0.0441402	1.22595	1.73438	1.3417		0.0201832	0.0533251	2.64206		0.00784834	0.0392087	4.99579
Trafficking+Mitochondria+Motility=negEIF2S2_+_32699602.25-all		0.0181211	0.0203379	0.0243123	1.12233	1.34166		0.0172061	0.019821	0.0192988	0.0201314	1.15198	1.12163	1.17002		0.0101304	0.0159004	1.56957		0.00394095	0.0213676	5.42194
Trafficking+Mitochondria+Motility=negFBXO5_+_153303581.25-all		0.116513	0.124838	0.122468	1.07145	1.05111		0.325069	0.122769	0.119328	0.118708	0.377672	0.367085	0.365177		0.564885	0.113934	0.201693		0.0274947	0.103171	3.7524
Trafficking+Mitochondria+Motility=negILF3_+_10764311.25-NM_001137673		0.0706962	0.0859733	0.0662285	1.2161	0.936804		0.056436	0.0750929	0.0492299	0.0741681	1.33058	0.872313	1.3142		0.0432175	0.0472437	1.09316		0.0257555	0.0637468	2.47508
Trafficking+Mitochondria+Motility=negNKAP_-_119077098.25-all		0.0253103	0.0308359	0.0291106	1.21831	1.15015		0.0204605	0.0281157	0.0255494	0.032312	1.37415	1.24872	1.57924		0.0121949	0.0302654	2.48182		0.019398	0.0613675	3.1636
Trafficking+Mitochondria+Motility=negNMT1_-_43137780.24-all		0.0519884	0.0468066	0.0466678	0.900329	0.897658		0.0450045	0.0639381	0.0402603	0.052822	1.42071	0.894584	1.17371		0.0257082	0.0423735	1.64825		0.0109133	0.0485668	4.45023
Trafficking+Mitochondria+Motility=negPSMC6_-_53174315.24-all		0.099767	0.106437	0.112865	1.06685	1.13128		0.0780952	0.104447	0.145241	0.122228	1.33743	1.8598	1.56511		0.0521402	0.12832	2.46105		0.0306375	0.132969	4.34007
Trafficking+Mitochondria+Motility=negRBBP4_-_33116622.25-NM_001135256		0.0107475	0.0114189	0.0164582	1.06247	1.53135		0.00725181	0.0100902	0.0276443	0.0114154	1.3914	3.81205	1.57415		0.00594601	0.0230584	3.87797		0.00188355	0.0105339	5.5926
Trafficking+Mitochondria+Motility=negRNGTT_-_89672251.23-NM_001286428		0.0480326	0.0332339	0.0398185	0.691902	0.828988		0.0278256	0.0370141	0.0435428	0.0372714	1.33022	1.56485	1.33946		0.0164715	0.0485856	2.94967		0.00644005	0.0338177	5.25116
Trafficking+Mitochondria+Motility=negRPL17_+_47018087.24-NM_001035006		0.0915806	0.105652	0.098388	1.15365	1.07433		0.0764532	0.0977978	0.0855333	0.0979984	1.27918	1.11877	1.28181		0.0497766	0.0800661	1.60851		0.693626	0.0904573	0.130412
Trafficking+Mitochondria+Motility=negRPS11_+_49998653.25-all		0.0649514	0.0523883	0.0582481	0.806578	0.896795		0.056407	0.0702816	0.0475602	0.0612003	1.24597	0.843163	1.08498		0.0301067	0.0472397	1.56907		0.0127888	0.0605304	4.73308
Trafficking+Mitochondria+Motility=negRPS14_+_149829067.23-NM_001025071		0.0187118	0.0186336	0.0234483	0.995819	1.25313		0.0153181	0.0197286	0.0230052	0.0205017	1.28793	1.50183	1.33839		0.00907043	0.0270431	2.98146		0.00366842	0.0181966	4.96034
Trafficking+Mitochondria+Motility=negSRSF1_+_56083997.25-NM_001078166		0.0115664	0.0136869	0.013218	1.18333	1.1428		0.00916395	0.0136283	0.0142181	0.016269	1.48716	1.55153	1.77532		0.00667725	0.0196311	2.94		0.00256219	0.0119423	4.66098
Trafficking+Mitochondria+Motility=negSUPT16H_-_21852380.25-all		0.0731477	0.0684662	0.0714079	0.935999	0.976215		0.0613137	0.0822038	0.0714579	0.0730198	1.34071	1.16545	1.19092		0.0366473	0.0813229	2.21907		0.0157645	0.0656121	4.16202
Trafficking+Mitochondria+Motility=negTUBGCP3_-_113242986.21-NM_006322		0.00881	0.0096743	0.0104461	1.0981	1.18571		0.0075926	0.00977765	0.0114665	0.00871955	1.28779	1.51022	1.14843		0.0041105	0.00752774	1.83134		0.00156672	0.00903882	5.76928
Unassigned=DPH6_-_35838249.23-all~e39m1		0.00250932	0.00269993	0.00556744	1.07596	2.21871		0.00243285	0.00285833	0.00541274	0.00478197	1.17489	2.22485	1.96558		0.00195369	0.00466858	2.38963		0.000563856	0.00360972	6.40184
Unassigned=DPY30_+_32264807.23-all~e39m1					#DIV/0!	#DIV/0!						#DIV/0!	#DIV/0!	#DIV/0!				#DIV/0!				#DIV/0!
Unassigned=DPY30_+_32264844.24-all~e39m1					#DIV/0!	#DIV/0!						#DIV/0!	#DIV/0!	#DIV/0!				#DIV/0!				#DIV/0!
Unassigned=HJURP_-_234763148.24-all~e39m1		0.0864295	0.000118194	0.000440038	0.00136752	0.0050913		0.000335903	0.000455411	0.000190092	0.000452623	1.35578	0.565915	1.34748			0.000315406	#DIV/0!			0.0400239	#DIV/0!
Unassigned=TELO2_+_1543388.23-all~e39m1					#DIV/0!	#DIV/0!						#DIV/0!	#DIV/0!	#DIV/0!				#DIV/0!				#DIV/0!
Unassigned=TELO2_+_1543463.23-all~e39m1		0.0116321	0.0051609	0.0156983	0.443677	1.34956		0.00454474	0.00696797	0.00596461	0.00608654	1.53319	1.31242	1.33925		0.00240425	0.00877793	3.651		0.00115322	0.00598955	5.19376
Unassigned=TTI1_+_36661776.24-ENST00000373448.2,ENST00000373447.3~e39m1					#DIV/0!	#DIV/0!						#DIV/0!	#DIV/0!	#DIV/0!				#DIV/0!				#DIV/0!
Unassigned=TTI2_+_33370591.24-ENST00000360742.5~e39m1		0.0209422	0.0241608	0.0176926	1.15369	0.844831		0.0144558	0.0183101	0.0171959	0.0209869	1.26663	1.18955	1.4518		0.0103076	0.0167031	1.62046		0.00396042	0.0181807	4.59061
Unassigned=ZNHIT6_+_86173824.24-all~e39m1					#DIV/0!	#DIV/0!						#DIV/0!	#DIV/0!	#DIV/0!				#DIV/0!				#DIV/0!
essential_crispri=BTF3_+_72794353.24-all~e39m1		0.0181141	0.0145254	0.0137384	0.801884	0.758436		0.0108092	0.0139213	0.0104082	0.0149692	1.28791	0.962895	1.38485		0.00684714	0.0112375	1.6412		0.00304415	0.0120931	3.97256
essential_crispri=BTF3_+_72794353.24-all~e39m1		0.0181141	0.0145254	0.0137384	0.801884	0.758436		0.0108092	0.0139213	0.0104082	0.0149692	1.28791	0.962895	1.38485		0.00684714	0.0112375	1.6412		0.00304415	0.0120931	3.97256
essential_crispri=BTF3_-_72794519.24-all~e39m1		0.00715937	0.00380725	0.00625161	0.531785	0.873206		0.00205673	0.00361228	0.0113183	0.00465947	1.75632	5.50305	2.26548		0.519474	0.0188294	0.0362471		0.000794769	0.00450806	5.67216
essential_crispri=BTF3_-_72794519.24-all~e39m1		0.00715937	0.00380725	0.00625161	0.531785	0.873206		0.00205673	0.00361228	0.0113183	0.00465947	1.75632	5.50305	2.26548		0.519474	0.0188294	0.0362471		0.000794769	0.00450806	5.67216
essential_crispri=CHCHD4_+_14166114.24-all~e39m1			6.4223e-05		#DIV/0!	#DIV/0!		7.47357e-05		4.35558e-05		0	0.582798	0			6.08295e-05	#DIV/0!			0.000139429	#DIV/0!
essential_crispri=CHCHD4_+_14166114.24-all~e39m1			6.4223e-05		#DIV/0!	#DIV/0!		7.47357e-05		4.35558e-05		0	0.582798	0			6.08295e-05	#DIV/0!			0.000139429	#DIV/0!
essential_crispri=CHCHD4_+_14166114.24-all~e39m1			6.4223e-05		#DIV/0!	#DIV/0!		7.47357e-05		4.35558e-05		0	0.582798	0			6.08295e-05	#DIV/0!			0.000139429	#DIV/0!
essential_crispri=CHCHD4_+_14166185.24-all~e39m1					#DIV/0!	#DIV/0!						#DIV/0!	#DIV/0!	#DIV/0!				#DIV/0!				#DIV/0!
essential_crispri=CYB5B_-_69458725.24-all~e39m1					#DIV/0!	#DIV/0!						#DIV/0!	#DIV/0!	#DIV/0!				#DIV/0!				#DIV/0!
essential_crispri=EIF4G2_+_10830424.24-ENST00000524932.1,ENST00000527419.1,ENST00000532570.1,ENST00000530211.1,ENST00000530702.1~e39m1		0.00782879	0.0047418	0.0247501	0.605687	3.16142		0.00373162	0.00480583	0.0160385	0.00712383	1.28787	4.298	1.90905		0.0025446	0.015628	6.14164		0.00121766	0.00721398	5.92446
essential_crispri=EXOSC8_-_37574976.24-all~e39m1					#DIV/0!	#DIV/0!				5.77368e-05		#DIV/0!	#DIV/0!	#DIV/0!			0.000103175	#DIV/0!				#DIV/0!
essential_crispri=HSD17B10_+_53461274.24-all~e39m1		0.000378539	0.000503231	0.000570137	1.3294	1.50615		0.000370961	0.00116376	0.000318228	0.000616887	3.13715	0.857847	1.66294			0.000277598	#DIV/0!		0.00553788	0.000797062	0.143929
essential_crispri=IMMT_-_86422566.24-ENST00000449247.2,ENST00000442664.2~e39m1		0.00502162	0.00601058	0.0068998	1.19694	1.37402		0.00408437	0.00557924	0.00606641	0.00733424	1.366	1.48527	1.79568		0.00282897	0.0073103	2.58408		0.0176561	0.00785981	0.445161
essential_crispri=IMMT_-_86422566.24-ENST00000449247.2,ENST00000442664.2~e39m1		0.00502162	0.00601058	0.0068998	1.19694	1.37402		0.00408437	0.00557924	0.00606641	0.00733424	1.366	1.48527	1.79568		0.00282897	0.0073103	2.58408		0.0176561	0.00785981	0.445161
essential_crispri=IMMT_-_86422569.22-ENST00000449247.2,ENST00000442664.2~e39m1		0.000355628	0.000756504	0.00051274	2.12724	1.44179		0.00031389	0.000718078	0.000439441	0.000727458	2.28767	1.39998	2.31756			0.000533183	#DIV/0!			0.000346075	#DIV/0!
essential_crispri=IMMT_-_86422569.22-ENST00000449247.2,ENST00000442664.2~e39m1		0.000355628	0.000756504	0.00051274	2.12724	1.44179		0.00031389	0.000718078	0.000439441	0.000727458	2.28767	1.39998	2.31756			0.000533183	#DIV/0!			0.000346075	#DIV/0!
essential_crispri=KPNB1_+_45727465.24-all~e39m1		0.00162871	0.00154708	0.0025859	0.949878	1.58769		0.00124279	0.00155898	0.00202062	0.002423	1.25442	1.62588	1.94965		0.000764486	0.00279648	3.65798		0.00036852	0.0019402	5.26484
essential_crispri=MRPL3_+_131221564.24-all~e39m1		0.000724205	0.000288853	0.000384173	0.398855	0.530475		0.000252742	0.000306445	0.000384405	0.000471714	1.21248	1.52094	1.86638			0.000339435	#DIV/0!			0.000413746	#DIV/0!
essential_crispri=MRPL3_+_131221564.24-all~e39m1		0.000724205	0.000288853	0.000384173	0.398855	0.530475		0.000252742	0.000306445	0.000384405	0.000471714	1.21248	1.52094	1.86638			0.000339435	#DIV/0!			0.000413746	#DIV/0!
essential_crispri=MRPL3_+_131221785.23-all~e39m1					#DIV/0!	#DIV/0!						#DIV/0!	#DIV/0!	#DIV/0!				#DIV/0!				#DIV/0!
essential_crispri=MRPL3_+_131221785.23-all~e39m1					#DIV/0!	#DIV/0!						#DIV/0!	#DIV/0!	#DIV/0!				#DIV/0!				#DIV/0!
essential_crispri=MRPS22_+_138724737.28-ENST00000495075.1~e20m1					#DIV/0!	#DIV/0!						#DIV/0!	#DIV/0!	#DIV/0!				#DIV/0!				#DIV/0!
essential_crispri=MTPAP_+_30638061.22-all~e39m1		0.00052099	0.000605143	0.00132471	1.16153	2.54268		0.000398409	0.00053263	0.00156784	0.000858312	1.33689	3.93525	2.15435			0.00284975	#DIV/0!			0.000753462	#DIV/0!
essential_crispri=MTPAP_+_30638061.22-all~e39m1		0.00052099	0.000605143	0.00132471	1.16153	2.54268		0.000398409	0.00053263	0.00156784	0.000858312	1.33689	3.93525	2.15435			0.00284975	#DIV/0!			0.000753462	#DIV/0!
essential_crispri=RARS2_+_88299671.24-all~e39m1		0.017629	0.0152248	0.0197948	0.863622	1.12286		0.0125436	0.0166137	0.0228442	0.0161067	1.32447	1.82118	1.28405		0.00779628	0.0289888	3.71828		0.00355767	0.0170562	4.79422
essential_crispri=RARS2_+_88299671.24-all~e39m1		0.017629	0.0152248	0.0197948	0.863622	1.12286		0.0125436	0.0166137	0.0228442	0.0161067	1.32447	1.82118	1.28405		0.00779628	0.0289888	3.71828		0.00355767	0.0170562	4.79422
essential_crispri=RARS2_+_88299706.24-all~e39m1		0.07385	0.0923174	0.0786712	1.25007	1.06528		0.0587759	0.0761807	0.0815951	0.0842733	1.29612	1.38824	1.43381		0.039901	0.0918079	2.30089		0.0167761	0.0713995	4.25603
essential_crispri=RARS2_+_88299706.24-all~e39m1		0.07385	0.0923174	0.0786712	1.25007	1.06528		0.0587759	0.0761807	0.0815951	0.0842733	1.29612	1.38824	1.43381		0.039901	0.0918079	2.30089		0.0167761	0.0713995	4.25603
essential_crispri=RARS2_-_88299688.23-all~e39m1		0.000532943	0.000280862	0.000707123	0.527002	1.32683		0.000204912	0.000370895	0.00076611	0.000591432	1.81003	3.73873	2.88628			0.00113694	#DIV/0!			0.000601771	#DIV/0!
essential_crispri=RARS2_-_88299688.23-all~e39m1		0.000532943	0.000280862	0.000707123	0.527002	1.32683		0.000204912	0.000370895	0.00076611	0.000591432	1.81003	3.73873	2.88628			0.00113694	#DIV/0!			0.000601771	#DIV/0!
essential_crispri=RPL10_+_153626724.23-ENST00000424325.2,ENST00000344746.4~e39m1		0.00136175	0.000188146		0.138166	0		0.000130991	0.000314957	0.000108721	0.000169833	2.40441	0.829984	1.29652			8.80516e-05	#DIV/0!				#DIV/0!
essential_crispri=RPL17_-_47018777.24-ENST00000579248.1,ENST00000580261.1,ENST00000418495.1~e39m1		0.018394	0.0146425	0.016899	0.796049	0.918723		0.0113962	0.0148157	0.0190432	0.0155793	1.30006	1.67101	1.36705		0.00752299	0.0269204	3.57842		0.00336032	0.0141736	4.21795
essential_crispri=RPS14_-_149829121.23-ENST00000401695.3,ENST00000407193.1,ENST00000312037.5~e39m1		0.00699401	0.00624621	0.0119652	0.89308	1.71078		0.00618594	0.00683542	0.0194009	0.00801118	1.10499	3.13629	1.29506		0.00411789	0.019432	4.71893		0.00136064	0.00728529	5.35431
essential_crispri=SEH1L_-_12948039.24-all~e39m1					#DIV/0!	#DIV/0!				8.54234e-05		#DIV/0!	#DIV/0!	#DIV/0!			8.68753e-05	#DIV/0!				#DIV/0!
essential_crispri=SEH1L_-_12948044.22-all~e39m1		0.00850119	0.000112616		0.0132471	0		0.000452219		0.00021626	0.000297108	0	0.478219	0.657001			0.000256593	#DIV/0!			0.000360154	#DIV/0!
essential_crispri=TTI1_+_36661776.24-ENST00000373448.2,ENST00000373447.3~e39m1					#DIV/0!	#DIV/0!						#DIV/0!	#DIV/0!	#DIV/0!				#DIV/0!				#DIV/0!
essential_crispri=UPF2_+_12084776.25-ENST00000357604.5,ENST00000397053.2~e39m1					#DIV/0!	#DIV/0!						#DIV/0!	#DIV/0!	#DIV/0!				#DIV/0!				#DIV/0!

## Sheet: S4_Data. Time course(Fig S1A)
	E1C	E1C	E1C	E2T4	E2T4	E2T4	E2T7	E2T7
	Rep1	Rep2	Rep3	Rep1	Rep2	Rep3	Rep1	Rep2
	HN01_index11_S52_L005_R1_001_CRISPRi_v1_human.trim_1_33_reverse.fa.counts	HN01_index2_S53_L005_R1_001_CRISPRi_v1_human.trim_1_33_reverse.fa.counts	HN01_index3_S58_L005_R1_001_CRISPRi_v1_human.trim_1_33_forward.fa.counts	HN02_index6_S63_L006_R1_001_CRISPRi_v1_human.trim_1_33_reverse.fa.counts	HN02_index10_S64_L006_R1_001_CRISPRi_v1_human.trim_1_33_reverse.fa.counts	HN02_index1_S65_L006_R1_001_CRISPRi_v1_human.trim_1_33_reverse.fa.counts	HN02_index13_S66_L006_R1_001_CRISPRi_v1_human.trim_1_33_reverse.fa.counts	HN02_index4_S67_L006_R1_001_CRISPRi_v1_human.trim_1_33_reverse.fa.counts
Apoptosis+Cancer+Other_Cancer=AACS_+_125550030.24-all~e39m1	0	0	0	0	0	0	0	0
Apoptosis+Cancer+Other_Cancer=ADCY4_+_24803978.24-all~e39m1	0	0	0	0	0	0	0	0
Apoptosis+Cancer+Other_Cancer=ALDOA_+_30077177.24-ENST00000395240.3~e39m1	86441	59769	50670	46056	73385	80166	64755	92193
Apoptosis+Cancer+Other_Cancer=ARL2BP_-_57279295.24-all~e39m1	85010	67116	49272	43899	73465	83496	75180	94306
Apoptosis+Cancer+Other_Cancer=ARNT_+_150849012.25-all~e39m1	286795	175419	142590	128135	233437	252590	251067	237977
Apoptosis+Cancer+Other_Cancer=ARNT_+_150849045.24-all~e39m1	43781	32088	23811	25083	38222	35495	42002	47316
Apoptosis+Cancer+Other_Cancer=ATXN10_-_46067828.24-all~e39m1	91839	73895	55258	55071	78850	101484	69300	117100
Apoptosis+Cancer+Other_Cancer=COX6B1_+_36139732.23-ENST00000592141.1,ENST00000392201.1~e39m1	434	0	0	0	0	0	0	0
Apoptosis+Cancer+Other_Cancer=DIRAS1_+_2721343.24-ENST00000323469.4~e39m1	0	0	0	0	0	0	0	0
Apoptosis+Cancer+Other_Cancer=DIRAS1_-_2721171.24-ENST00000323469.4~e39m1	74919	34287	32582	44194	63116	69974	59640	44514
Apoptosis+Cancer+Other_Cancer=EIF4G2_+_10830424.24-ENST00000524932.1,ENST00000527419.1,ENST00000532570.1,ENST00000530211.1,ENST00000530702.1~e39m1	69864	59308	49084	58324	82907	111817	67795	121046
Apoptosis+Cancer+Other_Cancer=EIF5B_+_99954083.24-all~e39m1	0	0	0	0	0	0	0	36
Apoptosis+Cancer+Other_Cancer=ENO1_+_8938733.23-all~e39m1	93509	76660	56859	84160	121073	148196	102870	169347
Apoptosis+Cancer+Other_Cancer=FKBP8_+_18653496.24-ENST00000596558.2~e39m1	189608	146650	111047	110563	170743	201565	152086	244839
Apoptosis+Cancer+Other_Cancer=GPI_+_34856115.24-all~e39m1	0	2	0	0	33	0	0	0
Apoptosis+Cancer+Other_Cancer=HIF1A_-_62162470.24-all~e39m1	57277	34262	29923	26158	41342	43858	32488	39499
Apoptosis+Cancer+Other_Cancer=HIF1A_-_62162528.24-all~e39m1	26347	21114	17257	14045	22046	28319	26697	35678
Apoptosis+Cancer+Other_Cancer=MCM5_-_35796345.23-all~e39m1	127930	85041	77255	90249	123419	144115	119070	144102
Apoptosis+Cancer+Other_Cancer=MCTS1_+_119737960.24-all~e39m1	190638	140920	108941	92981	139178	165332	91217	163330
Apoptosis+Cancer+Other_Cancer=MYC_+_128747780.24-all~e39m1	166533	105603	81791	84560	125633	154236	110372	149837
Apoptosis+Cancer+Other_Cancer=NDUFB8_-_102289597.24-all~e39m1	2377	1238	956	1419	2359	1023	1932	2070
Apoptosis+Cancer+Other_Cancer=NR4A2_-_157198730.24-ENST00000409572.1~e39m1	91465	65006	56516	48613	74759	81822	75529	100818
Apoptosis+Cancer+Other_Cancer=NR4A3_-_102584183.24-all~e39m1	153440	118195	96296	92535	149823	166043	125783	214135
Apoptosis+Cancer+Other_Cancer=PARP1_+_226595689.23-all~e39m1	854	358	486	241	208	698	43	504
Apoptosis+Cancer+Other_Cancer=PGAM1_-_99186020.23-all~e39m1	1908	1340	1487	1420	2091	1469	782	2124
Apoptosis+Cancer+Other_Cancer=POLD2_-_44162935.23-all~e39m1	0	0	0	0	0	0	0	0
Apoptosis+Cancer+Other_Cancer=PSMA1_-_14541762.22-all~e39m1	6410	6865	4815	11689	19100	23056	12653	21311
Apoptosis+Cancer+Other_Cancer=RAN_+_131356438.24-ENST00000543796.1~e39m1	0	0	0	0	0	0	0	0
Apoptosis+Cancer+Other_Cancer=RBM5_+_50126587.24-all~e39m1	0	0	0	0	0	0	0	0
Apoptosis+Cancer+Other_Cancer=SDHC_+_161284250.23-all~e39m1	464	0	0	0	1	0	0	107
Apoptosis+Cancer+Other_Cancer=SENP1_-_48499541.22-ENST00000004980.5,ENST00000448372.1,ENST00000551330.1~e39m1	9211	6972	6302	4213	5959	11275	4201	8957
Apoptosis+Cancer+Other_Cancer=SENP1_-_48499938.24-ENST00000549518.1~e39m1	24798	22567	17676	21420	27956	31606	25323	45848
Apoptosis+Cancer+Other_Cancer=SFPQ_+_35658618.23-all~e39m1	97873	59478	46156	61289	92224	110181	78441	111451
Apoptosis+Cancer+Other_Cancer=SMYD2_-_214454684.24-all~e39m1	3440	1910	1830	1519	2167	4740	1774	1741
Apoptosis+Cancer+Other_Cancer=SP1_+_53773966.24-all~e39m1	107322	74410	69888	62879	100866	100909	79620	126604
Apoptosis+Cancer+Other_Cancer=SP1_-_53774110.24-all~e39m1	136906	101199	83875	76889	119450	131627	111400	132803
Apoptosis+Cancer+Other_Cancer=TAL1_+_47695181.23-ENST00000371883.3,ENST00000294339.3~e39m1	0	0	0	0	0	0	0	0
Apoptosis+Cancer+Other_Cancer=THRAP3_-_36690135.24-all~e39m1	955	858	862	547	779	619	298	301
Apoptosis+Cancer+Other_Cancer=TP53BP1_-_43802648.24-ENST00000263801.3~e39m1	157406	85603	83636	92963	141231	154499	132517	133514
Apoptosis+Cancer+Other_Cancer=TSC2_+_2097415.25-ENST00000219476.3~e39m1	176930	120849	107199	95240	156444	186795	158847	184786
Apoptosis+Cancer+Other_Cancer=UGT1A1_+_234580518.23-ENST00000609637.1~e39m1	179660	130306	109912	88367	152576	151226	127837	187353
Apoptosis+Cancer+Other_Cancer=UPF2_+_12084776.25-ENST00000357604.5,ENST00000397053.2~e39m1	936	0	0	0	0	0	0	0
Apoptosis+Cancer+Other_Cancer=WDR37_+_1095532.24-ENST00000358220.1~e39m1	0	0	0	0	0	0	0	0
CHCHD=CHCHD10_-_1-all	0	0	0	0	0	0	0	0
CHCHD=CHCHD10_-_2-all	0	0	0	0	0	0	0	0
CHCHD=CHCHD10_-_3-all	0	0	0	0	0	0	0	0
CHCHD=CHCHD10_-_4-all	0	0	0	0	0	0	0	0
CHCHD=CHCHD10_-_5-all	0	0	0	0	0	0	0	0
CHCHD=CHCHD10_-_6-all	0	0	0	0	0	0	0	0
CHCHD=CHCHD2_-_1-all	0	0	0	0	0	0	0	0
CHCHD=CHCHD2_-_2-all	0	0	0	0	0	0	0	0
CHCHD=CHCHD2_-_3-all	0	0	0	0	0	0	0	0
CHCHD=CHCHD2_-_4-all	0	0	0	0	0	0	0	0
Drug_Targets+Kinase_Phosphatase=ATP5B_-_57039772.25-all~e39m1	404	0	0	0	0	0	0	0
Drug_Targets+Kinase_Phosphatase=CYB5B_-_69458725.24-all~e39m1	0	0	0	0	0	0	0	0
Drug_Targets+Kinase_Phosphatase=EFTUD1_+_82554982.24-all~e39m1	0	95	195	452	369	1026	258	900
Drug_Targets+Kinase_Phosphatase=HK1_+_71078720.23-all~e39m1	0	7	70	236	0	378	1	605
Drug_Targets+Kinase_Phosphatase=HK1_+_71078831.24-all~e39m1	0	1	0	0	0	0	0	0
Drug_Targets+Kinase_Phosphatase=HK2_+_75061095.22-all~e39m1	129704	90469	72717	83583	123736	144070	122850	193537
Drug_Targets+Kinase_Phosphatase=HK2_-_75061288.24-all~e39m1	9279	5536	3923	6681	11762	10989	9723	8733
Drug_Targets+Kinase_Phosphatase=HK3_-_176326270.26-all~e39m1	1124	389	411	145	627	1	1301	357
Drug_Targets+Kinase_Phosphatase=HK3_-_176326327.24-all~e39m1	8658	4681	2546	4870	6885	6055	5960	8966
Drug_Targets+Kinase_Phosphatase=HSD17B10_+_53461274.24-all~e39m1	21583	13471	9464	39077	47332	78508	18247	33541
Drug_Targets+Kinase_Phosphatase=HSD17B10_-_53461152.22-all~e39m1	16226	8926	7171	29421	36124	44518	15366	23223
Drug_Targets+Kinase_Phosphatase=HSD17B10_-_53461249.24-all~e39m1	16575	7016	5177	25675	32127	43005	12686	18438
Drug_Targets+Kinase_Phosphatase=KIDINS220_-_8977717.23-all~e39m1	0	0	0	0	0	0	1	0
Drug_Targets+Kinase_Phosphatase=MED1_-_37607464.24-all~e39m1	93568	62827	54844	42765	53029	67310	35205	43194
Drug_Targets+Kinase_Phosphatase=NDUFA8_+_124921973.24-all~e39m1	57995	51751	42959	60403	88120	104802	59744	95533
Drug_Targets+Kinase_Phosphatase=NDUFA8_+_124922003.24-all~e39m1	0	0	0	0	0	0	0	0
Drug_Targets+Kinase_Phosphatase=NEDD8-MDP1_-_24701368.23-all~e39m1	137	195	269	932	1677	3301	1098	316
Drug_Targets+Kinase_Phosphatase=NRBP1_-_27651543.23-ENST00000379852.3~e39m1	67349	48102	38339	47158	70899	88237	64381	102664
Drug_Targets+Kinase_Phosphatase=OGFOD1_+_56485469.24-all~e39m1	0	0	0	0	0	0	0	0
Drug_Targets+Kinase_Phosphatase=PFKM_-_48513196.24-ENST00000359794.5~e39m1	149985	93429	83754	77238	121219	144161	108112	147098
Drug_Targets+Kinase_Phosphatase=PGD_+_10459169.22-all~e39m1	1	446	173	723	842	1486	885	1588
Drug_Targets+Kinase_Phosphatase=RIOK2_+_96518986.21-all~e39m1	301	45	107	492	688	618	116	468
Drug_Targets+Kinase_Phosphatase=RPL8_-_146017783.24-all~e39m1	105479	65600	54923	100959	136983	170133	89207	136536
Drug_Targets+Kinase_Phosphatase=TRRAP_-_98476108.22-ENST00000359863.4,ENST00000355540.3~e39m1	183256	139387	109260	106630	151630	195842	151907	211188
Drug_Targets+Kinase_Phosphatase=UBA1_-_47053322.23-ENST00000335972.6~e39m1	54725	39250	30317	27539	37127	43070	28193	33205
Drug_Targets+Kinase_Phosphatase=UGT1A9_+_234580518.23-all~e39m1	179660	130306	109912	88367	152576	151226	127837	187353
Drug_Targets+Kinase_Phosphatase=VDAC1_+_133340407.23-ENST00000395044.3,ENST00000395047.2~e39m1	3836	3042	1309	2561	3368	5354	2331	2929
Drug_Targets+Kinase_Phosphatase=VDAC1_-_133340379.24-ENST00000395044.3,ENST00000395047.2~e39m1	8348	7238	6495	4819	11519	13031	10306	12241
Drug_Targets+Kinase_Phosphatase=VDAC3_-_42249492.24-all~e39m1	758	1111	1267	557	2606	634	1424	2726
Gene_Expression=BARHL1_+_135458240.24-ENST00000542090.1~e39m1	0	0	0	0	0	0	0	0
Gene_Expression=COPS4_+_83956504.24-all~e39m1	0	0	100	0	0	0	0	0
Gene_Expression=DDX27_+_47836124.21-all~e39m1	7543	5973	3949	8130	10588	17726	6263	13603
Gene_Expression=DDX27_-_47835871.24-all~e39m1	0	0	0	0	0	0	0	0
Gene_Expression=DDX27_-_47835917.23-all~e39m1	0	0	0	0	0	0	0	0
Gene_Expression=EIF2B3_-_45452050.21-all~e39m1	2538	961	786	3384	4160	9231	1721	3021
Gene_Expression=EXOSC8_-_37574976.24-all~e39m1	121	388	387	1007	1227	1959	635	1584
Gene_Expression=LEO1_+_52263929.23-all~e39m1	122171	96763	69416	87052	119047	141165	70850	119499
Gene_Expression=MED11_-_4634751.24-all~e39m1	1	0	0	0	0	0	0	0
Gene_Expression=MED21_-_27175725.24-all~e39m1	11559	10571	8007	4599	7751	9592	5542	12431
Gene_Expression=MED30_+_118533086.24-all~e39m1	0	0	0	0	0	0	0	0
Gene_Expression=MED7_+_156569806.24-ENST00000420343.1~e39m1	7257	6095	4495	3539	7397	7385	6031	11937
Gene_Expression=TAF8_-_42018330.22-all~e39m1	568	465	152	172	128	331	68	357
Gene_Expression=TRNAU1AP_-_28879658.23-all~e39m1	31623	26135	20591	19603	31589	33264	31078	44445
Gene_Expression=ZNF574_-_42580572.24-ENST00000359044.4~e39m1	0	0	0	0	0	0	0	0
Gene_Expression=ZRANB2_-_71546722.26-all~e39m1	0	0	0	0	0	0	0	0
Membrane_Proteins=TMEM261_-_7799800.22-all~e39m1	91972	69604	53351	94976	134901	183799	80956	139554
Stress_Proteostasis=CENPP_+_95087933.23-all~e39m1	57186	38367	34198	37900	57168	63754	35831	67216
Stress_Proteostasis=GNAQ_-_80646388.28-all~e39m1	71224	43244	36474	35568	53416	70604	53675	63165
Stress_Proteostasis=NEDD8_+_24701514.24-all~e39m1	1988	1820	551	1989	2870	5985	1614	819
Stress_Proteostasis=PITRM1_+_3214891.22-all~e39m1	117603	81034	61693	63764	103577	122389	84724	136433
Stress_Proteostasis=UFL1_+_96969723.23-all~e39m1	0	0	0	0	0	0	0	0
Stress_Proteostasis=UFM1_-_38924048.25-all~e39m1	170887	113681	87842	92953	138612	167801	95703	158061
Stress_Proteostasis=VPS29_+_110939856.24-all~e39m1	0	0	0	0	0	0	0	0
Trafficking+Mitochondria+Motility=AGPS_-_178257511.24-all~e39m1	32390	21471	21132	19752	31662	32904	25438	33012
Trafficking+Mitochondria+Motility=AGPS_-_178257644.24-all~e39m1	50771	30350	27856	26183	41651	45517	35589	39083
Trafficking+Mitochondria+Motility=APOL2_+_36635699.27-all~e20m1	7311	5071	4944	5609	6842	6662	5226	8221
Trafficking+Mitochondria+Motility=ATP5E_+_57607169.25-all~e39m1	92594	71541	56943	58602	83404	94457	82191	132855
Trafficking+Mitochondria+Motility=ATP5E_+_57607208.23-all~e39m1	55945	41609	35370	34246	56838	66292	47160	83786
Trafficking+Mitochondria+Motility=ATP5E_-_57607267.25-all~e39m1	162429	112267	99868	84252	141113	140995	132333	172181
Trafficking+Mitochondria+Motility=ATP5E_-_57607361.22-all~e39m1	817	423	54	294	682	858	528	632
Trafficking+Mitochondria+Motility=ATP5SL_+_41945774.24-all~e39m1	44846	31929	24889	51829	76129	98032	46768	77238
Trafficking+Mitochondria+Motility=BTF3_+_72794288.22-all~e39m1	6243	3977	2783	3676	6057	9805	5052	8438
Trafficking+Mitochondria+Motility=BTF3_+_72794353.24-all~e39m1	31108	19678	18805	16990	23858	26553	24503	42668
Trafficking+Mitochondria+Motility=BTF3_+_72794353.24-all~e39m1	31108	19678	18805	16990	23858	26553	24503	42668
Trafficking+Mitochondria+Motility=BTF3_-_72794461.24-all~e39m1	2857	2875	2094	3224	3374	4703	6022	4085
Trafficking+Mitochondria+Motility=BTF3_-_72794519.24-all~e39m1	36844	20679	17941	25305	40405	39364	32895	50743
Trafficking+Mitochondria+Motility=BTF3_-_72794519.24-all~e39m1	36844	20679	17941	25305	40405	39364	32895	50743
Trafficking+Mitochondria+Motility=C14orf2_+_104387796.23-ENST00000286953.3,ENST00000557040.1~e39m1	85399	63018	48641	61803	84867	110809	58716	112299
Trafficking+Mitochondria+Motility=C14orf2_+_104387796.23-ENST00000286953.3,ENST00000557040.1~e39m1	85399	63018	48641	61803	84867	110809	58716	112299
Trafficking+Mitochondria+Motility=C14orf2_+_104387805.23-ENST00000286953.3,ENST00000557040.1~e39m1	86859	66095	52468	80123	107877	138719	63947	97178
Trafficking+Mitochondria+Motility=C14orf2_+_104387805.23-ENST00000286953.3,ENST00000557040.1~e39m1	86859	66095	52468	80123	107877	138719	63947	97178
Trafficking+Mitochondria+Motility=C14orf2_+_104387805.23-ENST00000286953.3,ENST00000557040.1~e39m1	86859	66095	52468	80123	107877	138719	63947	97178
Trafficking+Mitochondria+Motility=C14orf2_-_104387635.24-ENST00000286953.3,ENST00000557040.1~e39m1	167214	135219	102559	102607	159017	196372	130779	202661
Trafficking+Mitochondria+Motility=C14orf2_-_104387635.24-ENST00000286953.3,ENST00000557040.1~e39m1	167214	135219	102559	102607	159017	196372	130779	202661
Trafficking+Mitochondria+Motility=C1QBP_+_5342228.24-all~e39m1	83516	66188	46100	60784	90955	108258	72251	119343
Trafficking+Mitochondria+Motility=C1QBP_-_5342238.24-all~e39m1	129396	84770	73775	72269	117985	130416	87144	136423
Trafficking+Mitochondria+Motility=CD3EAP_-_45910113.22-ENST00000589804.1~e39m1	87371	61197	50409	58268	89373	104756	65196	94746
Trafficking+Mitochondria+Motility=CHCHD1_+_75541877.24-all~e39m1	85057	52688	46174	62035	88979	101646	72577	111643
Trafficking+Mitochondria+Motility=CHCHD1_+_75541877.24-all~e39m1	85057	52688	46174	62035	88979	101646	72577	111643
Trafficking+Mitochondria+Motility=CHCHD1_+_75541877.24-all~e39m1	85057	52688	46174	62035	88979	101646	72577	111643
Trafficking+Mitochondria+Motility=CHCHD1_+_75541887.23-all~e39m1	152367	102650	88880	100053	152180	190533	141016	170672
Trafficking+Mitochondria+Motility=CHCHD1_+_75541887.23-all~e39m1	152367	102650	88880	100053	152180	190533	141016	170672
Trafficking+Mitochondria+Motility=CHCHD1_-_75541873.22-all~e39m1	0	0	0	0	0	0	0	0
Trafficking+Mitochondria+Motility=CHCHD2_+_56174001.24-all~e39m1	10891	7675	6888	5439	6962	5889	6380	8188
Trafficking+Mitochondria+Motility=CHCHD2_+_56174239.24-all~e39m1	88653	57270	48385	45765	60467	80281	58583	84920
Trafficking+Mitochondria+Motility=CHCHD2_-_56174016.23-all~e39m1	0	0	0	0	0	0	0	0
Trafficking+Mitochondria+Motility=CHCHD2_-_56174139.23-all~e39m1	0	0	0	0	0	0	0	0
Trafficking+Mitochondria+Motility=CHCHD4_+_14166114.24-all~e39m1	1531	1509	927	3301	4140	5230	1969	4657
Trafficking+Mitochondria+Motility=CHCHD4_+_14166114.24-all~e39m1	1531	1509	927	3301	4140	5230	1969	4657
Trafficking+Mitochondria+Motility=CHCHD4_+_14166114.24-all~e39m1	1531	1509	927	3301	4140	5230	1969	4657
Trafficking+Mitochondria+Motility=CHCHD4_+_14166185.24-all~e39m1	0	0	0	0	0	0	0	0
Trafficking+Mitochondria+Motility=CISD3_-_36886618.24-all~e39m1	230340	157030	127621	126265	180701	221525	174083	253457
Trafficking+Mitochondria+Motility=CISD3_-_36886774.24-all~e39m1	73917	61264	47070	41271	65580	68705	57314	75646
Trafficking+Mitochondria+Motility=CMC1_-_28283333.24-all~e39m1	120275	74267	62942	73150	100727	121971	95169	108664
Trafficking+Mitochondria+Motility=COQ10B_-_198318300.24-all~e39m1	2211	1927	1837	1212	1805	2811	1331	2950
Trafficking+Mitochondria+Motility=COQ2_-_84205804.22-all~e39m1	89931	67144	52249	53539	82166	87079	70713	105218
Trafficking+Mitochondria+Motility=COQ2_-_84205900.24-all~e39m1	11887	8542	8454	11072	18255	20369	13703	13691
Trafficking+Mitochondria+Motility=COQ2_-_84205900.24-all~e39m1	11887	8542	8454	11072	18255	20369	13703	13691
Trafficking+Mitochondria+Motility=COQ5_+_120966978.23-all~e39m1	8912	3702	3453	4469	8370	8987	6565	11258
Trafficking+Mitochondria+Motility=COX10_+_13973027.23-all~e39m1	194991	125281	114410	115732	191039	207680	169775	206454
Trafficking+Mitochondria+Motility=COX10_-_13972904.23-all~e39m1	61903	32968	30265	34907	55939	67149	48062	54965
Trafficking+Mitochondria+Motility=COX11_+_53045845.24-all~e39m1	184967	129405	110384	99860	156140	177663	127125	201683
Trafficking+Mitochondria+Motility=COX11_+_53045854.24-all~e39m1	53912	41412	28812	35049	47488	51512	39631	71846
Trafficking+Mitochondria+Motility=COX11_+_53045926.25-all~e39m1	11834	7380	7468	7108	7706	13527	8283	9533
Trafficking+Mitochondria+Motility=COX11_-_53045988.24-all~e39m1	116433	88272	71918	86975	130819	143217	94620	164951
Trafficking+Mitochondria+Motility=COX16_+_70826202.24-all~e39m1	134250	90245	77533	83217	117025	148738	108536	162454
Trafficking+Mitochondria+Motility=COX16_+_70826332.23-all~e39m1	9972	9005	6172	6156	8880	12666	9459	10255
Trafficking+Mitochondria+Motility=COX16_-_70826211.24-all~e39m1	176826	124685	100842	98088	130690	168494	130364	176260
Trafficking+Mitochondria+Motility=COX17_+_119396028.25-all~e39m1	148440	119767	86487	96537	144302	164491	149976	167528
Trafficking+Mitochondria+Motility=COX18_+_73935397.24-all~e39m1	154210	104959	85263	97886	136356	165767	120507	177270
Trafficking+Mitochondria+Motility=COX18_+_73935406.24-all~e39m1	27585	20783	16453	16918	22088	27388	24155	33383
Trafficking+Mitochondria+Motility=CYP20A1_+_204103710.24-all~e39m1	14914	10557	8335	9975	10395	16189	13167	22200
Trafficking+Mitochondria+Motility=DENND1A_+_126692343.24-all~e39m1	30886	15294	16435	14739	24491	24396	22445	15693
Trafficking+Mitochondria+Motility=EIF2B2_-_75469856.23-all~e39m1	425	1	0	0	80	288	0	0
Trafficking+Mitochondria+Motility=ELAC2_+_12921295.24-all~e39m1	0	0	0	0	0	0	0	0
Trafficking+Mitochondria+Motility=ELAC2_+_12921318.24-all~e39m1	65247	41970	31198	39756	56250	62838	55983	62952
Trafficking+Mitochondria+Motility=ENKD1_-_67700499.24-all~e39m1	139698	79231	81071	75225	113002	132127	107242	99459
Trafficking+Mitochondria+Motility=ERAL1_-_27182046.24-all~e39m1	0	0	0	0	0	0	0	1
Trafficking+Mitochondria+Motility=ERAL1_-_27182251.23-all~e39m1	54102	44563	35881	48335	66809	95003	53903	79431
Trafficking+Mitochondria+Motility=FABP9_+_82373739.27-all~e39m1	12144	8108	7150	5399	8522	5835	7358	14111
Trafficking+Mitochondria+Motility=FAM162A_-_122103162.24-all~e39m1	103409	69172	54967	58120	84963	99967	80271	122257
Trafficking+Mitochondria+Motility=FASTKD2_+_207630295.26-all~e39m1	11245	10202	7643	7655	10609	12667	11623	11534
Trafficking+Mitochondria+Motility=FASTKD2_-_207630363.23-all~e39m1	72605	51042	40597	43931	64170	71856	60436	79792
Trafficking+Mitochondria+Motility=FASTKD5_+_3140441.22-all~e39m1	193056	145092	118664	122507	185050	202512	157995	211652
Trafficking+Mitochondria+Motility=FCF1_-_75179938.24-all~e39m1	0	0	0	0	0	0	0	0
Trafficking+Mitochondria+Motility=FIS1_+_100888122.23-all~e39m1	49587	36089	29584	25894	37420	56620	18523	34131
Trafficking+Mitochondria+Motility=FIS1_+_100888154.24-all~e39m1	0	0	0	0	0	0	0	0
Trafficking+Mitochondria+Motility=FIS1_+_100888172.23-all~e39m1	9184	5352	3202	4702	6835	7883	2969	4626
Trafficking+Mitochondria+Motility=FRMD4A_+_13900809.24-ENST00000358621.4~e39m1	0	0	0	0	0	0	0	0
Trafficking+Mitochondria+Motility=GNG4_-_235813177.23-ENST00000391854.2~e39m1	42	92	23	454	126	0	118	345
Trafficking+Mitochondria+Motility=GNPAT_-_231376974.23-all~e39m1	47165	33360	26564	69431	87963	105403	54838	94243
Trafficking+Mitochondria+Motility=GNPAT_-_231376974.23-all~e39m1	47165	33360	26564	69431	87963	105403	54838	94243
Trafficking+Mitochondria+Motility=GRSF1_+_71705419.23-all~e39m1	155163	106914	90747	78819	126454	144367	107349	179186
Trafficking+Mitochondria+Motility=GRSF1_-_71705555.23-all~e39m1	234400	166067	145130	166522	262518	311536	210985	314314
Trafficking+Mitochondria+Motility=GRSF1_-_71705555.23-all~e39m1	234400	166067	145130	166522	262518	311536	210985	314314
Trafficking+Mitochondria+Motility=HSD17B12_+_43702292.24-all~e39m1	0	0	0	0	0	0	0	0
Trafficking+Mitochondria+Motility=HSD17B12_-_43702309.23-all~e39m1	151764	126976	94826	109133	161664	184689	131467	225663
Trafficking+Mitochondria+Motility=HSD17B12_-_43702402.23-all~e39m1	190456	157813	132801	138493	190538	231759	188379	272527
Trafficking+Mitochondria+Motility=ICT1_+_73008752.24-all~e39m1	3597	2602	2264	2809	3942	5469	4165	5850
Trafficking+Mitochondria+Motility=ICT1_+_73008845.24-all~e39m1	4886	3180	2555	3207	2998	4491	2747	9699
Trafficking+Mitochondria+Motility=ICT1_+_73008927.22-all~e39m1	0	0	0	0	0	0	0	0
Trafficking+Mitochondria+Motility=ICT1_-_73008795.24-all~e39m1	0	0	0	0	0	0	0	0
Trafficking+Mitochondria+Motility=IMMT_-_86422566.24-ENST00000449247.2,ENST00000442664.2~e39m1	38630	24619	20061	21446	33849	32423	28457	34935
Trafficking+Mitochondria+Motility=IMMT_-_86422566.24-ENST00000449247.2,ENST00000442664.2~e39m1	38630	24619	20061	21446	33849	32423	28457	34935
Trafficking+Mitochondria+Motility=IMMT_-_86422569.22-ENST00000449247.2,ENST00000442664.2~e39m1	4723	4463	3462	3949	5791	6623	4723	3276
Trafficking+Mitochondria+Motility=IMMT_-_86422569.22-ENST00000449247.2,ENST00000442664.2~e39m1	4723	4463	3462	3949	5791	6623	4723	3276
Trafficking+Mitochondria+Motility=ISCA1_+_88897227.24-all~e39m1	81693	53721	43639	52870	84376	99364	73753	102442
Trafficking+Mitochondria+Motility=ISCA1_-_88897181.23-all~e39m1	93818	75474	52611	61417	89408	97705	75756	114396
Trafficking+Mitochondria+Motility=ISCA2_+_74960428.23-all~e39m1	158889	109380	89626	165384	228915	270696	193052	265574
Trafficking+Mitochondria+Motility=ISCA2_+_74960428.23-all~e39m1	158889	109380	89626	165384	228915	270696	193052	265574
Trafficking+Mitochondria+Motility=ISCA2_-_74960493.24-all~e39m1	0	0	0	0	0	0	0	0
Trafficking+Mitochondria+Motility=KPNB1_+_45727289.23-all~e39m1	0	0	0	0	0	0	0	0
Trafficking+Mitochondria+Motility=KPNB1_+_45727465.24-all~e39m1	7040	4361	5000	2771	5488	5519	3219	5116
Trafficking+Mitochondria+Motility=KPNB1_-_45727376.24-all~e39m1	176346	124153	90434	87475	122335	154245	130038	183140
Trafficking+Mitochondria+Motility=MALSU1_-_23338974.24-all~e39m1	73961	56377	46316	74424	106112	140964	73926	110520
Trafficking+Mitochondria+Motility=MALSU1_-_23338984.23-all~e39m1	53111	39178	31721	68743	95641	117297	58131	74991
Trafficking+Mitochondria+Motility=METTL17_+_21458205.23-all~e39m1	0	0	0	0	0	0	0	0
Trafficking+Mitochondria+Motility=METTL17_-_21458124.24-all~e39m1	3830	1683	1403	3377	4582	5228	3446	4890
Trafficking+Mitochondria+Motility=METTL17_-_21458210.24-all~e39m1	3656	3567	2054	3234	3132	5254	5997	6343
Trafficking+Mitochondria+Motility=MIEF1_-_39898405.23-all~e39m1	148018	100168	85527	112066	150946	189217	127686	172134
Trafficking+Mitochondria+Motility=MINOS1_+_19923687.23-all~e39m1	132829	93644	70463	71047	104391	124131	107361	153806
Trafficking+Mitochondria+Motility=MINOS1_-_19923774.26-all~e39m1	0	0	0	0	0	0	0	0
Trafficking+Mitochondria+Motility=MPP6_+_24613209.24-all~e39m1	0	0	0	0	0	0	0	0
Trafficking+Mitochondria+Motility=MPP6_-_24613248.25-all~e39m1	180665	110166	101578	97121	157908	185826	144792	166608
Trafficking+Mitochondria+Motility=MRPL10_+_45908879.24-all~e39m1	14738	11378	8776	18968	25452	30024	16988	18150
Trafficking+Mitochondria+Motility=MRPL10_-_45908806.24-all~e39m1	1691	1940	521	299	1494	2376	611	2323
Trafficking+Mitochondria+Motility=MRPL11_-_66206281.24-all~e39m1	86026	50943	45100	46616	65988	92942	75420	85874
Trafficking+Mitochondria+Motility=MRPL12_+_79670446.23-all~e39m1	107280	69346	60724	79733	125622	143384	95676	135220
Trafficking+Mitochondria+Motility=MRPL12_+_79670494.24-all~e39m1	3488	2437	1880	2515	4307	8189	3629	3300
Trafficking+Mitochondria+Motility=MRPL12_-_79670497.24-all~e39m1	8868	3519	3547	4838	6715	8603	5346	9293
Trafficking+Mitochondria+Motility=MRPL22_-_154320703.22-all~e39m1	22291	18027	14371	31752	41992	58497	21627	33404
Trafficking+Mitochondria+Motility=MRPL33_+_27994796.23-all~e39m1	15116	13911	8183	18485	24519	34432	14687	26067
Trafficking+Mitochondria+Motility=MRPL33_-_27994633.24-all~e39m1	11489	7435	5626	10340	14486	17599	9163	14086
Trafficking+Mitochondria+Motility=MRPL37_-_54665946.22-all~e39m1	2	4	2	0	3	0	0	5
Trafficking+Mitochondria+Motility=MRPL3_+_131221564.24-all~e39m1	11137	6443	4500	9108	14159	17608	9455	12067
Trafficking+Mitochondria+Motility=MRPL3_+_131221564.24-all~e39m1	11137	6443	4500	9108	14159	17608	9455	12067
Trafficking+Mitochondria+Motility=MRPL3_+_131221785.23-all~e39m1	49	53	0	6	18	21	10	18
Trafficking+Mitochondria+Motility=MRPL3_+_131221785.23-all~e39m1	49	53	0	6	18	21	10	18
Trafficking+Mitochondria+Motility=MRPS14_+_174992406.24-all~e39m1	51763	40708	34302	52035	66431	82299	54861	83037
Trafficking+Mitochondria+Motility=MRPS14_+_174992537.23-all~e39m1	0	27	0	0	168	381	0	0
Trafficking+Mitochondria+Motility=MRPS16_+_75012183.24-all~e39m1	1	1	0	0	0	1	0	1
Trafficking+Mitochondria+Motility=MRPS16_-_75012231.23-all~e39m1	11204	7062	5180	5931	11561	9466	12140	19630
Trafficking+Mitochondria+Motility=MRPS17_-_56019674.24-all~e39m1	110108	64617	62557	57600	99733	105825	88288	98269
Trafficking+Mitochondria+Motility=MRPS22_+_138724737.28-ENST00000495075.1~e20m1	0	0	0	0	0	0	0	0
Trafficking+Mitochondria+Motility=MRPS22_-_139062922.23-ENST00000310776.4,ENST00000465056.1~e39m1	25684	18771	16773	31380	43243	55518	21372	35555
Trafficking+Mitochondria+Motility=MRPS22_-_139063101.24-ENST00000310776.4,ENST00000465056.1~e39m1	152323	114233	91747	93997	129718	164548	120575	193832
Trafficking+Mitochondria+Motility=MTERFD1_+_97273772.23-all~e39m1	52534	43250	33464	70961	105703	139727	56416	87863
Trafficking+Mitochondria+Motility=MTERFD1_-_97273755.24-all~e39m1	103556	70362	55113	73529	102983	129113	88788	141419
Trafficking+Mitochondria+Motility=MTG1_+_135207656.23-all~e39m1	4644	2448	2020	2585	4539	6462	3919	4723
Trafficking+Mitochondria+Motility=MTG1_+_135207895.23-all~e39m1	869	497	706	650	887	1768	1537	2644
Trafficking+Mitochondria+Motility=MTIF2_+_55496269.24-all~e39m1	142280	98945	84020	95829	144453	166597	115219	155981
Trafficking+Mitochondria+Motility=MTIF2_-_55496148.24-all~e39m1	114775	86160	67135	60584	116991	128714	92520	163127
Trafficking+Mitochondria+Motility=MTIF2_-_55496360.24-all~e39m1	152684	101236	88354	76255	114851	127666	102088	150035
Trafficking+Mitochondria+Motility=MTPAP_+_30638046.24-all~e39m1	34390	27158	20102	24101	37238	50845	32720	57091
Trafficking+Mitochondria+Motility=MTPAP_+_30638061.22-all~e39m1	9230	7704	6703	12039	15218	17428	12455	14330
Trafficking+Mitochondria+Motility=MTPAP_+_30638061.22-all~e39m1	9230	7704	6703	12039	15218	17428	12455	14330
Trafficking+Mitochondria+Motility=MTRF1L_+_153323799.23-all~e39m1	65	527	395	728	1563	3333	918	2045
Trafficking+Mitochondria+Motility=MTRF1L_+_153323814.23-all~e39m1	3114	2455	1700	2537	3715	8190	3077	3036
Trafficking+Mitochondria+Motility=NDUFAF1_+_41694528.24-all~e39m1	45000	33233	27829	27030	42807	48962	39738	61736
Trafficking+Mitochondria+Motility=NDUFAF1_+_41694646.23-all~e39m1	7423	5369	4908	5894	8137	15328	6892	8520
Trafficking+Mitochondria+Motility=NDUFAF1_+_41694664.24-all~e39m1	6847	5646	4695	3117	4857	7112	6887	4496
Trafficking+Mitochondria+Motility=NDUFAF1_-_41694559.24-all~e39m1	116136	86563	61609	58129	91910	106778	82803	125765
Trafficking+Mitochondria+Motility=NDUFAF3_+_49058456.23-all~e39m1	47283	30790	24259	24996	35175	45940	32238	52035
Trafficking+Mitochondria+Motility=NDUFAF3_+_49058472.24-all~e39m1	40645	27175	19963	20866	28923	37110	30983	42467
Trafficking+Mitochondria+Motility=NDUFAF3_+_49058496.24-all~e39m1	55497	36868	28982	36536	49494	53530	42834	68922
Trafficking+Mitochondria+Motility=NDUFAF3_+_49058707.24-all~e39m1	21675	16708	14064	14050	21147	20074	14971	23220
Trafficking+Mitochondria+Motility=NDUFAF4_+_97345647.24-all~e39m1	90056	66643	49940	50124	80833	85345	74662	115975
Trafficking+Mitochondria+Motility=NDUFAF4_+_97345654.24-all~e39m1	39513	29871	21474	38811	57114	65784	38393	62330
Trafficking+Mitochondria+Motility=NDUFAF4_+_97345781.22-all~e39m1	71750	45234	42363	46345	66354	80980	61392	72972
Trafficking+Mitochondria+Motility=NDUFAF4_-_97345717.23-all~e39m1	30642	21264	16075	30163	40488	55833	33290	41808
Trafficking+Mitochondria+Motility=NDUFAF5_+_13765588.23-all~e39m1	12016	8073	6187	14319	22080	37948	13909	20134
Trafficking+Mitochondria+Motility=NDUFAF5_+_13765610.23-all~e39m1	241	405	57	641	713	736	250	524
Trafficking+Mitochondria+Motility=NDUFAF5_-_13765762.24-all~e39m1	32517	22151	17481	17965	24634	38520	23259	37083
Trafficking+Mitochondria+Motility=NDUFAF5_-_13765768.24-all~e39m1	71810	46446	38945	35335	57114	64796	45583	73280
Trafficking+Mitochondria+Motility=NOA1_-_57844978.23-all~e39m1	41390	31995	23935	22004	32209	43573	25039	40013
Trafficking+Mitochondria+Motility=NOA1_-_57845032.22-all~e39m1	12935	7256	6248	10819	11777	15656	6397	15640
Trafficking+Mitochondria+Motility=OXA1L_+_23236076.24-all~e39m1	27785	19257	15943	13658	25071	22535	21165	25659
Trafficking+Mitochondria+Motility=OXA1L_-_23235972.23-all~e39m1	7089	5633	3426	6419	8886	10053	5169	9305
Trafficking+Mitochondria+Motility=OXA1L_-_23236169.22-all~e39m1	68161	54332	39800	46844	81648	87164	58958	86868
Trafficking+Mitochondria+Motility=PAF1_+_39881570.24-all~e39m1	19223	14712	12488	9610	21676	20150	17943	24025
Trafficking+Mitochondria+Motility=PAF1_-_39881821.23-all~e39m1	143886	94878	77776	85691	125383	154450	101969	164412
Trafficking+Mitochondria+Motility=PAF1_-_39881843.23-all~e39m1	7646	4180	4054	3002	3841	5739	3647	7218
Trafficking+Mitochondria+Motility=PDE12_+_57542048.24-all~e39m1	0	0	0	0	0	0	0	0
Trafficking+Mitochondria+Motility=PDE12_+_57542095.23-all~e39m1	0	0	0	0	0	0	0	0
Trafficking+Mitochondria+Motility=PDE12_-_57542154.22-all~e39m1	0	0	0	0	0	0	0	0
Trafficking+Mitochondria+Motility=PDHX_-_34938158.23-all~e39m1	244082	178568	134111	127795	192169	214801	176877	272163
Trafficking+Mitochondria+Motility=PDSS1_+_26986730.24-all~e39m1	2026	2038	1674	2212	3902	2054	2013	4051
Trafficking+Mitochondria+Motility=PDSS1_-_26986812.25-all~e39m1	40513	30726	26200	33823	47391	54686	38170	56856
Trafficking+Mitochondria+Motility=PDSS1_-_26986812.25-all~e39m1	40513	30726	26200	33823	47391	54686	38170	56856
Trafficking+Mitochondria+Motility=PDSS1_-_26986834.24-all~e39m1	73538	48343	39711	48558	70005	79612	60211	76628
Trafficking+Mitochondria+Motility=PDSS2_+_107780714.22-all~e39m1	11540	6554	6441	5758	9232	12858	7487	10785
Trafficking+Mitochondria+Motility=PDSS2_+_107780714.22-all~e39m1	11540	6554	6441	5758	9232	12858	7487	10785
Trafficking+Mitochondria+Motility=PDSS2_+_107780732.23-all~e39m1	156213	124643	96141	113830	168273	210088	142849	219752
Trafficking+Mitochondria+Motility=PDSS2_-_107780554.24-all~e39m1	65971	41501	37101	40191	59908	75149	52090	70086
Trafficking+Mitochondria+Motility=PET112_+_152682088.22-all~e39m1	1373	1648	835	1886	3180	2731	877	2662
Trafficking+Mitochondria+Motility=PET112_+_152682166.22-all~e39m1	12667	7612	6746	5393	9105	11593	11403	10196
Trafficking+Mitochondria+Motility=PET112_-_152682081.23-all~e39m1	8604	4431	3949	6326	10454	17543	4788	6887
Trafficking+Mitochondria+Motility=PET117_+_18118628.24-all~e39m1	241732	187468	145465	148054	207535	262435	184255	288167
Trafficking+Mitochondria+Motility=PET117_-_18118620.24-all~e39m1	142017	99051	5	82356	120013	139910	100298	130367
Trafficking+Mitochondria+Motility=PET117_-_18118620.24-all~e39m1	142017	99051	5	82356	120013	139910	100298	130367
Trafficking+Mitochondria+Motility=PET117_-_18118759.24-all~e39m1	109248	82132	66007	71755	101667	114292	76781	139170
Trafficking+Mitochondria+Motility=PEX5_-_7342581.23-ENST00000420616.2~e39m1	47577	33756	29386	28777	45539	50179	47750	46618
Trafficking+Mitochondria+Motility=PEX7_-_137143924.22-all~e39m1	0	0	89	1	0	0	1	1
Trafficking+Mitochondria+Motility=PIGF_+_46844151.22-all~e39m1	146272	111577	87188	76588	129100	130991	126666	190812
Trafficking+Mitochondria+Motility=PIGF_+_46844151.22-all~e39m1	146272	111577	87188	76588	129100	130991	126666	190812
Trafficking+Mitochondria+Motility=PIGF_-_46844162.24-all~e39m1	25121	17468	11954	14089	22839	23702	19526	29430
Trafficking+Mitochondria+Motility=PNPT1_+_55920990.24-all~e39m1	99232	69287	60656	51180	85289	87319	73672	106271
Trafficking+Mitochondria+Motility=PNPT1_-_55920895.24-all~e39m1	43094	29241	25014	42745	56459	68372	39197	59060
Trafficking+Mitochondria+Motility=POLG2_+_62493140.24-all~e39m1	34514	14044	13712	18058	29249	35529	18455	26476
Trafficking+Mitochondria+Motility=POLG2_-_62493069.23-all~e39m1	69828	49327	36174	38348	56942	74278	49976	77694
Trafficking+Mitochondria+Motility=PPOX_+_161136474.24-all~e39m1	168213	122299	103377	101703	148279	164251	130258	207568
Trafficking+Mitochondria+Motility=PPOX_-_161136289.24-all~e39m1	25478	19963	15177	16988	26634	31935	20245	29437
Trafficking+Mitochondria+Motility=PPOX_-_161136289.24-all~e39m1	25478	19963	15177	16988	26634	31935	20245	29437
Trafficking+Mitochondria+Motility=PTCD1_+_99036354.24-all~e39m1	10205	5985	5756	5788	8369	13396	8568	13061
Trafficking+Mitochondria+Motility=PTCD1_-_99036285.23-all~e39m1	2428	1878	2022	4694	4890	9515	4601	6595
Trafficking+Mitochondria+Motility=PTCD3_-_86333591.21-all~e39m1	25342	15470	16423	16636	24067	33836	20413	29162
Trafficking+Mitochondria+Motility=PUS1_-_132414007.23-all~e39m1	22497	11516	10316	10738	17381	24674	18911	17324
Trafficking+Mitochondria+Motility=PYURF_+_89444914.24-all~e39m1	12458	9439	7610	7402	12102	12689	13939	13958
Trafficking+Mitochondria+Motility=RAB4B_-_41284385.23-all~e39m1	2286	1280	555	2156	2141	3471	1078	1082
Trafficking+Mitochondria+Motility=RARS2_+_88299671.24-all~e39m1	133091	85673	74611	88049	125984	155730	101651	151247
Trafficking+Mitochondria+Motility=RARS2_+_88299671.24-all~e39m1	133091	85673	74611	88049	125984	155730	101651	151247
Trafficking+Mitochondria+Motility=RARS2_+_88299706.24-all~e39m1	186689	134291	101371	100253	150910	159524	145034	205648
Trafficking+Mitochondria+Motility=RARS2_+_88299706.24-all~e39m1	186689	134291	101371	100253	150910	159524	145034	205648
Trafficking+Mitochondria+Motility=RARS2_-_88299688.23-all~e39m1	13458	9674	7867	10466	15619	21327	11248	12809
Trafficking+Mitochondria+Motility=RARS2_-_88299688.23-all~e39m1	13458	9674	7867	10466	15619	21327	11248	12809
Trafficking+Mitochondria+Motility=RBFA_+_77794493.24-all~e39m1	4751	4461	2601	5607	10152	9436	5058	9474
Trafficking+Mitochondria+Motility=RBFA_-_77794501.24-all~e39m1	30755	22518	17133	34434	47765	58880	33878	47090
Trafficking+Mitochondria+Motility=RBFA_-_77794507.24-all~e39m1	29627	26134	20113	18244	36094	40999	26170	36337
Trafficking+Mitochondria+Motility=RMND1_+_151773057.23-all~e39m1	14973	12516	10006	9670	14594	16909	13234	18608
Trafficking+Mitochondria+Motility=ROMO1_+_34287458.24-all~e39m1	126222	77026	64431	67118	100663	114128	92008	136638
Trafficking+Mitochondria+Motility=ROMO1_-_34287382.23-all~e39m1	27178	20812	16877	20101	26412	29893	22808	40852
Trafficking+Mitochondria+Motility=RPL10A_+_35436234.22-all~e39m1	0	0	0	0	0	0	0	0
Trafficking+Mitochondria+Motility=RPL10_+_153626724.23-ENST00000424325.2,ENST00000344746.4~e39m1	1975	718	451	138	94	885	483	2605
Trafficking+Mitochondria+Motility=RPL12_-_130213456.22-all~e39m1	73986	51654	43310	55052	77764	91753	73426	96278
Trafficking+Mitochondria+Motility=RPL17_-_47018777.24-ENST00000579248.1,ENST00000580261.1,ENST00000418495.1~e39m1	121264	92440	79249	78336	117009	138942	96020	154068
Trafficking+Mitochondria+Motility=RPL28_+_55897348.24-ENST00000559463.1~e39m1	1	28	19	90	0	0	0	0
Trafficking+Mitochondria+Motility=RPL36A_+_100645942.25-all~e39m1	178235	117491	95411	120605	175481	206899	143119	211762
Trafficking+Mitochondria+Motility=RPL39_-_118925550.22-all~e39m1	1729	1533	1381	5108	3977	5287	2564	3612
Trafficking+Mitochondria+Motility=RPS14_-_149829121.23-ENST00000401695.3,ENST00000407193.1,ENST00000312037.5~e39m1	52304	26314	26343	30353	45807	44012	36798	53289
Trafficking+Mitochondria+Motility=RPS16_+_39926406.24-all~e39m1	0	0	0	0	0	0	0	0
Trafficking+Mitochondria+Motility=RPS20_+_56986878.24-all~e39m1	515256	335845	313835	315716	457757	533858	411267	495277
Trafficking+Mitochondria+Motility=RPS24_-_79793810.23-all~e39m1	74588	43097	38494	41091	55400	68988	52489	68506
Trafficking+Mitochondria+Motility=RPS29_-_50052869.24-all~e39m1	593	896	1231	2472	2198	3710	917	2558
Trafficking+Mitochondria+Motility=RPS29_-_50052869.24-all~e39m1	593	896	1231	2472	2198	3710	917	2558
Trafficking+Mitochondria+Motility=RSAD1_+_48556226.24-all~e39m1	229522	168798	129528	117340	198922	230055	181486	255263
Trafficking+Mitochondria+Motility=SCO1_+_10600676.24-all~e39m1	5293	3756	3309	2630	3809	4416	2868	6436
Trafficking+Mitochondria+Motility=SCO1_+_10600698.24-all~e39m1	22728	16254	13008	13603	19880	25493	21596	23243
Trafficking+Mitochondria+Motility=SCO1_-_10600809.23-all~e39m1	112936	77714	70918	76843	118260	139400	89347	120854
Trafficking+Mitochondria+Motility=SCO1_-_10600840.22-all~e39m1	985	965	598	641	1053	2376	400	1071
Trafficking+Mitochondria+Motility=SCO2_+_50964550.24-ENST00000535425.1~e39m1	13165	10763	10650	9770	15378	23565	14592	18838
Trafficking+Mitochondria+Motility=SEH1L_-_12948039.24-all~e39m1	1931	1474	1710	3204	4794	4187	2110	3218
Trafficking+Mitochondria+Motility=SEH1L_-_12948044.22-all~e39m1	19747	13514	8833	20030	27735	40711	12089	22309
Trafficking+Mitochondria+Motility=SFXN1_-_174905656.23-all~e39m1	22263	16083	10972	10965	18169	20458	15571	26638
Trafficking+Mitochondria+Motility=SIRT7_+_79875812.24-all~e39m1	56549	44573	33100	75735	104197	145204	68178	100233
Trafficking+Mitochondria+Motility=SLC25A3_-_98987489.23-all~e39m1	131154	89319	71971	93412	133020	163754	105486	135007
Trafficking+Mitochondria+Motility=SLC25A46_+_110074768.24-all~e39m1	290477	191558	169962	153332	229362	287398	225178	277681
Trafficking+Mitochondria+Motility=SLC25A46_+_110074955.24-all~e39m1	213158	136474	110792	127956	185550	212508	171685	196737
Trafficking+Mitochondria+Motility=SLC30A9_-_41992573.23-all~e39m1	97528	61783	54836	75029	106631	120514	83891	106940
Trafficking+Mitochondria+Motility=SLC30A9_-_41992573.23-all~e39m1	97528	61783	54836	75029	106631	120514	83891	106940
Trafficking+Mitochondria+Motility=SLC30A9_-_41992619.24-all~e39m1	76489	45271	36442	46584	66464	72504	64478	76315
Trafficking+Mitochondria+Motility=SLC30A9_-_41992746.24-all~e39m1	112024	74635	59657	82009	118021	157785	90200	136187
Trafficking+Mitochondria+Motility=SLMO2_+_57617731.24-all~e39m1	89874	48998	47142	55911	86718	102460	81270	74568
Trafficking+Mitochondria+Motility=SLMO2_+_57617908.24-all~e39m1	0	0	0	0	0	0	0	0
Trafficking+Mitochondria+Motility=SLMO2_-_57617953.24-all~e39m1	99888	73423	55577	63768	88717	95099	72540	117497
Trafficking+Mitochondria+Motility=SSBP1_-_141438307.24-all~e39m1	72006	46873	37457	46714	64423	71390	64189	78809
Trafficking+Mitochondria+Motility=SSBP1_-_141438399.23-all~e39m1	20788	16169	12956	12861	24517	22675	17464	24951
Trafficking+Mitochondria+Motility=STARD7_+_96874524.23-all~e39m1	72712	54524	42283	36641	57477	55867	55479	79872
Trafficking+Mitochondria+Motility=STARD7_+_96874552.24-all~e39m1	473036	359912	276404	254753	396558	475061	351374	532857
Trafficking+Mitochondria+Motility=STARD7_+_96874552.24-all~e39m1	473036	359912	276404	254753	396558	475061	351374	532857
Trafficking+Mitochondria+Motility=SUPT6H_+_26989285.22-all~e39m1	0	0	0	0	0	0	0	0
Trafficking+Mitochondria+Motility=TAMM41_-_11888071.24-all~e39m1	40457	24050	17926	37521	48212	64411	24409	43710
Trafficking+Mitochondria+Motility=TAZ_-_153640136.24-all~e39m1	5540	4949	4293	4329	7940	4297	5360	3293
Trafficking+Mitochondria+Motility=TEX9_+_56657713.24-all~e39m1	0	0	0	0	0	0	0	0
Trafficking+Mitochondria+Motility=TFB1M_+_155635558.24-all~e39m1	92670	60779	44938	66478	93134	107036	68276	111247
Trafficking+Mitochondria+Motility=TFB1M_-_155635408.23-all~e39m1	143722	113273	93958	108632	149326	188112	139115	200480
Trafficking+Mitochondria+Motility=TIMM22_+_900416.23-all~e39m1	129290	86364	66939	80432	123599	150675	113666	148176
Trafficking+Mitochondria+Motility=TIMM22_+_900416.23-all~e39m1	129290	86364	66939	80432	123599	150675	113666	148176
Trafficking+Mitochondria+Motility=TIMM22_-_900407.24-all~e39m1	8981	7755	7270	6609	8460	10244	8033	10241
Trafficking+Mitochondria+Motility=TIMM22_-_900430.22-all~e39m1	78740	51737	42901	41176	67466	80221	60808	76048
Trafficking+Mitochondria+Motility=TIMM23_+_51623301.23-all~e39m2	0	0	0	0	0	0	0	0
Trafficking+Mitochondria+Motility=TIMM50_+_39971642.23-all~e39m1	65662	46221	36016	36456	57455	58784	46760	77071
Trafficking+Mitochondria+Motility=TIMM50_+_39971667.22-all~e39m1	51375	36838	31161	43372	57873	71708	50060	61901
Trafficking+Mitochondria+Motility=TIMM50_-_39971700.24-all~e39m1	50547	35511	30073	32522	44703	61809	36260	53689
Trafficking+Mitochondria+Motility=TIMMDC1_-_119217441.24-all~e39m1	0	0	0	0	0	0	0	0
Trafficking+Mitochondria+Motility=TIMMDC1_-_119217441.24-all~e39m1	0	0	0	0	0	0	0	0
Trafficking+Mitochondria+Motility=TIMMDC1_-_119217463.24-all~e39m1	81479	49925	40267	54777	70962	90752	73791	81170
Trafficking+Mitochondria+Motility=TRMT10C_-_101280733.23-all~e39m1	36670	30732	22358	37082	62048	79220	40422	65296
Trafficking+Mitochondria+Motility=TRMT10C_-_101280759.23-all~e39m1	11587	7266	5582	17994	21757	28581	10036	15724
Trafficking+Mitochondria+Motility=TTC19_+_15902796.23-all~e39m1	203451	157220	123169	112386	173062	189970	159064	230177
Trafficking+Mitochondria+Motility=USMG5_+_105156142.24-ENST00000369815.1,ENST00000309579.3,ENST00000337003.4~e39m1	127724	82045	64878	73785	102745	129468	103021	127190
Trafficking+Mitochondria+Motility=VARS2_+_30882048.24-all~e39m1	931	603	223	4835	3009	3296	1852	1391
Trafficking+Mitochondria+Motility=VARS2_+_30882141.24-all~e39m1	4664	2329	1914	8188	10261	18823	2432	6940
Trafficking+Mitochondria+Motility=negATP5A1_+_43679527.25-NM_004046	33706	24703	21836	25711	30867	26698	27157	35847
Trafficking+Mitochondria+Motility=negATP5A1_-_43680112.22-NM_004046	244382	188684	147307	132883	191317	238944	192578	278180
Trafficking+Mitochondria+Motility=negCCT7_+_73461600.23-NR_029403	45258	29086	28838	27822	41256	46496	43854	41517
Trafficking+Mitochondria+Motility=negCRNKL1_+_20037633.25-NM_016652	82848	52918	40844	43828	64062	78424	59292	82898
Trafficking+Mitochondria+Motility=negCSTF1_+_54967506.24-NM_001324	103699	82255	62385	55620	87817	92653	85379	135635
Trafficking+Mitochondria+Motility=negEIF2S2_+_32699602.25-all	45981	31855	24424	23887	33548	37407	30521	58570
Trafficking+Mitochondria+Motility=negFBXO5_+_153303581.25-all	227071	158176	138837	138866	205167	212786	174439	212611
Trafficking+Mitochondria+Motility=negILF3_+_10764311.25-NM_001137673	117386	81226	69873	70898	104965	121560	95780	127752
Trafficking+Mitochondria+Motility=negNKAP_-_119077098.25-all	62025	49913	36885	35384	55040	57849	54568	73688
Trafficking+Mitochondria+Motility=negNMT1_-_43137780.24-all	123814	75004	68018	66943	107780	120367	91956	97765
Trafficking+Mitochondria+Motility=negPSMC6_-_53174315.24-all	230729	158802	131852	114647	178116	206312	173281	240075
Trafficking+Mitochondria+Motility=negRBBP4_-_33116622.25-NM_001135256	27486	21079	18430	15398	27019	31860	20137	35979
Trafficking+Mitochondria+Motility=negRNGTT_-_89672251.23-NM_001286428	99964	76067	61573	48784	84771	96325	78524	96302
Trafficking+Mitochondria+Motility=negRPL17_+_47018087.24-NM_001035006	170169	129483	101355	91272	143815	180280	132844	215177
Trafficking+Mitochondria+Motility=negRPS11_+_49998653.25-all	143683	84152	83241	78525	123017	134698	116633	123686
Trafficking+Mitochondria+Motility=negRPS14_+_149829067.23-NM_001025071	53929	32062	23952	24992	41663	43511	42187	48129
Trafficking+Mitochondria+Motility=negSRSF1_+_56083997.25-NM_001078166	31336	19234	14928	13009	23133	28794	21136	31123
Trafficking+Mitochondria+Motility=negSUPT16H_-_21852380.25-all	174327	121143	105440	98618	154304	186774	136480	318063
Trafficking+Mitochondria+Motility=negTUBGCP3_-_113242986.21-NM_006322	16842	17970	13796	12844	13008	17128	13036	22274
Unassigned=DPH6_-_35838249.23-all~e39m1	11110	9633	6107	7358	11206	12360	9637	12154
Unassigned=DPY30_+_32264807.23-all~e39m1	544	0	0	0	0	0	0	0
Unassigned=DPY30_+_32264844.24-all~e39m1	1288	724	682	1122	1308	1218	1674	760
Unassigned=HJURP_-_234763148.24-all~e39m1	39759	25895	19315	55059	71109	114566	28862	59790
Unassigned=TELO2_+_1543388.23-all~e39m1	0	0	0	0	0	0	0	0
Unassigned=TELO2_+_1543463.23-all~e39m1	80637	58115	50176	51602	69415	85698	60455	80886
Unassigned=TTI1_+_36661776.24-ENST00000373448.2,ENST00000373447.3~e39m1	2259	761	185	1367	1622	2820	702	650
Unassigned=TTI2_+_33370591.24-ENST00000360742.5~e39m1	38815	32395	23797	18439	32561	39961	23077	47555
Unassigned=ZNHIT6_+_86173824.24-all~e39m1	0	0	0	0	0	0	0	0
essential_crispri=BTF3_+_72794353.24-all~e39m1	31108	19678	18805	16990	23858	26553	24503	42668
essential_crispri=BTF3_+_72794353.24-all~e39m1	31108	19678	18805	16990	23858	26553	24503	42668
essential_crispri=BTF3_-_72794519.24-all~e39m1	36844	20679	17941	25305	40405	39364	32895	50743
essential_crispri=BTF3_-_72794519.24-all~e39m1	36844	20679	17941	25305	40405	39364	32895	50743
essential_crispri=CHCHD4_+_14166114.24-all~e39m1	1531	1509	927	3301	4140	5230	1969	4657
essential_crispri=CHCHD4_+_14166114.24-all~e39m1	1531	1509	927	3301	4140	5230	1969	4657
essential_crispri=CHCHD4_+_14166114.24-all~e39m1	1531	1509	927	3301	4140	5230	1969	4657
essential_crispri=CHCHD4_+_14166185.24-all~e39m1	0	0	0	0	0	0	0	0
essential_crispri=CYB5B_-_69458725.24-all~e39m1	0	0	0	0	0	0	0	0
essential_crispri=EIF4G2_+_10830424.24-ENST00000524932.1,ENST00000527419.1,ENST00000532570.1,ENST00000530211.1,ENST00000530702.1~e39m1	69864	59308	49084	58324	82907	111817	67795	121046
essential_crispri=EXOSC8_-_37574976.24-all~e39m1	121	388	387	1007	1227	1959	635	1584
essential_crispri=HSD17B10_+_53461274.24-all~e39m1	21583	13471	9464	39077	47332	78508	18247	33541
essential_crispri=IMMT_-_86422566.24-ENST00000449247.2,ENST00000442664.2~e39m1	38630	24619	20061	21446	33849	32423	28457	34935
essential_crispri=IMMT_-_86422566.24-ENST00000449247.2,ENST00000442664.2~e39m1	38630	24619	20061	21446	33849	32423	28457	34935
essential_crispri=IMMT_-_86422569.22-ENST00000449247.2,ENST00000442664.2~e39m1	4723	4463	3462	3949	5791	6623	4723	3276
essential_crispri=IMMT_-_86422569.22-ENST00000449247.2,ENST00000442664.2~e39m1	4723	4463	3462	3949	5791	6623	4723	3276
essential_crispri=KPNB1_+_45727465.24-all~e39m1	7040	4361	5000	2771	5488	5519	3219	5116
essential_crispri=MRPL3_+_131221564.24-all~e39m1	11137	6443	4500	9108	14159	17608	9455	12067
essential_crispri=MRPL3_+_131221564.24-all~e39m1	11137	6443	4500	9108	14159	17608	9455	12067
essential_crispri=MRPL3_+_131221785.23-all~e39m1	49	53	0	6	18	21	10	18
essential_crispri=MRPL3_+_131221785.23-all~e39m1	49	53	0	6	18	21	10	18
essential_crispri=MRPS22_+_138724737.28-ENST00000495075.1~e20m1	0	0	0	0	0	0	0	0
essential_crispri=MTPAP_+_30638061.22-all~e39m1	9230	7704	6703	12039	15218	17428	12455	14330
essential_crispri=MTPAP_+_30638061.22-all~e39m1	9230	7704	6703	12039	15218	17428	12455	14330
essential_crispri=RARS2_+_88299671.24-all~e39m1	133091	85673	74611	88049	125984	155730	101651	151247
essential_crispri=RARS2_+_88299671.24-all~e39m1	133091	85673	74611	88049	125984	155730	101651	151247
essential_crispri=RARS2_+_88299706.24-all~e39m1	186689	134291	101371	100253	150910	159524	145034	205648
essential_crispri=RARS2_+_88299706.24-all~e39m1	186689	134291	101371	100253	150910	159524	145034	205648
essential_crispri=RARS2_-_88299688.23-all~e39m1	13458	9674	7867	10466	15619	21327	11248	12809
essential_crispri=RARS2_-_88299688.23-all~e39m1	13458	9674	7867	10466	15619	21327	11248	12809
essential_crispri=RPL10_+_153626724.23-ENST00000424325.2,ENST00000344746.4~e39m1	1975	718	451	138	94	885	483	2605
essential_crispri=RPL17_-_47018777.24-ENST00000579248.1,ENST00000580261.1,ENST00000418495.1~e39m1	121264	92440	79249	78336	117009	138942	96020	154068
essential_crispri=RPS14_-_149829121.23-ENST00000401695.3,ENST00000407193.1,ENST00000312037.5~e39m1	52304	26314	26343	30353	45807	44012	36798	53289
essential_crispri=SEH1L_-_12948039.24-all~e39m1	1931	1474	1710	3204	4794	4187	2110	3218
essential_crispri=SEH1L_-_12948044.22-all~e39m1	19747	13514	8833	20030	27735	40711	12089	22309
essential_crispri=TTI1_+_36661776.24-ENST00000373448.2,ENST00000373447.3~e39m1	2259	761	185	1367	1622	2820	702	650
essential_crispri=UPF2_+_12084776.25-ENST00000357604.5,ENST00000397053.2~e39m1	936	0	0	0	0	0	0	0
Total number of reads for each sample:	25807936	18101690	14652317	16429905	24429383	28876726	20811798	29709947

## Sheet: S5_Data. Tumors (Fig 1) 
		qPCR data
							average	stdev
		827 negFBXO5	c14orf2	1	0.898485	1.11298	1.00382	0.1073
		sgc14orf2	c14orf2	0.096375	0.0767124	0.121078	0.098055	0.0222302
		827 negFBXO5	TMEM261	1	0.775287	1.28984	1.02171	0.257965
		sgTMEM261	TMEM261	0.0891423	0.0623868	0.127372	0.0929671	0.0326612
		827 negFBXO5	MALSU1	1	0.883733	1.13156	1.0051	0.123994
		sgMALSU1	MALSU1	0.136012	0.106762	0.173277	0.138684	0.0333381
		Tumor Weight Data
		sgCont	sgc14orf2	sgMALSU1	sgTMEM261
		196	133	98	72
		130	113	150	60
		117	87	72	106
		252	145	146	87
		148	111	98	111
		144	80	91
		Tumor Volume Data
					negFBXO5						sgc14orf2						sgMALSU1						sgTMEM261
		Day 7	97.5	52.9	55.3	64.5	66	58.8	45.6	43.6	43.6	42.6	47.6	42.5	41.6	52.3	38.3	42.6	42.6	19.7	45.6	39.8	29.4	25.3	43.6
		Day11	109.3	68.8	64.5	72.5	62.5	83.2	48.7	45.6	42.6	67.5	60	47.6	43.2	43.6	29.2	48.6	34.5	26.7	49.9	27.4	27.4	34.4	25.3
		Day14	99.1	75	92.5	85.7	66.3	62.5	57.6	46.5	42.6	50.6	38.3	62.2	71.3	60.7	44.1	37	36	28.9	39.2	34.5	42	42.6	29.7
		Day18	128.6	83.2	84.3	137.3	78.7	80.2	70.3	81.1	67.6	62.5	63	62.5	71.3	53.7	44.1	47.6	48.7	45.6	41.2	45.6	46.2	42.6	42.6
		Day21	198.5	102.1	109.3	158.4	106.2	106.2	83.2	100.7	86.2	92.6	71.8	99.1	85.8	87.9	59.6	100.4	62.5	55.3	43.2	33.5	60.7	66.3	66.3
		Day25	208.4	123.6	134.9	219.4	137.3	139.3	113.5	113.5	99.1	150	109.4	120.1	121.1	138.4	82.5	131	83.2	89.4	67.4	50.6	76.3	92.6	67.5
		Day28	352	161.8	152.1	237.2	150	183.8	157.2	157.2	124.7	194.5	137.7	179	120.2	236.3	100.7	145.4	99.1	137.3	79.2	94.2	136.5	108	106

## Sheet: S6_Data.Metab Glu(Fig 3,S5,S6) 
Name	KEGG.ID	Condition	Iso	Nr.C	Exp1	Exp2	Exp3	Exp4	Norm_Av	Norm_Std	CV	Av	MID1	MID2	MID3	MID4	ANOVA	Sig
2-AB	C02356	827-neg-Glc-Cont	M0	4	9.37436e+06	9.36879e+06	9.81513e+06	1.07407e+07	99.933	0.0135447	0.000135538	99.933	99.9263	99.9263	99.9533	99.9263	0.279835
2-AB	C02356	827-neg-Glc-2DG	M0	4	9.44136e+06	8.41691e+06	7.16109e+06	8.86437e+06	99.9596	0.00644225	6.44e-05	99.9596	99.9591	99.9549	99.9689	99.9556	0.279835
2-AB	C02356	827-neg-Glc-Oligo	M0	4	1.2357e+07	1.0939e+07	1.13354e+07	1.19792e+07	99.9485	0.0294309	0.00029446	99.9485	99.9883	99.9533	99.9263	99.9263	0.279835
2-AB	C02356	sgTMEM-Glc-Cont	M0	4	8.13379e+06	9.33791e+06	9.22098e+06	6.62552e+06	99.9693	0.032021	0.000320308	99.9693	99.9636	99.9923	99.995	99.9263	0.279835
2-AB	C02356	sgTMEM-Glc-2DG	M0	4	5.51288e+06	6.1494e+06	6.24053e+06	6.85329e+06	99.9263	0	0	99.9263	99.9263	99.9263	99.9263	99.9263	0.279835
2-AB	C02356	sgTMEM-Glc-Oligo	M0	4	9.88271e+06	1.21301e+07	8.75926e+06	8.37478e+06	99.9343	0.0160952	0.000161057	99.9343	99.9263	99.9263	99.9585	99.9263	0.279835
2-AB	C02356	sgc14orf2-Glc-Cont	M0	4	1.15131e+07	8.56154e+06	9.05573e+06	8.91688e+06	99.9407	0.0174578	0.000174682	99.9407	99.9263	99.9485	99.9616	99.9263	0.279835
2-AB	C02356	sgc14orf2-Glc-2DG	M0	4	9.19612e+06	8.78445e+06	8.7099e+06	7.59182e+06	99.9472	0.0290865	0.000291019	99.9472	99.9484	99.9879	99.9263	99.9263	0.279835
2-AB	C02356	sgc14orf2-Glc-Oligo	M0	4	1.08419e+07	1.08369e+07	1.11423e+07	9.71396e+06	99.9618	0.0410082	0.000410238	99.9618	99.9976	99.997	99.9263	99.9263	0.279835
2-AB	C02356	sgMALSU1-Glc-Cont	M0	4	7.60233e+06	7.69477e+06	8.55164e+06	7.04262e+06	99.9589	0.0294934	0.000295056	99.9589	99.9263	99.96	99.9975	99.9518	0.279835
2-AB	C02356	sgMALSU1-Glc-2DG	M0	4	5.68479e+06	6.76443e+06	6.19041e+06	8.19499e+06	99.9403	0.0170034	0.000170136	99.9403	99.9263	99.9263	99.9607	99.9478	0.279835
2-AB	C02356	sgMALSU1-Glc-Oligo	M0	4	9.79183e+06	8.59676e+06	9.63165e+06	9.48004e+06	99.9403	0.0165857	0.000165956	99.9403	99.9587	99.9263	99.9498	99.9263	0.279835
2-AB	C02356	827-neg-Glc-Cont	M1	4	NA	NA	NA	NA	NA	NA	NA	NA	0	0	0	0	NA
2-AB	C02356	827-neg-Glc-2DG	M1	4	NA	NA	NA	NA	NA	NA	NA	NA	0	0	0	0	NA
2-AB	C02356	827-neg-Glc-Oligo	M1	4	NA	NA	NA	NA	NA	NA	NA	NA	0	0	0	0	NA
2-AB	C02356	sgTMEM-Glc-Cont	M1	4	NA	NA	NA	NA	NA	NA	NA	NA	0	0	0	0	NA
2-AB	C02356	sgTMEM-Glc-2DG	M1	4	NA	NA	NA	NA	NA	NA	NA	NA	0	0	0	0	NA
2-AB	C02356	sgTMEM-Glc-Oligo	M1	4	NA	NA	NA	NA	NA	NA	NA	NA	0	0	0	0	NA
2-AB	C02356	sgc14orf2-Glc-Cont	M1	4	NA	NA	NA	NA	NA	NA	NA	NA	0	0	0	0	NA
2-AB	C02356	sgc14orf2-Glc-2DG	M1	4	NA	NA	NA	NA	NA	NA	NA	NA	0	0	0	0	NA
2-AB	C02356	sgc14orf2-Glc-Oligo	M1	4	NA	NA	NA	NA	NA	NA	NA	NA	0	0	0	0	NA
2-AB	C02356	sgMALSU1-Glc-Cont	M1	4	NA	NA	NA	NA	NA	NA	NA	NA	0	0	0	0	NA
2-AB	C02356	sgMALSU1-Glc-2DG	M1	4	NA	NA	NA	NA	NA	NA	NA	NA	0	0	0	0	NA
2-AB	C02356	sgMALSU1-Glc-Oligo	M1	4	NA	NA	NA	NA	NA	NA	NA	NA	0	0	0	0	NA
2-AB	C02356	827-neg-Glc-Cont	M2	4	6917.61	6913.5	4580.91	7925.89	0.0669664	0.0135442	0.202253	0.0669664	0.0737384	0.0737384	0.0466501	0.0737384	0.279612
2-AB	C02356	827-neg-Glc-2DG	M2	4	3867.66	3798.9	2229.01	3935.39	0.0403887	0.0064421	0.159502	0.0403887	0.0409483	0.0451137	0.031117	0.0443759	0.279612
2-AB	C02356	827-neg-Glc-Oligo	M2	4	1424	5115.15	8364.7	8839.76	0.0514345	0.0294955	0.573457	0.0514345	0.0115225	0.0467387	0.0737384	0.0737384	0.279612
2-AB	C02356	sgTMEM-Glc-Cont	M2	4	2959.05	701.069	437.466	4889.16	0.030589	0.0321247	1.0502	0.030589	0.0363665	0.00750719	0.00474401	0.0737384	0.279612
2-AB	C02356	sgTMEM-Glc-2DG	M2	4	4068.11	4537.82	4605.06	5057.24	0.0737384	1.13e-17	1.54e-16	0.0737384	0.0737384	0.0737384	0.0737384	0.0737384	0.279612
2-AB	C02356	sgTMEM-Glc-Oligo	M2	4	7292.73	8951.13	3640.94	6179.99	0.0656912	0.0160945	0.245003	0.0656912	0.0737384	0.0737384	0.0415494	0.0737384	0.279612
2-AB	C02356	sgc14orf2-Glc-Cont	M2	4	8495.84	4409.42	3480.26	6580.02	0.0593425	0.0174571	0.294175	0.0593425	0.0737384	0.0514762	0.0384168	0.0737384	0.279612
2-AB	C02356	sgc14orf2-Glc-2DG	M2	4	4747.67	1047.26	6427.28	5602.22	0.0527493	0.0291514	0.552641	0.0527493	0.0516002	0.0119203	0.0737384	0.0737384	0.279612
2-AB	C02356	sgc14orf2-Glc-Oligo	M2	4	235.728	299.2	8222.19	7168.21	0.038103	0.041149	1.07994	0.038103	0.00217417	0.00276085	0.0737384	0.0737384	0.279612
2-AB	C02356	sgMALSU1-Glc-Cont	M2	4	5609.98	3076.44	190.496	3399.52	0.0410446	0.0296012	0.721197	0.0410446	0.0737384	0.0399649	0.00222754	0.0482474	0.279612
2-AB	C02356	sgMALSU1-Glc-2DG	M2	4	4194.97	4991.67	2432.53	4280.61	0.0597409	0.0170027	0.284608	0.0597409	0.0737384	0.0737384	0.0392797	0.0522072	0.279612
2-AB	C02356	sgMALSU1-Glc-Oligo	M2	4	4041.96	6343.79	4833.35	6995.59	0.0597239	0.0165851	0.277695	0.0597239	0.0412619	0.0737384	0.0501568	0.0737384	0.279612
2-AB	C02356	827-neg-Glc-Cont	M3	4	NA	NA	NA	NA	NA	NA	NA	NA	0	0	0	0	0.157001
2-AB	C02356	827-neg-Glc-2DG	M3	4	NA	NA	NA	NA	NA	NA	NA	NA	0	0	0	0	0.157001
2-AB	C02356	827-neg-Glc-Oligo	M3	4	17.9162	NA	NA	NA	0.000144972	NA	NA	0.000144972	0.000144972	0	0	0	0.157001
2-AB	C02356	sgTMEM-Glc-Cont	M3	4	NA	17.6978	20.3022	NA	0.000204837	2.17e-05	0.105809	0.000204837	0	0.000189512	0.000220163	0	0.157001
2-AB	C02356	sgTMEM-Glc-2DG	M3	4	NA	NA	NA	NA	NA	NA	NA	NA	0	0	0	0	0.157001
2-AB	C02356	sgTMEM-Glc-Oligo	M3	4	NA	NA	NA	NA	NA	NA	NA	NA	0	0	0	0	0.157001
2-AB	C02356	sgc14orf2-Glc-Cont	M3	4	NA	NA	NA	NA	NA	NA	NA	NA	0	0	0	0	0.157001
2-AB	C02356	sgc14orf2-Glc-2DG	M3	4	NA	12.3488	NA	NA	0.000140559	NA	NA	0.000140559	0	0.000140559	0	0	0.157001
2-AB	C02356	sgc14orf2-Glc-Oligo	M3	4	26.9613	26.2437	NA	NA	0.000245416	4.6e-06	0.0187509	0.000245416	0.000248669	0.000242162	0	0	0.157001
2-AB	C02356	sgMALSU1-Glc-Cont	M3	4	NA	NA	21.2152	NA	0.000248077	NA	NA	0.000248077	0	0	0.000248077	0	0.157001
2-AB	C02356	sgMALSU1-Glc-2DG	M3	4	NA	NA	NA	NA	NA	NA	NA	NA	0	0	0	0	0.157001
2-AB	C02356	sgMALSU1-Glc-Oligo	M3	4	NA	NA	NA	NA	NA	NA	NA	NA	0	0	0	0	0.157001
2-AB	C02356	827-neg-Glc-Cont	M4	4	0.141797	0.141713	0.0393347	0.162465	1.23e-06	5.55e-07	0.450218	1.23e-06	1.51e-06	1.51e-06	4.01e-07	1.51e-06	0.297664
2-AB	C02356	827-neg-Glc-2DG	M4	4	0.015748	0.0284249	NA	0.0272524	2.71e-07	9.12e-08	0.336962	2.71e-07	1.67e-07	3.38e-07	0	3.07e-07	0.297664
2-AB	C02356	827-neg-Glc-Oligo	M4	4	NA	0.0442362	0.17146	0.181198	1.14e-06	6.39e-07	0.55961	1.14e-06	0	4.04e-07	1.51e-06	1.51e-06	0.297664
2-AB	C02356	sgTMEM-Glc-Cont	M4	4	NA	NA	NA	0.100218	1.51e-06	NA	NA	1.51e-06	0	0	0	1.51e-06	0.297664
2-AB	C02356	sgTMEM-Glc-2DG	M4	4	0.0833882	0.0930162	0.0943946	0.103663	1.51e-06	1.58e-21	1.04e-15	1.51e-06	1.51e-06	1.51e-06	1.51e-06	1.51e-06	0.297664
2-AB	C02356	sgTMEM-Glc-Oligo	M4	4	0.149487	0.18348	0.0167707	0.126677	1.18e-06	6.6e-07	0.558675	1.18e-06	1.51e-06	1.51e-06	1.91e-07	1.51e-06	0.297664
2-AB	C02356	sgc14orf2-Glc-Cont	M4	4	0.174148	0.0512664	0.00569917	0.134877	9.21e-07	7.16e-07	0.777265	9.21e-07	1.51e-06	5.98e-07	6.29e-08	1.51e-06	0.297664
2-AB	C02356	sgc14orf2-Glc-2DG	M4	4	0.0555343	NA	0.131747	0.114834	1.21e-06	5.24e-07	0.433621	1.21e-06	6.04e-07	0	1.51e-06	1.51e-06	0.297664
2-AB	C02356	sgc14orf2-Glc-Oligo	M4	4	NA	NA	0.168539	0.146934	1.51e-06	3.89e-21	2.58e-15	1.51e-06	0	0	1.51e-06	1.51e-06	0.297664
2-AB	C02356	sgMALSU1-Glc-Cont	M4	4	0.114993	0.00973011	NA	0.0328397	7.01e-07	7.22e-07	1.02933	7.01e-07	1.51e-06	1.26e-07	0	4.66e-07	0.297664
2-AB	C02356	sgMALSU1-Glc-2DG	M4	4	0.0859886	0.102319	0.00608754	0.0515299	9.37e-07	6.97e-07	0.743838	9.37e-07	1.51e-06	1.51e-06	9.83e-08	6.28e-07	0.297664
2-AB	C02356	sgMALSU1-Glc-Oligo	M4	4	0.0175924	0.130035	0.0524591	0.143396	9.37e-07	6.8e-07	0.726107	9.37e-07	1.8e-07	1.51e-06	5.44e-07	1.51e-06	0.297664
2-HG	C02630	827-neg-Glc-Cont	M0	5	3.88358e+07	3.97776e+07	4.30216e+07	4.75442e+07	97.8802	0.376063	0.00384207	97.8802	98.2481	97.3545	97.9684	97.9497	5.07e-18	***
2-HG	C02630	827-neg-Glc-2DG	M0	5	2.14045e+07	2.06032e+07	2.30464e+07	2.57664e+07	99.9769	0.0257777	0.000257837	99.9769	99.9487	99.9992	99.9984	99.9615	5.07e-18	***
2-HG	C02630	827-neg-Glc-Oligo	M0	5	4.17884e+07	4.4671e+07	4.41515e+07	4.8254e+07	97.1729	0.873894	0.00899319	97.1729	95.9781	97.063	97.8095	97.841	5.07e-18	***
2-HG	C02630	sgTMEM-Glc-Cont	M0	5	9.11167e+07	9.93813e+07	9.24729e+07	9.43172e+07	99.7081	0.14094	0.00141353	99.7081	99.762	99.6485	99.874	99.548	5.07e-18	***
2-HG	C02630	sgTMEM-Glc-2DG	M0	5	3.62328e+07	3.43766e+07	2.7526e+07	2.89474e+07	99.9925	0.00787718	7.88e-05	99.9925	99.9985	99.9988	99.9822	99.9906	5.07e-18	***
2-HG	C02630	sgTMEM-Glc-Oligo	M0	5	1.03875e+08	9.83301e+07	1.04076e+08	1.07632e+08	99.9979	0.000270338	2.7e-06	99.9979	99.9982	99.998	99.9977	99.9976	5.07e-18	***
2-HG	C02630	sgc14orf2-Glc-Cont	M0	5	5.51914e+07	5.40814e+07	5.72922e+07	5.77465e+07	95.4459	1.09148	0.0114356	95.4459	96.152	94.2361	94.8359	96.5594	5.07e-18	***
2-HG	C02630	sgc14orf2-Glc-2DG	M0	5	2.52655e+07	2.4534e+07	2.53308e+07	2.49077e+07	99.9699	0.0236404	0.000236475	99.9699	99.946	99.9777	99.9565	99.9993	5.07e-18	***
2-HG	C02630	sgc14orf2-Glc-Oligo	M0	5	52001748	5.43743e+07	5.29044e+07	5.16184e+07	95.8125	0.836688	0.00873255	95.8125	95.4661	96.6508	94.8061	96.3268	5.07e-18	***
2-HG	C02630	sgMALSU1-Glc-Cont	M0	5	8.34664e+07	8.94309e+07	8.67756e+07	8.20935e+07	99.4953	0.34345	0.00345193	99.4953	99.2655	99.9208	99.1729	99.6219	5.07e-18	***
2-HG	C02630	sgMALSU1-Glc-2DG	M0	5	3.14189e+07	3.1544e+07	2.99172e+07	2.95839e+07	99.9694	0.0360878	0.000360989	99.9694	99.9255	99.9988	99.9991	99.9541	5.07e-18	***
2-HG	C02630	sgMALSU1-Glc-Oligo	M0	5	8.35993e+07	7.8794e+07	8.05737e+07	8.5211e+07	99.6658	0.29931	0.00300313	99.6658	99.9981	99.7915	99.5741	99.2995	5.07e-18	***
2-HG	C02630	827-neg-Glc-Cont	M1	5	NA	NA	NA	NA	NA	NA	NA	NA	0	0	0	0	NA
2-HG	C02630	827-neg-Glc-2DG	M1	5	NA	NA	NA	NA	NA	NA	NA	NA	0	0	0	0	NA
2-HG	C02630	827-neg-Glc-Oligo	M1	5	NA	NA	NA	NA	NA	NA	NA	NA	0	0	0	0	NA
2-HG	C02630	sgTMEM-Glc-Cont	M1	5	NA	NA	NA	NA	NA	NA	NA	NA	0	0	0	0	NA
2-HG	C02630	sgTMEM-Glc-2DG	M1	5	NA	NA	NA	NA	NA	NA	NA	NA	0	0	0	0	NA
2-HG	C02630	sgTMEM-Glc-Oligo	M1	5	NA	NA	NA	NA	NA	NA	NA	NA	0	0	0	0	NA
2-HG	C02630	sgc14orf2-Glc-Cont	M1	5	NA	NA	NA	NA	NA	NA	NA	NA	0	0	0	0	NA
2-HG	C02630	sgc14orf2-Glc-2DG	M1	5	NA	NA	NA	NA	NA	NA	NA	NA	0	0	0	0	NA
2-HG	C02630	sgc14orf2-Glc-Oligo	M1	5	NA	NA	NA	NA	NA	NA	NA	NA	0	0	0	0	NA
2-HG	C02630	sgMALSU1-Glc-Cont	M1	5	NA	NA	NA	NA	NA	NA	NA	NA	0	0	0	0	NA
2-HG	C02630	sgMALSU1-Glc-2DG	M1	5	NA	NA	NA	NA	NA	NA	NA	NA	0	0	0	0	NA
2-HG	C02630	sgMALSU1-Glc-Oligo	M1	5	NA	NA	NA	NA	NA	NA	NA	NA	0	0	0	0	NA
2-HG	C02630	827-neg-Glc-Cont	M2	5	692256	1.0809e+06	891822	994816	2.11928	0.376376	0.177596	2.11928	1.75129	2.64547	2.03085	2.0495	5.04e-18	***
2-HG	C02630	827-neg-Glc-2DG	M2	5	10990.6	NA	NA	9925.08	0.0449127	0.00906225	0.201775	0.0449127	0.0513206	0	0	0.0385047	5.04e-18	***
2-HG	C02630	827-neg-Glc-Oligo	M2	5	1.75087e+06	1.35164e+06	988800	1.06481e+06	2.82695	0.873656	0.309046	2.82695	4.02134	2.9369	2.1905	2.15905	5.04e-18	***
2-HG	C02630	sgTMEM-Glc-Cont	M2	5	217325	350379	116593	428026	0.291739	0.140886	0.482919	0.291739	0.237945	0.351321	0.125924	0.451765	5.04e-18	***
2-HG	C02630	sgTMEM-Glc-2DG	M2	5	NA	NA	4799.81	2555.25	0.0131303	0.00608668	0.463559	0.0131303	0	0	0.0174343	0.0088264	5.04e-18	***
2-HG	C02630	sgTMEM-Glc-Oligo	M2	5	NA	NA	NA	NA	NA	NA	NA	NA	0	0	0	0	5.04e-18	***
2-HG	C02630	sgc14orf2-Glc-Cont	M2	5	2.20853e+06	3.30719e+06	3.11915e+06	2.05729e+06	4.55338	1.09117	0.239641	4.55338	3.84759	5.76273	5.16313	3.44004	5.04e-18	***
2-HG	C02630	sgc14orf2-Glc-2DG	M2	5	13656	5402.61	11019.4	NA	0.0398399	0.0163104	0.4094	0.0398399	0.0540207	0.022016	0.0434829	0	5.04e-18	***
2-HG	C02630	sgc14orf2-Glc-Oligo	M2	5	2.46928e+06	1.88402e+06	2.89782e+06	1.96814e+06	4.18695	0.836398	0.199763	4.18695	4.53317	3.34886	5.19297	3.67281	5.04e-18	***
2-HG	C02630	sgMALSU1-Glc-Cont	M2	5	617405	70835.6	723465	311466	0.504552	0.343329	0.680463	0.504552	0.734271	0.0791444	0.826823	0.377969	5.04e-18	***
2-HG	C02630	sgMALSU1-Glc-2DG	M2	5	23429	NA	NA	13591.8	0.0602182	0.0202176	0.33574	0.0602182	0.0745142	0	0	0.0459222	5.04e-18	***
2-HG	C02630	sgMALSU1-Glc-Oligo	M2	5	NA	164575	344531	600851	0.444801	0.246433	0.55403	0.444801	0	0.208431	0.425777	0.700195	5.04e-18	***
2-HG	C02630	827-neg-Glc-Cont	M3	5	NA	NA	NA	NA	NA	NA	NA	NA	0	0	0	0	8.49e-07	***
2-HG	C02630	827-neg-Glc-2DG	M3	5	NA	165.105	374.021	10.6149	0.000821803	0.000791047	0.962576	0.000821803	0	0.000801348	0.00162288	4.12e-05	8.49e-07	***
2-HG	C02630	827-neg-Glc-Oligo	M3	5	NA	NA	NA	NA	NA	NA	NA	NA	0	0	0	0	8.49e-07	***
2-HG	C02630	sgTMEM-Glc-Cont	M3	5	NA	NA	NA	NA	NA	NA	NA	NA	0	0	0	0	8.49e-07	***
2-HG	C02630	sgTMEM-Glc-2DG	M3	5	548.786	397.657	107.874	154.906	0.000899561	0.000527587	0.586494	0.000899561	0.00151459	0.00115675	0.000391828	0.000535078	8.49e-07	***
2-HG	C02630	sgTMEM-Glc-Oligo	M3	5	1890.39	2006	2371.75	2621.83	0.00214363	0.000270333	0.12611	0.00214363	0.00181984	0.00204003	0.00227881	0.00243585	8.49e-07	***
2-HG	C02630	sgc14orf2-Glc-Cont	M3	5	NA	NA	NA	NA	NA	NA	NA	NA	0	0	0	0	8.49e-07	***
2-HG	C02630	sgc14orf2-Glc-2DG	M3	5	NA	77.4421	NA	171.848	0.000502758	0.000264707	0.526511	0.000502758	0	0.000315581	0	0.000689934	8.49e-07	***
2-HG	C02630	sgc14orf2-Glc-Oligo	M3	5	NA	NA	NA	NA	NA	NA	NA	NA	0	0	0	0	8.49e-07	***
2-HG	C02630	sgMALSU1-Glc-Cont	M3	5	NA	NA	NA	NA	NA	NA	NA	NA	0	0	0	0	8.49e-07	***
2-HG	C02630	sgMALSU1-Glc-2DG	M3	5	NA	391.293	271.464	NA	0.00107391	0.000235519	0.21931	0.00107391	0	0.00124045	0.000907375	0	8.49e-07	***
2-HG	C02630	sgMALSU1-Glc-Oligo	M3	5	1612.82	NA	NA	NA	0.0019292	NA	NA	0.0019292	0.0019292	0	0	0	8.49e-07	***
2-HG	C02630	827-neg-Glc-Cont	M4	5	252.244	NA	329.14	367.612	0.000715	6.67e-05	0.0932604	0.000715	0.000638136	0	0.000749517	0.000757347	5.58e-07	***
2-HG	C02630	827-neg-Glc-2DG	M4	5	NA	NA	NA	NA	NA	NA	NA	NA	0	0	0	0	5.58e-07	***
2-HG	C02630	827-neg-Glc-Oligo	M4	5	225.438	33.6075	NA	NA	0.000295401	0.000314489	1.06462	0.000295401	0.000517779	7.3e-05	0	0	5.58e-07	***
2-HG	C02630	sgTMEM-Glc-Cont	M4	5	95.0108	149.827	59.7232	178.589	0.000126813	5.4e-05	0.425986	0.000126813	0.000104026	0.00015023	6.45e-05	0.000188494	5.58e-07	***
2-HG	C02630	sgTMEM-Glc-2DG	M4	5	NA	NA	NA	NA	NA	NA	NA	NA	0	0	0	0	5.58e-07	***
2-HG	C02630	sgTMEM-Glc-Oligo	M4	5	NA	NA	NA	NA	NA	NA	NA	NA	0	0	0	0	5.58e-07	***
2-HG	C02630	sgc14orf2-Glc-Cont	M4	5	233.558	650.433	565.453	343.236	0.000762549	0.000331491	0.434715	0.000762549	0.000406894	0.00113337	0.000935995	0.000573934	5.58e-07	***
2-HG	C02630	sgc14orf2-Glc-2DG	M4	5	NA	NA	NA	NA	NA	NA	NA	NA	0	0	0	0	5.58e-07	***
2-HG	C02630	sgc14orf2-Glc-Oligo	M4	5	399.803	175.956	512.951	198.915	0.000584289	0.000290813	0.49772	0.000584289	0.000733968	0.000312764	0.000919222	0.000371203	5.58e-07	***
2-HG	C02630	sgMALSU1-Glc-Cont	M4	5	230.872	43.1063	276.482	125.43	0.000197732	0.000121561	0.614774	0.000197732	0.000274573	4.82e-05	0.000315982	0.000152211	5.58e-07	***
2-HG	C02630	sgMALSU1-Glc-2DG	M4	5	0.505266	NA	NA	NA	1.61e-06	NA	NA	1.61e-06	1.61e-06	0	0	0	5.58e-07	***
2-HG	C02630	sgMALSU1-Glc-Oligo	M4	5	NA	68.201	129.274	224.18	0.000169126	8.78e-05	0.5192	0.000169126	0	8.64e-05	0.000159758	0.000261245	5.58e-07	***
2-HG	C02630	827-neg-Glc-Cont	M5	5	NA	0.24189	NA	NA	5.92e-07	NA	NA	5.92e-07	0	5.92e-07	0	0	0.00459694	**
2-HG	C02630	827-neg-Glc-2DG	M5	5	0.00163824	0.00568842	0.010244	0.00309909	2.29e-08	1.67e-08	0.728536	2.29e-08	7.65e-09	2.76e-08	4.44e-08	1.2e-08	0.00459694	**
2-HG	C02630	827-neg-Glc-Oligo	M5	5	NA	0.0878686	0.420549	0.488658	7.04e-07	4.46e-07	0.632709	7.04e-07	0	1.91e-07	9.32e-07	9.91e-07	0.00459694	**
2-HG	C02630	sgTMEM-Glc-Cont	M5	5	NA	NA	NA	NA	NA	NA	NA	NA	0	0	0	0	0.00459694	**
2-HG	C02630	sgTMEM-Glc-2DG	M5	5	0.015301	0.0119956	0.00528949	0.00641251	2.96e-08	1.08e-08	0.365115	2.96e-08	4.22e-08	3.49e-08	1.92e-08	2.22e-08	0.00459694	**
2-HG	C02630	sgTMEM-Glc-Oligo	M5	5	0.0503658	0.0521156	0.0602551	0.0657791	5.51e-08	5.54e-09	0.100525	5.51e-08	4.85e-08	5.3e-08	5.79e-08	6.11e-08	0.00459694	**
2-HG	C02630	sgc14orf2-Glc-Cont	M5	5	NA	NA	NA	NA	NA	NA	NA	NA	0	0	0	0	0.00459694	**
2-HG	C02630	sgc14orf2-Glc-2DG	M5	5	0.00170088	0.0043311	0.00261636	0.00630803	1.5e-08	8.24e-09	0.549381	1.5e-08	6.73e-09	1.76e-08	1.03e-08	2.53e-08	0.00459694	**
2-HG	C02630	sgc14orf2-Glc-Oligo	M5	5	NA	NA	NA	NA	NA	NA	NA	NA	0	0	0	0	0.00459694	**
2-HG	C02630	sgMALSU1-Glc-Cont	M5	5	NA	NA	NA	NA	NA	NA	NA	NA	0	0	0	0	0.00459694	**
2-HG	C02630	sgMALSU1-Glc-2DG	M5	5	NA	0.0115484	0.00891018	0.00280937	2.53e-08	1.41e-08	0.557624	2.53e-08	0	3.66e-08	2.98e-08	9.49e-09	0.00459694	**
2-HG	C02630	sgMALSU1-Glc-Oligo	M5	5	0.0424088	NA	NA	NA	5.07e-08	NA	NA	5.07e-08	5.07e-08	0	0	0	0.00459694	**
2-Oxoadipate	C00322	827-neg-Glc-Cont	M0	6	253954	248837	174611	215511	100	0	0	100	100	100	100	100	6.75e-05	***
2-Oxoadipate	C00322	827-neg-Glc-2DG	M0	6	258637	205653	285750	239092	100	1.16e-14	1.16e-16	100	100	100	100	100	6.75e-05	***
2-Oxoadipate	C00322	827-neg-Glc-Oligo	M0	6	119346	208189	365285	182908	100	1.16e-14	1.16e-16	100	100	100	100	100	6.75e-05	***
2-Oxoadipate	C00322	sgTMEM-Glc-Cont	M0	6	183163	129464	102565	NA	100	0	0	100	100	100	100	0	6.75e-05	***
2-Oxoadipate	C00322	sgTMEM-Glc-2DG	M0	6	125941	135246	46841.6	82004.7	100	0	0	100	100	100	100	100	6.75e-05	***
2-Oxoadipate	C00322	sgTMEM-Glc-Oligo	M0	6	231295	106175	140853	NA	100	0	0	100	100	100	100	0	6.75e-05	***
2-Oxoadipate	C00322	sgc14orf2-Glc-Cont	M0	6	NA	NA	NA	103102	100	NA	NA	100	0	0	0	100	6.75e-05	***
2-Oxoadipate	C00322	sgc14orf2-Glc-2DG	M0	6	259525	409801	324737	215417	100	0	0	100	100	100	100	100	6.75e-05	***
2-Oxoadipate	C00322	sgc14orf2-Glc-Oligo	M0	6	NA	NA	NA	NA	NA	NA	NA	NA	0	0	0	0	6.75e-05	***
2-Oxoadipate	C00322	sgMALSU1-Glc-Cont	M0	6	140573	106300	209919	46298.6	100	0	0	100	100	100	100	100	6.75e-05	***
2-Oxoadipate	C00322	sgMALSU1-Glc-2DG	M0	6	296086	71577.9	194148	283131	100	8.2e-15	8.2e-17	100	100	100	100	100	6.75e-05	***
2-Oxoadipate	C00322	sgMALSU1-Glc-Oligo	M0	6	171362	59513.2	NA	NA	100	1.42e-14	1.42e-16	100	100	100	0	0	6.75e-05	***
2-Oxosuccinamate	C02362	827-neg-Glc-Cont	M0	4	42634.5	NA	NA	NA	99.9263	NA	NA	99.9263	99.9263	0	0	0	0.0139469	*
2-Oxosuccinamate	C02362	827-neg-Glc-2DG	M0	4	NA	NA	NA	63752	99.9263	NA	NA	99.9263	0	0	0	99.9263	0.0139469	*
2-Oxosuccinamate	C02362	827-neg-Glc-Oligo	M0	4	48454.2	NA	51342.1	NA	99.9263	1.42e-14	1.42e-16	99.9263	99.9263	0	99.9263	0	0.0139469	*
2-Oxosuccinamate	C02362	sgTMEM-Glc-Cont	M0	4	53639.4	67604.1	93049.3	42512.6	99.9263	1.16e-14	1.16e-16	99.9263	99.9263	99.9263	99.9263	99.9263	0.0139469	*
2-Oxosuccinamate	C02362	sgTMEM-Glc-2DG	M0	4	38393.7	NA	84607.6	42352.7	99.9263	0	0	99.9263	99.9263	0	99.9263	99.9263	0.0139469	*
2-Oxosuccinamate	C02362	sgTMEM-Glc-Oligo	M0	4	NA	62389	50791.5	34759.3	99.9263	1e-14	1.01e-16	99.9263	0	99.9263	99.9263	99.9263	0.0139469	*
2-Oxosuccinamate	C02362	sgc14orf2-Glc-Cont	M0	4	NA	92258.7	82957.8	NA	84.7226	21.5012	0.253783	84.7226	0	69.519	99.9263	0	0.0139469	*
2-Oxosuccinamate	C02362	sgc14orf2-Glc-2DG	M0	4	195410	189530	270573	184548	95.4471	8.95841	0.0938573	95.4471	99.9263	99.9263	99.9263	82.0094	0.0139469	*
2-Oxosuccinamate	C02362	sgc14orf2-Glc-Oligo	M0	4	386184	42751.5	172650	177330	97.6471	4.55838	0.0466822	97.6471	90.8095	99.9263	99.9263	99.9263	0.0139469	*
2-Oxosuccinamate	C02362	sgMALSU1-Glc-Cont	M0	4	220399	248765	177782	212590	99.9263	8.2e-15	8.21e-17	99.9263	99.9263	99.9263	99.9263	99.9263	0.0139469	*
2-Oxosuccinamate	C02362	sgMALSU1-Glc-2DG	M0	4	94551.2	82775.9	147355	183291	99.9263	8.2e-15	8.21e-17	99.9263	99.9263	99.9263	99.9263	99.9263	0.0139469	*
2-Oxosuccinamate	C02362	sgMALSU1-Glc-Oligo	M0	4	317748	148422	99179.8	70515	92.7613	14.3299	0.154482	92.7613	99.9263	71.2664	99.9263	99.9263	0.0139469	*
2-Oxosuccinamate	C02362	827-neg-Glc-Cont	M1	4	NA	NA	NA	NA	NA	NA	NA	NA	0	0	0	0	NA
2-Oxosuccinamate	C02362	827-neg-Glc-2DG	M1	4	NA	NA	NA	NA	NA	NA	NA	NA	0	0	0	0	NA
2-Oxosuccinamate	C02362	827-neg-Glc-Oligo	M1	4	NA	NA	NA	NA	NA	NA	NA	NA	0	0	0	0	NA
2-Oxosuccinamate	C02362	sgTMEM-Glc-Cont	M1	4	NA	NA	NA	NA	NA	NA	NA	NA	0	0	0	0	NA
2-Oxosuccinamate	C02362	sgTMEM-Glc-2DG	M1	4	NA	NA	NA	NA	NA	NA	NA	NA	0	0	0	0	NA
2-Oxosuccinamate	C02362	sgTMEM-Glc-Oligo	M1	4	NA	NA	NA	NA	NA	NA	NA	NA	0	0	0	0	NA
2-Oxosuccinamate	C02362	sgc14orf2-Glc-Cont	M1	4	NA	NA	NA	NA	NA	NA	NA	NA	0	0	0	0	NA
2-Oxosuccinamate	C02362	sgc14orf2-Glc-2DG	M1	4	NA	NA	NA	NA	NA	NA	NA	NA	0	0	0	0	NA
2-Oxosuccinamate	C02362	sgc14orf2-Glc-Oligo	M1	4	NA	NA	NA	NA	NA	NA	NA	NA	0	0	0	0	NA
2-Oxosuccinamate	C02362	sgMALSU1-Glc-Cont	M1	4	NA	NA	NA	NA	NA	NA	NA	NA	0	0	0	0	NA
2-Oxosuccinamate	C02362	sgMALSU1-Glc-2DG	M1	4	NA	NA	NA	NA	NA	NA	NA	NA	0	0	0	0	NA
2-Oxosuccinamate	C02362	sgMALSU1-Glc-Oligo	M1	4	NA	NA	NA	NA	NA	NA	NA	NA	0	0	0	0	NA
2-Oxosuccinamate	C02362	827-neg-Glc-Cont	M2	4	31.4612	NA	NA	NA	0.0737384	NA	NA	0.0737384	0.0737384	0	0	0	0.00026335	***
2-Oxosuccinamate	C02362	827-neg-Glc-2DG	M2	4	NA	NA	NA	47.0444	0.0737384	NA	NA	0.0737384	0	0	0	0.0737384	0.00026335	***
2-Oxosuccinamate	C02362	827-neg-Glc-Oligo	M2	4	35.7558	NA	37.8868	NA	0.0737384	5e-17	6.79e-16	0.0737384	0.0737384	0	0.0737384	0	0.00026335	***
2-Oxosuccinamate	C02362	sgTMEM-Glc-Cont	M2	4	39.5821	49.887	68.6638	31.3713	0.0737384	0	0	0.0737384	0.0737384	0.0737384	0.0737384	0.0737384	0.00026335	***
2-Oxosuccinamate	C02362	sgTMEM-Glc-2DG	M2	4	28.3318	NA	62.4343	31.2533	0.0737384	9.81e-18	1.33e-16	0.0737384	0.0737384	0	0.0737384	0.0737384	0.00026335	***
2-Oxosuccinamate	C02362	sgTMEM-Glc-Oligo	M2	4	NA	46.0386	37.4805	25.6499	0.0737384	9.81e-18	1.33e-16	0.0737384	0	0.0737384	0.0737384	0.0737384	0.00026335	***
2-Oxosuccinamate	C02362	sgc14orf2-Glc-Cont	M2	4	69044.5	40446.3	61.2169	41618.9	57.6316	50.459	0.875545	57.6316	99.9877	30.4772	0.0737384	99.9877	0.00026335	***
2-Oxosuccinamate	C02362	sgc14orf2-Glc-2DG	M2	4	144.198	139.86	199.664	40479.7	4.55239	8.9573	1.9676	4.55239	0.0737384	0.0737384	0.0737384	17.9883	0.00026335	***
2-Oxosuccinamate	C02362	sgc14orf2-Glc-Oligo	M2	4	39079.5	31.5475	127.403	130.857	2.35265	4.55782	1.93731	2.35265	9.18938	0.0737384	0.0737384	0.0737384	0.00026335	***
2-Oxosuccinamate	C02362	sgMALSU1-Glc-Cont	M2	4	162.639	183.571	131.19	156.876	0.0737384	0	0	0.0737384	0.0737384	0.0737384	0.0737384	0.0737384	0.00026335	***
2-Oxosuccinamate	C02362	sgMALSU1-Glc-2DG	M2	4	69.7721	61.0827	108.738	135.255	0.0737384	3.49e-17	4.74e-16	0.0737384	0.0737384	0.0737384	0.0737384	0.0737384	0.00026335	***
2-Oxosuccinamate	C02362	sgMALSU1-Glc-Oligo	M2	4	234.475	59834.1	73.1876	52.035	7.23782	14.3282	1.97962	7.23782	0.0737384	28.7301	0.0737384	0.0737384	0.00026335	***
2-Oxosuccinamate	C02362	827-neg-Glc-Cont	M3	4	NA	NA	NA	NA	NA	NA	NA	NA	0	0	0	0	NA
2-Oxosuccinamate	C02362	827-neg-Glc-2DG	M3	4	NA	NA	NA	NA	NA	NA	NA	NA	0	0	0	0	NA
2-Oxosuccinamate	C02362	827-neg-Glc-Oligo	M3	4	NA	NA	NA	NA	NA	NA	NA	NA	0	0	0	0	NA
2-Oxosuccinamate	C02362	sgTMEM-Glc-Cont	M3	4	NA	NA	NA	NA	NA	NA	NA	NA	0	0	0	0	NA
2-Oxosuccinamate	C02362	sgTMEM-Glc-2DG	M3	4	NA	NA	NA	NA	NA	NA	NA	NA	0	0	0	0	NA
2-Oxosuccinamate	C02362	sgTMEM-Glc-Oligo	M3	4	NA	NA	NA	NA	NA	NA	NA	NA	0	0	0	0	NA
2-Oxosuccinamate	C02362	sgc14orf2-Glc-Cont	M3	4	NA	NA	NA	NA	NA	NA	NA	NA	0	0	0	0	NA
2-Oxosuccinamate	C02362	sgc14orf2-Glc-2DG	M3	4	NA	NA	NA	NA	NA	NA	NA	NA	0	0	0	0	NA
2-Oxosuccinamate	C02362	sgc14orf2-Glc-Oligo	M3	4	NA	NA	NA	NA	NA	NA	NA	NA	0	0	0	0	NA
2-Oxosuccinamate	C02362	sgMALSU1-Glc-Cont	M3	4	NA	NA	NA	NA	NA	NA	NA	NA	0	0	0	0	NA
2-Oxosuccinamate	C02362	sgMALSU1-Glc-2DG	M3	4	NA	NA	NA	NA	NA	NA	NA	NA	0	0	0	0	NA
2-Oxosuccinamate	C02362	sgMALSU1-Glc-Oligo	M3	4	NA	NA	NA	NA	NA	NA	NA	NA	0	0	0	0	NA
2-Oxosuccinamate	C02362	827-neg-Glc-Cont	M4	4	0.000644893	NA	NA	NA	1.51e-06	NA	NA	1.51e-06	1.51e-06	0	0	0	0.000264775	***
2-Oxosuccinamate	C02362	827-neg-Glc-2DG	M4	4	NA	NA	NA	0.000964317	1.51e-06	NA	NA	1.51e-06	0	0	0	1.51e-06	0.000264775	***
2-Oxosuccinamate	C02362	827-neg-Glc-Oligo	M4	4	0.000732922	NA	0.000776605	NA	1.51e-06	2.99e-21	1.98e-15	1.51e-06	1.51e-06	0	1.51e-06	0	0.000264775	***
2-Oxosuccinamate	C02362	sgTMEM-Glc-Cont	M4	4	0.000811354	0.00102258	0.00140747	0.000643049	1.51e-06	2.01e-21	1.33e-15	1.51e-06	1.51e-06	1.51e-06	1.51e-06	1.51e-06	0.000264775	***
2-Oxosuccinamate	C02362	sgTMEM-Glc-2DG	M4	4	0.000580745	NA	0.00127978	0.000640631	1.51e-06	1.69e-21	1.12e-15	1.51e-06	1.51e-06	0	1.51e-06	1.51e-06	0.000264775	***
2-Oxosuccinamate	C02362	sgTMEM-Glc-Oligo	M4	4	NA	0.0009437	0.000768276	0.000525772	1.51e-06	3.14e-21	2.08e-15	1.51e-06	0	1.51e-06	1.51e-06	1.51e-06	0.000264775	***
2-Oxosuccinamate	C02362	sgc14orf2-Glc-Cont	M4	4	8.49165	4.96744	0.00125482	5.11863	0.0070848	0.00620968	0.876479	0.0070848	0.0122973	0.00374308	1.51e-06	0.0122973	0.000264775	***
2-Oxosuccinamate	C02362	sgc14orf2-Glc-2DG	M4	4	0.00295578	0.00286685	0.00409271	4.96457	0.000552671	0.00110232	1.99453	0.000552671	1.51e-06	1.51e-06	1.51e-06	0.00220615	0.000264775	***
2-Oxosuccinamate	C02362	sgc14orf2-Glc-Oligo	M4	4	4.77711	0.000646662	0.00261151	0.00268231	0.000281963	0.000560903	1.98928	0.000281963	0.00112332	1.51e-06	1.51e-06	1.51e-06	0.000264775	***
2-Oxosuccinamate	C02362	sgMALSU1-Glc-Cont	M4	4	0.00333378	0.00376284	0.00268914	0.00321565	1.51e-06	3.33e-21	2.2e-15	1.51e-06	1.51e-06	1.51e-06	1.51e-06	1.51e-06	0.000264775	***
2-Oxosuccinamate	C02362	sgMALSU1-Glc-2DG	M4	4	0.00143019	0.00125208	0.00222891	0.00277247	1.51e-06	2.21e-21	1.46e-15	1.51e-06	1.51e-06	1.51e-06	1.51e-06	1.51e-06	0.000264775	***
2-Oxosuccinamate	C02362	sgMALSU1-Glc-Oligo	M4	4	0.00480627	7.34766	0.0015002	0.00106661	0.00088315	0.00176328	1.99658	0.00088315	1.51e-06	0.00352807	1.51e-06	1.51e-06	0.000264775	***
3PG	C00197	827-neg-Glc-Cont	M0	3	2.11759e+06	2.44243e+06	2.08363e+06	2.66293e+06	14.645	0.814055	0.0555859	14.645	14.3091	15.4713	13.6676	15.132	1.23e-26	***
3PG	C00197	827-neg-Glc-2DG	M0	3	103302	NA	32441.9	39290	2.23838	0.807775	0.360875	2.23838	3.16397	0	1.67581	1.87536	1.23e-26	***
3PG	C00197	827-neg-Glc-Oligo	M0	3	3.21707e+06	2.78784e+06	3.33262e+06	3.19393e+06	14.2339	0.551512	0.0387465	14.2339	13.9595	13.6427	14.9046	14.4286	1.23e-26	***
3PG	C00197	sgTMEM-Glc-Cont	M0	3	729795	982310	1.0803e+06	915065	8.6919	0.803641	0.0924586	8.6919	7.53865	9.39614	8.84303	8.98978	1.23e-26	***
3PG	C00197	sgTMEM-Glc-2DG	M0	3	31386.8	NA	44203.6	37581.3	1.45757	0.722785	0.495882	1.45757	0.799683	0	2.23127	1.34177	1.23e-26	***
3PG	C00197	sgTMEM-Glc-Oligo	M0	3	492905	1.00521e+06	698109	624945	6.36621	1.13144	0.177725	6.36621	4.85453	7.26063	7.20624	6.14344	1.23e-26	***
3PG	C00197	sgc14orf2-Glc-Cont	M0	3	4.43978e+06	4.11472e+06	3.74121e+06	4.18958e+06	17.0015	1.97366	0.116087	17.0015	16.3083	15.5312	16.2525	19.914	1.23e-26	***
3PG	C00197	sgc14orf2-Glc-2DG	M0	3	150874	235195	171423	101848	2.35028	0.760487	0.323573	2.35028	1.903	2.94461	3.04191	1.5116	1.23e-26	***
3PG	C00197	sgc14orf2-Glc-Oligo	M0	3	4.29534e+06	4.92642e+06	4.50421e+06	4.76722e+06	14.0785	0.899298	0.0638776	14.0785	12.9361	13.7975	14.9113	14.6689	1.23e-26	***
3PG	C00197	sgMALSU1-Glc-Cont	M0	3	3.01084e+06	2.79259e+06	3.51437e+06	3.03278e+06	13.3709	0.492194	0.0368109	13.3709	12.816	13.0993	13.7417	13.8265	1.23e-26	***
3PG	C00197	sgMALSU1-Glc-2DG	M0	3	106332	105546	146834	89953.8	2.0879	0.542203	0.259688	2.0879	1.98255	1.72719	2.88313	1.75872	1.23e-26	***
3PG	C00197	sgMALSU1-Glc-Oligo	M0	3	3.88134e+06	3.35616e+06	3.41885e+06	4.37951e+06	12.9906	0.57151	0.043994	12.9906	13.014	12.1843	13.4889	13.2752	1.23e-26	***
3PG	C00197	827-neg-Glc-Cont	M1	3	29218	NA	NA	NA	0.197434	NA	NA	0.197434	0.197434	0	0	0	0.471914
3PG	C00197	827-neg-Glc-2DG	M1	3	NA	NA	NA	NA	NA	NA	NA	NA	0	0	0	0	0.471914
3PG	C00197	827-neg-Glc-Oligo	M1	3	NA	NA	NA	NA	NA	NA	NA	NA	0	0	0	0	0.471914
3PG	C00197	sgTMEM-Glc-Cont	M1	3	NA	NA	NA	NA	NA	NA	NA	NA	0	0	0	0	0.471914
3PG	C00197	sgTMEM-Glc-2DG	M1	3	NA	NA	NA	NA	NA	NA	NA	NA	0	0	0	0	0.471914
3PG	C00197	sgTMEM-Glc-Oligo	M1	3	NA	1226.41	NA	NA	0.0088584	NA	NA	0.0088584	0	0.0088584	0	0	0.471914
3PG	C00197	sgc14orf2-Glc-Cont	M1	3	NA	NA	NA	NA	NA	NA	NA	NA	0	0	0	0	0.471914
3PG	C00197	sgc14orf2-Glc-2DG	M1	3	NA	NA	NA	NA	NA	NA	NA	NA	0	0	0	0	0.471914
3PG	C00197	sgc14orf2-Glc-Oligo	M1	3	NA	NA	NA	NA	NA	NA	NA	NA	0	0	0	0	0.471914
3PG	C00197	sgMALSU1-Glc-Cont	M1	3	NA	NA	NA	NA	NA	NA	NA	NA	0	0	0	0	0.471914
3PG	C00197	sgMALSU1-Glc-2DG	M1	3	NA	NA	NA	NA	NA	NA	NA	NA	0	0	0	0	0.471914
3PG	C00197	sgMALSU1-Glc-Oligo	M1	3	NA	NA	NA	NA	NA	NA	NA	NA	0	0	0	0	0.471914
3PG	C00197	827-neg-Glc-Cont	M2	3	166625	327884	74471.2	152179	1.13903	0.677807	0.595074	1.13903	1.12593	2.07694	0.488493	0.864755	2.69e-07	***
3PG	C00197	827-neg-Glc-2DG	M2	3	38.1146	NA	11.9699	14.4966	0.000825882	0.00029804	0.360875	0.000825882	0.00116739	0	0.000618312	0.00069194	2.69e-07	***
3PG	C00197	827-neg-Glc-Oligo	M2	3	273978	345032	410022	435434	1.66954	0.340059	0.203684	1.66954	1.18885	1.68847	1.83376	1.96708	2.69e-07	***
3PG	C00197	sgTMEM-Glc-Cont	M2	3	74006.2	89074.4	146845	56307.2	0.842926	0.270279	0.320644	0.842926	0.764471	0.852028	1.20203	0.553174	2.69e-07	***
3PG	C00197	sgTMEM-Glc-2DG	M2	3	32197.3	NA	16.3096	13.8662	0.273884	0.473239	1.72788	0.273884	0.820334	0	0.000823259	0.000495066	2.69e-07	***
3PG	C00197	sgTMEM-Glc-Oligo	M2	3	81365.5	307622	96795.4	31303.6	1.08255	0.813351	0.751328	1.08255	0.801354	2.22196	0.999172	0.307726	2.69e-07	***
3PG	C00197	sgc14orf2-Glc-Cont	M2	3	331020	414252	375214	392292	1.56854	0.268223	0.171001	1.56854	1.21591	1.56361	1.63	1.86465	2.69e-07	***
3PG	C00197	sgc14orf2-Glc-2DG	M2	3	62160.3	191600	40675.8	64989	1.2173	0.79437	0.652568	1.2173	0.784041	2.3988	0.721794	0.964552	2.69e-07	***
3PG	C00197	sgc14orf2-Glc-Oligo	M2	3	621352	701496	556393	706225	1.96276	0.149662	0.0762511	1.96276	1.8713	1.96469	1.84196	2.17308	2.69e-07	***
3PG	C00197	sgMALSU1-Glc-Cont	M2	3	422064	309757	496901	484952	1.85085	0.315898	0.170677	1.85085	1.79657	1.45298	1.94295	2.21091	2.69e-07	***
3PG	C00197	sgMALSU1-Glc-2DG	M2	3	26814.5	45425	54.1764	33.1897	0.311254	0.371935	1.19496	0.311254	0.499953	0.743349	0.00106377	0.000648905	2.69e-07	***
3PG	C00197	sgMALSU1-Glc-Oligo	M2	3	488424	458529	434826	607167	1.71459	0.0899083	0.0524371	1.71459	1.63768	1.66466	1.71558	1.84045	2.69e-07	***
3PG	C00197	827-neg-Glc-Cont	M3	3	1.24855e+07	1.30166e+07	1.3087e+07	1.47829e+07	84.1666	1.39296	0.01655	84.1666	84.3675	82.4518	85.8439	84.0032	5.86e-25	***
3PG	C00197	827-neg-Glc-2DG	M3	3	3.16159e+06	2521592	1.90345e+06	2.05576e+06	98.3206	1.29955	0.0132175	98.3206	96.8349	100	98.3236	98.1239	5.86e-25	***
3PG	C00197	827-neg-Glc-Oligo	M3	3	1.95546e+07	1.73018e+07	1.86171e+07	1.85067e+07	84.0966	0.782503	0.00930481	84.0966	84.8516	84.6688	83.2617	83.6043	5.86e-25	***
3PG	C00197	sgTMEM-Glc-Cont	M3	3	8.87691e+06	9.38301e+06	1.09893e+07	9.20757e+06	90.4652	0.872996	0.00965008	90.4652	91.6969	89.7518	89.9549	90.457	5.86e-25	***
3PG	C00197	sgTMEM-Glc-2DG	M3	3	3.86132e+06	3364364	1.93688e+06	2.76328e+06	98.7014	0.942158	0.00954554	98.7014	98.38	100	97.7679	98.6577	5.86e-25	***
3PG	C00197	sgTMEM-Glc-Oligo	M3	3	9.57923e+06	1.25306e+07	8.89265e+06	9.51631e+06	92.549	1.72769	0.0186678	92.549	94.3441	90.5086	91.7946	93.5488	5.86e-25	***
3PG	C00197	sgc14orf2-Glc-Cont	M3	3	2.24533e+07	2.19642e+07	1.89028e+07	1.64565e+07	81.4299	2.16317	0.0265649	81.4299	82.4758	82.9052	82.1175	78.2213	5.86e-25	***
3PG	C00197	sgc14orf2-Glc-2DG	M3	3	7.71516e+06	7.56052e+06	5.42327e+06	6.5709e+06	96.4324	1.31131	0.0135982	96.4324	97.313	94.6566	96.2363	97.5238	5.86e-25	***
3PG	C00197	sgc14orf2-Glc-Oligo	M3	3	2.82876e+07	3.00773e+07	2.5146e+07	2.70253e+07	83.9588	0.957151	0.0114003	83.9588	85.1926	84.2379	83.2467	83.158	5.86e-25	***
3PG	C00197	sgMALSU1-Glc-Cont	M3	3	2.00599e+07	1.82164e+07	2.15633e+07	1.84167e+07	84.7783	0.752541	0.00887658	84.7783	85.3874	85.4478	84.3154	83.9625	5.86e-25	***
3PG	C00197	sgMALSU1-Glc-2DG	M3	3	5.23025e+06	5.95989e+06	4.94598e+06	5.02474e+06	97.6008	0.467842	0.00479342	97.6008	97.5175	97.5295	97.1158	98.2406	5.86e-25	***
3PG	C00197	sgMALSU1-Glc-Oligo	M3	3	2.54545e+07	2.37302e+07	2.1492e+07	2.80035e+07	85.2948	0.620121	0.00727033	85.2948	85.3483	86.151	84.7956	84.8843	5.86e-25	***
4-OH-PheLac	C03672	827-neg-Glc-Cont	M0	9	8.05524e+07	7.06825e+07	8.12128e+07	8.75862e+07	100	0	0	100	100	100	100	100	0.465142
4-OH-PheLac	C03672	827-neg-Glc-2DG	M0	9	4.32348e+07	4.50329e+07	4.25033e+07	5.12049e+07	100	8.2e-15	8.2e-17	100	100	100	100	100	0.465142
4-OH-PheLac	C03672	827-neg-Glc-Oligo	M0	9	1.98065e+08	2.29386e+08	2.28465e+08	1.90192e+08	100	8.2e-15	8.2e-17	100	100	100	100	100	0.465142
4-OH-PheLac	C03672	sgTMEM-Glc-Cont	M0	9	8.65388e+07	7.49867e+07	7.26874e+07	9.05258e+07	100	0	0	100	100	100	100	100	0.465142
4-OH-PheLac	C03672	sgTMEM-Glc-2DG	M0	9	3.24599e+07	4.35281e+07	4.71559e+07	4.15135e+07	100	0	0	100	100	100	100	100	0.465142
4-OH-PheLac	C03672	sgTMEM-Glc-Oligo	M0	9	6.92707e+07	7.76385e+07	1.23478e+08	1.83664e+08	100	8.2e-15	8.2e-17	100	100	100	100	100	0.465142
4-OH-PheLac	C03672	sgc14orf2-Glc-Cont	M0	9	5.80341e+07	6.27637e+07	6.32873e+07	6.51525e+07	100	0	0	100	100	100	100	100	0.465142
4-OH-PheLac	C03672	sgc14orf2-Glc-2DG	M0	9	2.66016e+07	2.73102e+07	3.35775e+07	3.23819e+07	100	0	0	100	100	100	100	100	0.465142
4-OH-PheLac	C03672	sgc14orf2-Glc-Oligo	M0	9	1.44581e+08	1.45651e+08	1.36653e+08	1.36326e+08	100	0	0	100	100	100	100	100	0.465142
4-OH-PheLac	C03672	sgMALSU1-Glc-Cont	M0	9	7.09901e+07	9.81256e+07	8.89658e+07	1.01404e+08	100	8.2e-15	8.2e-17	100	100	100	100	100	0.465142
4-OH-PheLac	C03672	sgMALSU1-Glc-2DG	M0	9	2.41477e+07	2.05536e+07	2.64267e+07	3.04873e+07	100	8.2e-15	8.2e-17	100	100	100	100	100	0.465142
4-OH-PheLac	C03672	sgMALSU1-Glc-Oligo	M0	9	1.09779e+08	1.63302e+08	1.02459e+08	113998315	100	8.2e-15	8.2e-17	100	100	100	100	100	0.465142
5-Oxoproline	C01879	827-neg-Glc-Cont	M0	5	3520979849	3888463672	3570095681	3453152857	99.7346	0.102626	0.00102899	99.7346	99.8392	99.7849	99.6019	99.7122	0.0129024	*
5-Oxoproline	C01879	827-neg-Glc-2DG	M0	5	2715834653	2604034906	2666887131	2138686919	99.7569	0.102854	0.00103105	99.7569	99.9024	99.7189	99.6622	99.744	0.0129024	*
5-Oxoproline	C01879	827-neg-Glc-Oligo	M0	5	3335399470	3252651294	3207461053	3691107552	99.6736	0.096342	0.000966576	99.6736	99.7224	99.6018	99.5849	99.7851	0.0129024	*
5-Oxoproline	C01879	sgTMEM-Glc-Cont	M0	5	3672240168	4572602653	4533131322	4078554432	99.8471	0.090749	0.00090888	99.8471	99.7803	99.9395	99.7589	99.9097	0.0129024	*
5-Oxoproline	C01879	sgTMEM-Glc-2DG	M0	5	2966640565	2805484103	2019842560	2862414742	99.8029	0.0337787	0.000338454	99.8029	99.7766	99.8026	99.7816	99.8506	0.0129024	*
5-Oxoproline	C01879	sgTMEM-Glc-Oligo	M0	5	6210760395	7151633190	5132751493	4448939033	99.8285	0.0603522	0.000604559	99.8285	99.8633	99.845	99.739	99.8665	0.0129024	*
5-Oxoproline	C01879	sgc14orf2-Glc-Cont	M0	5	5339098377	5183233898	5534937362	4953079585	99.7425	0.078202	0.000784039	99.7425	99.6487	99.8109	99.8029	99.7074	0.0129024	*
5-Oxoproline	C01879	sgc14orf2-Glc-2DG	M0	5	4882524666	5005428304	4401201525	4666830250	99.8211	0.0313676	0.000314238	99.8211	99.8597	99.8333	99.7996	99.792	0.0129024	*
5-Oxoproline	C01879	sgc14orf2-Glc-Oligo	M0	5	5339273179	5739541676	5538364864	6098094893	99.7299	0.100425	0.00100697	99.7299	99.7471	99.7489	99.5915	99.8321	0.0129024	*
5-Oxoproline	C01879	sgMALSU1-Glc-Cont	M0	5	5001351235	4465661521	5032453301	3803651858	99.7672	0.0275504	0.000276147	99.7672	99.7876	99.7541	99.7347	99.7924	0.0129024	*
5-Oxoproline	C01879	sgMALSU1-Glc-2DG	M0	5	4041228111	4670594554	3750006444	3318734875	99.8957	0.0487138	0.000487647	99.8957	99.9427	99.9265	99.8353	99.8782	0.0129024	*
5-Oxoproline	C01879	sgMALSU1-Glc-Oligo	M0	5	6462079355	5257549576	6608475824	6922974214	99.7913	0.0494716	0.00049575	99.7913	99.8304	99.7482	99.7488	99.8376	0.0129024	*
5-Oxoproline	C01879	827-neg-Glc-Cont	M1	5	3.65607e+06	6.46984e+06	1.17706e+07	8.1695e+06	0.208496	0.0964654	0.462673	0.208496	0.10367	0.166028	0.328386	0.2359	0.429459
5-Oxoproline	C01879	827-neg-Glc-2DG	M1	5	1.72945e+06	5.4656e+06	7.28627e+06	4.12606e+06	0.18441	0.0875544	0.474782	0.18441	0.0636182	0.2093	0.27229	0.192431	0.429459
5-Oxoproline	C01879	827-neg-Glc-Oligo	M1	5	4.8504e+06	1.0594e+07	9.54691e+06	3.747e+06	0.216783	0.110168	0.508195	0.216783	0.145018	0.324408	0.296411	0.101296	0.429459
5-Oxoproline	C01879	sgTMEM-Glc-Cont	M1	5	7.71019e+06	2.05084e+06	1.00834e+07	3.32082e+06	0.139392	0.0895074	0.642126	0.139392	0.209497	0.0448234	0.2219	0.081348	0.429459
5-Oxoproline	C01879	sgTMEM-Glc-2DG	M1	5	6.3864e+06	5.54767e+06	4.42053e+06	4.17316e+06	0.194024	0.0335804	0.173073	0.194024	0.214793	0.197353	0.218377	0.145574	0.429459
5-Oxoproline	C01879	sgTMEM-Glc-Oligo	M1	5	6.18874e+06	8.05864e+06	1.12846e+07	2.7141e+06	0.123056	0.0677873	0.550867	0.123056	0.0995092	0.112508	0.219281	0.060924	0.429459
5-Oxoproline	C01879	sgc14orf2-Glc-Cont	M1	5	1.38719e+07	5.02556e+06	4.46818e+06	8.66531e+06	0.152671	0.081818	0.535912	0.152671	0.258904	0.0967746	0.0805677	0.174436	0.429459
5-Oxoproline	C01879	sgc14orf2-Glc-2DG	M1	5	5.78658e+06	7.06654e+06	7.71073e+06	8.12065e+06	0.151946	0.0273558	0.180037	0.151946	0.11835	0.140942	0.174845	0.173646	0.429459
5-Oxoproline	C01879	sgc14orf2-Glc-Oligo	M1	5	6.09639e+06	5.93355e+06	1.37885e+07	3.64547e+06	0.13116	0.0813079	0.619915	0.13116	0.113891	0.103121	0.247947	0.0596802	0.429459
5-Oxoproline	C01879	sgMALSU1-Glc-Cont	M1	5	9.54219e+06	9.15601e+06	1.1817e+07	6.35548e+06	0.198963	0.0281893	0.141682	0.198963	0.190387	0.204527	0.234194	0.166742	0.429459
5-Oxoproline	C01879	sgMALSU1-Glc-2DG	M1	5	2.31543e+06	3.27808e+06	6.18742e+06	3.77268e+06	0.101415	0.0485909	0.479127	0.101415	0.0572623	0.070134	0.164726	0.11354	0.429459
5-Oxoproline	C01879	sgMALSU1-Glc-Oligo	M1	5	7.26617e+06	1.01119e+07	1.32206e+07	7.83408e+06	0.154157	0.048073	0.311844	0.154157	0.112253	0.191846	0.199553	0.112977	0.429459
5-Oxoproline	C01879	827-neg-Glc-Cont	M2	5	2.0126e+06	1.9098e+06	2.49815e+06	1.79511e+06	0.0569021	0.00915944	0.160968	0.0569021	0.0570685	0.0490088	0.0696959	0.0518351	3.17e-17	***
5-Oxoproline	C01879	827-neg-Glc-2DG	M2	5	924020	1.87368e+06	1.75182e+06	1.36213e+06	0.0586835	0.0168322	0.286831	0.0586835	0.0339902	0.0717508	0.0654658	0.063527	3.17e-17	***
5-Oxoproline	C01879	827-neg-Glc-Oligo	M2	5	4.43187e+06	2.40741e+06	3.8214e+06	4.19878e+06	0.109595	0.0252271	0.230184	0.109595	0.132505	0.0737189	0.118646	0.11351	3.17e-17	***
5-Oxoproline	C01879	sgTMEM-Glc-Cont	M2	5	375888	716227	872210	364583	0.0134982	0.0047869	0.354633	0.0134982	0.0102134	0.015654	0.0191944	0.00893096	3.17e-17	***
5-Oxoproline	C01879	sgTMEM-Glc-2DG	M2	5	254147	NA	NA	107747	0.00615313	0.00338641	0.550356	0.00615313	0.00854768	0	0	0.00375858	3.17e-17	***
5-Oxoproline	C01879	sgTMEM-Glc-Oligo	M2	5	2.31231e+06	3.0391e+06	2.14291e+06	3.23243e+06	0.0484523	0.0162366	0.335105	0.0484523	0.0371798	0.0424293	0.0416408	0.0725591	3.17e-17	***
5-Oxoproline	C01879	sgc14orf2-Glc-Cont	M2	5	4.94533e+06	4.79147e+06	6.46125e+06	5.86729e+06	0.104796	0.014463	0.138011	0.104796	0.0922995	0.0922669	0.116506	0.118111	3.17e-17	***
5-Oxoproline	C01879	sgc14orf2-Glc-2DG	M2	5	1.07125e+06	1.29069e+06	1.12704e+06	1.60663e+06	0.0268909	0.0052797	0.196338	0.0268909	0.0219096	0.0257427	0.0255561	0.034355	3.17e-17	***
5-Oxoproline	C01879	sgc14orf2-Glc-Oligo	M2	5	7.43484e+06	8.5117e+06	8.92186e+06	6.60395e+06	0.138843	0.0223083	0.160674	0.138843	0.138896	0.147927	0.160434	0.108114	3.17e-17	***
5-Oxoproline	C01879	sgMALSU1-Glc-Cont	M2	5	1.09993e+06	1.85131e+06	1.5655e+06	1.55666e+06	0.0337916	0.00921695	0.272758	0.0337916	0.0219459	0.0413547	0.0310256	0.0408403	3.17e-17	***
5-Oxoproline	C01879	sgMALSU1-Glc-2DG	M2	5	NA	154924	NA	271984	0.00575	0.00344423	0.598996	0.00575	0	0.00331457	0	0.00818544	3.17e-17	***
5-Oxoproline	C01879	sgMALSU1-Glc-Oligo	M2	5	3.70791e+06	3.15601e+06	3.42105e+06	3.42116e+06	0.0545335	0.00488181	0.0895194	0.0545335	0.0572823	0.059877	0.0516376	0.0493373	3.17e-17	***
5-Oxoproline	C01879	827-neg-Glc-Cont	M3	5	NA	NA	NA	NA	NA	NA	NA	NA	0	0	0	0	NA
5-Oxoproline	C01879	827-neg-Glc-2DG	M3	5	NA	NA	NA	NA	NA	NA	NA	NA	0	0	0	0	NA
5-Oxoproline	C01879	827-neg-Glc-Oligo	M3	5	NA	NA	NA	NA	NA	NA	NA	NA	0	0	0	0	NA
5-Oxoproline	C01879	sgTMEM-Glc-Cont	M3	5	NA	NA	NA	NA	NA	NA	NA	NA	0	0	0	0	NA
5-Oxoproline	C01879	sgTMEM-Glc-2DG	M3	5	NA	NA	NA	NA	NA	NA	NA	NA	0	0	0	0	NA
5-Oxoproline	C01879	sgTMEM-Glc-Oligo	M3	5	NA	NA	NA	NA	NA	NA	NA	NA	0	0	0	0	NA
5-Oxoproline	C01879	sgc14orf2-Glc-Cont	M3	5	NA	NA	NA	NA	NA	NA	NA	NA	0	0	0	0	NA
5-Oxoproline	C01879	sgc14orf2-Glc-2DG	M3	5	NA	NA	NA	NA	NA	NA	NA	NA	0	0	0	0	NA
5-Oxoproline	C01879	sgc14orf2-Glc-Oligo	M3	5	NA	NA	NA	NA	NA	NA	NA	NA	0	0	0	0	NA
5-Oxoproline	C01879	sgMALSU1-Glc-Cont	M3	5	NA	NA	NA	NA	NA	NA	NA	NA	0	0	0	0	NA
5-Oxoproline	C01879	sgMALSU1-Glc-2DG	M3	5	NA	NA	NA	NA	NA	NA	NA	NA	0	0	0	0	NA
5-Oxoproline	C01879	sgMALSU1-Glc-Oligo	M3	5	NA	NA	NA	NA	NA	NA	NA	NA	0	0	0	0	NA
5-Oxoproline	C01879	827-neg-Glc-Cont	M4	5	1581.35	1657.5	1860.19	1534.96	4.59e-05	4.12e-06	0.0897459	4.59e-05	4.48e-05	4.25e-05	5.19e-05	4.43e-05	1.14e-16	***
5-Oxoproline	C01879	827-neg-Glc-2DG	M4	5	976	1341.79	1330.95	1032.85	4.63e-05	7.05e-06	0.152353	4.63e-05	3.59e-05	5.14e-05	4.97e-05	4.82e-05	1.14e-16	***
5-Oxoproline	C01879	827-neg-Glc-Oligo	M4	5	2444.9	1741.84	2241.88	2427.57	6.54e-05	8.61e-06	0.131643	6.54e-05	7.31e-05	5.33e-05	6.96e-05	6.56e-05	1.14e-16	***
5-Oxoproline	C01879	sgTMEM-Glc-Cont	M4	5	1056.02	1324.12	1460.37	1096.14	2.92e-05	2.2e-06	0.0753058	2.92e-05	2.87e-05	2.89e-05	3.21e-05	2.69e-05	1.14e-16	***
5-Oxoproline	C01879	sgTMEM-Glc-2DG	M4	5	836.561	442.872	407.26	734.747	2.24e-05	5.56e-06	0.248047	2.24e-05	2.81e-05	1.58e-05	2.01e-05	2.56e-05	1.14e-16	***
5-Oxoproline	C01879	sgTMEM-Glc-Oligo	M4	5	2329.85	2831.89	2078.37	2231.69	4.19e-05	5.62e-06	0.134211	4.19e-05	3.75e-05	3.95e-05	4.04e-05	5.01e-05	1.14e-16	***
5-Oxoproline	C01879	sgc14orf2-Glc-Cont	M4	5	3187.41	2998.75	3688.55	3383.18	6.3e-05	5.11e-06	0.0811435	6.3e-05	5.95e-05	5.77e-05	6.65e-05	6.81e-05	1.14e-16	***
5-Oxoproline	C01879	sgc14orf2-Glc-2DG	M4	5	1566.19	1689.01	1498.56	1740.26	3.42e-05	2.17e-06	0.0632937	3.42e-05	3.2e-05	3.37e-05	3.4e-05	3.72e-05	1.14e-16	***
5-Oxoproline	C01879	sgc14orf2-Glc-Oligo	M4	5	4021.15	4507.51	4698.91	3860	7.53e-05	8.95e-06	0.118907	7.53e-05	7.51e-05	7.83e-05	8.45e-05	6.32e-05	1.14e-16	***
5-Oxoproline	C01879	sgMALSU1-Glc-Cont	M4	5	1644.72	1796.19	1848.38	1506.71	3.73e-05	3.34e-06	0.0896468	3.73e-05	3.28e-05	4.01e-05	3.66e-05	3.95e-05	1.14e-16	***
5-Oxoproline	C01879	sgMALSU1-Glc-2DG	M4	5	895.983	1152.65	778.943	894.509	2.36e-05	2.73e-06	0.115745	2.36e-05	2.22e-05	2.47e-05	2.07e-05	2.69e-05	1.14e-16	***
5-Oxoproline	C01879	sgMALSU1-Glc-Oligo	M4	5	2913.56	2467.68	2905.91	2918.53	4.44e-05	1.99e-06	0.0447027	4.44e-05	4.5e-05	4.68e-05	4.39e-05	4.21e-05	1.14e-16	***
5-Oxoproline	C01879	827-neg-Glc-Cont	M5	5	NA	NA	NA	NA	NA	NA	NA	NA	0	0	0	0	NA
5-Oxoproline	C01879	827-neg-Glc-2DG	M5	5	NA	NA	NA	NA	NA	NA	NA	NA	0	0	0	0	NA
5-Oxoproline	C01879	827-neg-Glc-Oligo	M5	5	NA	NA	NA	NA	NA	NA	NA	NA	0	0	0	0	NA
5-Oxoproline	C01879	sgTMEM-Glc-Cont	M5	5	NA	NA	NA	NA	NA	NA	NA	NA	0	0	0	0	NA
5-Oxoproline	C01879	sgTMEM-Glc-2DG	M5	5	NA	NA	NA	NA	NA	NA	NA	NA	0	0	0	0	NA
5-Oxoproline	C01879	sgTMEM-Glc-Oligo	M5	5	NA	NA	NA	NA	NA	NA	NA	NA	0	0	0	0	NA
5-Oxoproline	C01879	sgc14orf2-Glc-Cont	M5	5	NA	NA	NA	NA	NA	NA	NA	NA	0	0	0	0	NA
5-Oxoproline	C01879	sgc14orf2-Glc-2DG	M5	5	NA	NA	NA	NA	NA	NA	NA	NA	0	0	0	0	NA
5-Oxoproline	C01879	sgc14orf2-Glc-Oligo	M5	5	NA	NA	NA	NA	NA	NA	NA	NA	0	0	0	0	NA
5-Oxoproline	C01879	sgMALSU1-Glc-Cont	M5	5	NA	NA	NA	NA	NA	NA	NA	NA	0	0	0	0	NA
5-Oxoproline	C01879	sgMALSU1-Glc-2DG	M5	5	NA	NA	NA	NA	NA	NA	NA	NA	0	0	0	0	NA
5-Oxoproline	C01879	sgMALSU1-Glc-Oligo	M5	5	NA	NA	NA	NA	NA	NA	NA	NA	0	0	0	0	NA
5M-thioadenosine	C00170	827-neg-Glc-Cont	M0	11	8.88862e+07	9.61582e+07	1.01323e+08	9.7084e+07	21.6528	0.122145	0.00564108	21.6528	21.4871	21.6391	21.7652	21.7199	2.67e-52	***
5M-thioadenosine	C00170	827-neg-Glc-2DG	M0	11	2.00418e+08	2.11416e+08	2.13856e+08	2.21305e+08	41.63	0.680866	0.0163552	41.63	40.6743	42.258	41.6727	41.9148	2.67e-52	***
5M-thioadenosine	C00170	827-neg-Glc-Oligo	M0	11	2.06352e+08	208382595	1.97814e+08	2.00232e+08	25.2894	0.0529102	0.00209219	25.2894	25.3203	25.3479	25.2478	25.2415	2.67e-52	***
5M-thioadenosine	C00170	sgTMEM-Glc-Cont	M0	11	1.09945e+08	1.16245e+08	1.31665e+08	1.25296e+08	22.9822	0.246994	0.0107472	22.9822	22.6511	23.0242	23.2488	23.0049	2.67e-52	***
5M-thioadenosine	C00170	sgTMEM-Glc-2DG	M0	11	4.08351e+08	4.31985e+08	4.68754e+08	4.59975e+08	49.663	0.323369	0.00651125	49.663	49.5008	49.9585	49.2872	49.9055	2.67e-52	***
5M-thioadenosine	C00170	sgTMEM-Glc-Oligo	M0	11	1.98134e+08	2.28249e+08	2.02726e+08	2.04093e+08	26.7003	0.584166	0.0218787	26.7003	27.248	26.8008	26.8778	25.8744	2.67e-52	***
5M-thioadenosine	C00170	sgc14orf2-Glc-Cont	M0	11	1.24394e+08	1.34601e+08	1.37733e+08	1.25477e+08	21.1089	0.228125	0.0108071	21.1089	20.9587	21.443	20.9667	21.0672	2.67e-52	***
5M-thioadenosine	C00170	sgc14orf2-Glc-2DG	M0	11	3.63109e+08	4.07633e+08	4.07923e+08	453157790	42.1908	0.270727	0.00641672	42.1908	41.8871	42.5177	42.2807	42.078	2.67e-52	***
5M-thioadenosine	C00170	sgc14orf2-Glc-Oligo	M0	11	2.48278e+08	2.84188e+08	2.84922e+08	2.96846e+08	24.4437	0.0640147	0.00261886	24.4437	24.4997	24.4705	24.3523	24.4525	2.67e-52	***
5M-thioadenosine	C00170	sgMALSU1-Glc-Cont	M0	11	9.64761e+07	1.07023e+08	1.1871e+08	1.55157e+08	21.8688	0.252464	0.0115445	21.8688	21.6681	22.1783	21.6575	21.9713	2.67e-52	***
5M-thioadenosine	C00170	sgMALSU1-Glc-2DG	M0	11	319875282	3.50709e+08	3.60253e+08	3.51881e+08	44.6973	0.324877	0.00726839	44.6973	44.3653	44.8612	44.4936	45.0689	2.67e-52	***
5M-thioadenosine	C00170	sgMALSU1-Glc-Oligo	M0	11	2.16905e+08	2.18236e+08	2.31277e+08	2.2954e+08	26.1827	0.116699	0.00445713	26.1827	26.1929	26.0176	26.2325	26.2877	2.67e-52	***
5M-thioadenosine	C00170	827-neg-Glc-Cont	M1	11	NA	349487	301913	NA	0.0717506	0.00975339	0.135935	0.0717506	0	0.0786473	0.0648539	0	0.00802351	**
5M-thioadenosine	C00170	827-neg-Glc-2DG	M1	11	NA	NA	NA	NA	NA	NA	NA	NA	0	0	0	0	0.00802351	**
5M-thioadenosine	C00170	827-neg-Glc-Oligo	M1	11	NA	NA	NA	NA	NA	NA	NA	NA	0	0	0	0	0.00802351	**
5M-thioadenosine	C00170	sgTMEM-Glc-Cont	M1	11	NA	NA	NA	NA	NA	NA	NA	NA	0	0	0	0	0.00802351	**
5M-thioadenosine	C00170	sgTMEM-Glc-2DG	M1	11	NA	NA	NA	NA	NA	NA	NA	NA	0	0	0	0	0.00802351	**
5M-thioadenosine	C00170	sgTMEM-Glc-Oligo	M1	11	NA	NA	NA	NA	NA	NA	NA	NA	0	0	0	0	0.00802351	**
5M-thioadenosine	C00170	sgc14orf2-Glc-Cont	M1	11	217508	NA	637731	NA	0.0668634	0.0427323	0.639098	0.0668634	0.0366471	0	0.0970797	0	0.00802351	**
5M-thioadenosine	C00170	sgc14orf2-Glc-2DG	M1	11	NA	NA	NA	NA	NA	NA	NA	NA	0	0	0	0	0.00802351	**
5M-thioadenosine	C00170	sgc14orf2-Glc-Oligo	M1	11	NA	431888	NA	1.10186e+06	0.0639769	0.0378845	0.592159	0.0639769	0	0.0371885	0	0.0907652	0.00802351	**
5M-thioadenosine	C00170	sgMALSU1-Glc-Cont	M1	11	302497	319305	285913	130315	0.051181	0.0229314	0.448045	0.051181	0.0679394	0.0661692	0.052162	0.0184535	0.00802351	**
5M-thioadenosine	C00170	sgMALSU1-Glc-2DG	M1	11	NA	NA	NA	NA	NA	NA	NA	NA	0	0	0	0	0.00802351	**
5M-thioadenosine	C00170	sgMALSU1-Glc-Oligo	M1	11	NA	NA	NA	NA	NA	NA	NA	NA	0	0	0	0	0.00802351	**
5M-thioadenosine	C00170	827-neg-Glc-Cont	M2	11	1.01232e+07	9.71011e+06	1.08503e+07	9.38528e+06	2.26568	0.15406	0.0679971	2.26568	2.44715	2.18512	2.33075	2.0997	7.94e-30	***
5M-thioadenosine	C00170	827-neg-Glc-2DG	M2	11	4.60602e+06	4.45453e+06	4.83714e+06	4.44609e+06	0.902455	0.0463517	0.0513617	0.902455	0.934779	0.890376	0.942581	0.842085	7.94e-30	***
5M-thioadenosine	C00170	827-neg-Glc-Oligo	M2	11	1.85509e+07	1.75222e+07	1.71242e+07	1.66666e+07	2.17359	0.076886	0.0353729	2.17359	2.27628	2.13143	2.18563	2.10101	7.94e-30	***
5M-thioadenosine	C00170	sgTMEM-Glc-Cont	M2	11	1.06485e+07	1.10708e+07	1.26976e+07	1.18942e+07	2.20312	0.0263682	0.0119686	2.20312	2.19381	2.19275	2.2421	2.18382	7.94e-30	***
5M-thioadenosine	C00170	sgTMEM-Glc-2DG	M2	11	1.02803e+07	10125824	1.14962e+07	1.06252e+07	1.1947	0.0414952	0.0347327	1.1947	1.24619	1.17104	1.20877	1.15279	7.94e-30	***
5M-thioadenosine	C00170	sgTMEM-Glc-Oligo	M2	11	1.60898e+07	1.98465e+07	1.75056e+07	1.78142e+07	2.28061	0.055377	0.0242817	2.28061	2.21272	2.33035	2.32092	2.25843	7.94e-30	***
5M-thioadenosine	C00170	sgc14orf2-Glc-Cont	M2	11	1.59904e+07	1.54348e+07	1.72722e+07	1.56418e+07	2.60214	0.100508	0.0386252	2.60214	2.69416	2.45889	2.62929	2.62621	7.94e-30	***
5M-thioadenosine	C00170	sgc14orf2-Glc-2DG	M2	11	1.10246e+07	1.15921e+07	1.24942e+07	1.28738e+07	1.24282	0.0481229	0.0387207	1.24282	1.27177	1.2091	1.29501	1.1954	7.94e-30	***
5M-thioadenosine	C00170	sgc14orf2-Glc-Oligo	M2	11	2.5351e+07	2.71049e+07	2.82004e+07	3.0087e+07	2.43105	0.0754673	0.0310431	2.43105	2.5016	2.33391	2.41028	2.4784	7.94e-30	***
5M-thioadenosine	C00170	sgMALSU1-Glc-Cont	M2	11	1.20444e+07	1.23963e+07	1.52728e+07	1.84637e+07	2.66874	0.0967249	0.0362437	2.66874	2.70512	2.56887	2.78637	2.61458	7.94e-30	***
5M-thioadenosine	C00170	sgMALSU1-Glc-2DG	M2	11	9.51729e+06	9.13799e+06	1.03738e+07	9.17416e+06	1.23629	0.0759923	0.061468	1.23629	1.32001	1.16889	1.28124	1.17503	7.94e-30	***
5M-thioadenosine	C00170	sgMALSU1-Glc-Oligo	M2	11	2.07305e+07	2.00291e+07	2.1488e+07	1.95103e+07	2.39071	0.114465	0.0478789	2.39071	2.50337	2.38783	2.43727	2.23438	7.94e-30	***
5M-thioadenosine	C00170	827-neg-Glc-Cont	M3	11	9.00247e+06	8.71807e+06	8.61861e+06	8.05283e+06	1.94777	0.166389	0.0854253	1.94777	2.17624	1.96188	1.85136	1.8016	5.12e-22	***
5M-thioadenosine	C00170	827-neg-Glc-2DG	M3	11	6.31056e+06	6.28646e+06	6.04213e+06	6.67318e+06	1.24463	0.0459568	0.036924	1.24463	1.28071	1.25654	1.17739	1.26389	5.12e-22	***
5M-thioadenosine	C00170	827-neg-Glc-Oligo	M3	11	2.12241e+07	2.12699e+07	1.87428e+07	1.89982e+07	2.49469	0.116963	0.046885	2.49469	2.60429	2.5873	2.39222	2.39493	5.12e-22	***
5M-thioadenosine	C00170	sgTMEM-Glc-Cont	M3	11	1.13542e+07	1.1339e+07	1.34811e+07	1.26803e+07	2.32341	0.0563886	0.0242697	2.32341	2.3392	2.24586	2.38044	2.32815	5.12e-22	***
5M-thioadenosine	C00170	sgTMEM-Glc-2DG	M3	11	2.00156e+07	2.11342e+07	2.25605e+07	2.24451e+07	2.41945	0.032379	0.0133828	2.41945	2.42632	2.44415	2.37212	2.43521	5.12e-22	***
5M-thioadenosine	C00170	sgTMEM-Glc-Oligo	M3	11	2.20079e+07	2.39708e+07	2.09349e+07	2.24079e+07	2.8644	0.111403	0.0388922	2.8644	3.0266	2.81463	2.77558	2.84081	5.12e-22	***
5M-thioadenosine	C00170	sgc14orf2-Glc-Cont	M3	11	1.30332e+07	1.29913e+07	1.42184e+07	1.24126e+07	2.1285	0.0613212	0.0288096	2.1285	2.19592	2.06961	2.16443	2.08404	5.12e-22	***
5M-thioadenosine	C00170	sgc14orf2-Glc-2DG	M3	11	1.77732e+07	1.73592e+07	1.92846e+07	2.05537e+07	1.94206	0.105401	0.054273	1.94206	2.05026	1.81063	1.99882	1.90851	5.12e-22	***
5M-thioadenosine	C00170	sgc14orf2-Glc-Oligo	M3	11	3.05155e+07	3.20306e+07	3.28146e+07	3.48771e+07	2.86173	0.110272	0.0385335	2.86173	3.01122	2.75805	2.80466	2.87297	5.12e-22	***
5M-thioadenosine	C00170	sgMALSU1-Glc-Cont	M3	11	1.03939e+07	1.01003e+07	1.19751e+07	1.49889e+07	2.18369	0.107506	0.0492312	2.18369	2.33442	2.09307	2.18474	2.12253	5.12e-22	***
5M-thioadenosine	C00170	sgMALSU1-Glc-2DG	M3	11	1.63764e+07	1.55873e+07	1.654e+07	1.51751e+07	2.06291	0.144733	0.0701597	2.06291	2.27134	1.99386	2.04279	1.94363	5.12e-22	***
5M-thioadenosine	C00170	sgMALSU1-Glc-Oligo	M3	11	2.62058e+07	2.43172e+07	2.68309e+07	2.48185e+07	2.98729	0.145331	0.0486499	2.98729	3.16454	2.89904	3.04328	2.8423	5.12e-22	***
5M-thioadenosine	C00170	827-neg-Glc-Cont	M4	11	1.32141e+07	1.40206e+07	1.50525e+07	1.37524e+07	3.16491	0.0669102	0.0211412	3.16491	3.19434	3.15514	3.23343	3.07674	3.35e-26	***
5M-thioadenosine	C00170	827-neg-Glc-2DG	M4	11	1.26134e+07	1.17994e+07	1.31053e+07	1.25173e+07	2.46071	0.111097	0.0451482	2.46071	2.55986	2.35848	2.55374	2.37075	3.35e-26	***
5M-thioadenosine	C00170	827-neg-Glc-Oligo	M4	11	2.56339e+07	2.61405e+07	2.51535e+07	2.52993e+07	3.18121	0.0271069	0.00852093	3.18121	3.14539	3.17976	3.21044	3.18926	3.35e-26	***
5M-thioadenosine	C00170	sgTMEM-Glc-Cont	M4	11	1.60971e+07	1.69938e+07	1.77472e+07	1.7291e+07	3.24766	0.111067	0.0341991	3.24766	3.31636	3.3659	3.13372	3.17468	3.35e-26	***
5M-thioadenosine	C00170	sgTMEM-Glc-2DG	M4	11	1.78181e+07	1.82774e+07	2.00209e+07	1.97892e+07	2.13146	0.0262172	0.0123001	2.13146	2.15993	2.11376	2.1051	2.14705	3.35e-26	***
5M-thioadenosine	C00170	sgTMEM-Glc-Oligo	M4	11	2.32906e+07	2.78002e+07	2.51229e+07	2.51863e+07	3.24779	0.0636964	0.0196122	3.24779	3.203	3.26427	3.33084	3.19305	3.35e-26	***
5M-thioadenosine	C00170	sgc14orf2-Glc-Cont	M4	11	2.01909e+07	2.15124e+07	2.12668e+07	1.88786e+07	3.30901	0.125328	0.0378747	3.30901	3.40189	3.42709	3.23737	3.16966	3.35e-26	***
5M-thioadenosine	C00170	sgc14orf2-Glc-2DG	M4	11	2.11051e+07	2.35067e+07	2.42757e+07	2.61725e+07	2.45821	0.0397273	0.0161611	2.45821	2.43462	2.45184	2.51614	2.43024	3.35e-26	***
5M-thioadenosine	C00170	sgc14orf2-Glc-Oligo	M4	11	3.3392e+07	3.84806e+07	3.75695e+07	3.97407e+07	3.2733	0.0445648	0.0136147	3.2733	3.29507	3.31344	3.21107	3.27361	3.35e-26	***
5M-thioadenosine	C00170	sgMALSU1-Glc-Cont	M4	11	1.4708e+07	1.51875e+07	1.81586e+07	2.24783e+07	3.23664	0.0838908	0.0259191	3.23664	3.30335	3.14729	3.31286	3.18307	3.35e-26	***
5M-thioadenosine	C00170	sgMALSU1-Glc-2DG	M4	11	1.72316e+07	1.84776e+07	1.91467e+07	1.86599e+07	2.37706	0.0149008	0.00626859	2.37706	2.38995	2.36358	2.36474	2.38996	3.35e-26	***
5M-thioadenosine	C00170	sgMALSU1-Glc-Oligo	M4	11	2.71436e+07	2.63532e+07	2.9171e+07	2.83219e+07	3.24295	0.0725114	0.0223597	3.24295	3.27779	3.14178	3.3087	3.24352	3.35e-26	***
5M-thioadenosine	C00170	827-neg-Glc-Cont	M5	11	2.49429e+08	2.72007e+08	2.81466e+08	2.69197e+08	60.5487	0.452685	0.00747639	60.5487	60.2964	61.2113	60.4617	60.2254	1.84e-41	***
5M-thioadenosine	C00170	827-neg-Glc-2DG	M5	11	2.6878e+08	2.66331e+08	2.75327e+08	2.83033e+08	53.76	0.557673	0.0103734	53.76	54.5482	53.2344	53.6512	53.6061	1.84e-41	***
5M-thioadenosine	C00170	827-neg-Glc-Oligo	M5	11	496418827	4.99704e+08	4.82078e+08	4.81472e+08	60.9804	0.376861	0.00618004	60.9804	60.9127	60.7846	61.5296	60.6948	1.84e-41	***
5M-thioadenosine	C00170	sgTMEM-Glc-Cont	M5	11	3.16697e+08	3.28668e+08	3.65138e+08	3.51857e+08	64.8553	0.374554	0.00577523	64.8553	65.2465	65.0978	64.4745	64.6022	1.84e-41	***
5M-thioadenosine	C00170	sgTMEM-Glc-2DG	M5	11	3.68458e+08	3.83147e+08	4.28215e+08	408839521	44.5894	0.330038	0.00740172	44.5894	44.6649	44.3105	45.0247	44.3575	1.84e-41	***
5M-thioadenosine	C00170	sgTMEM-Glc-Oligo	M5	11	4.62176e+08	5.47707e+08	4.80643e+08	5.12758e+08	64.1504	0.655286	0.0102148	64.1504	63.5599	64.3112	63.7244	65.0061	1.84e-41	***
5M-thioadenosine	C00170	sgc14orf2-Glc-Cont	M5	11	3.66997e+08	3.87985e+08	4.04741e+08	3.66849e+08	61.7121	0.127	0.00205794	61.7121	61.8339	61.809	61.6125	61.5928	1.84e-41	***
5M-thioadenosine	C00170	sgc14orf2-Glc-2DG	M5	11	4.53843e+08	4.98625e+08	5.00799e+08	5.64167e+08	52.1638	0.241789	0.00463519	52.1638	52.3539	52.0085	51.9071	52.3857	1.84e-41	***
5M-thioadenosine	C00170	sgc14orf2-Glc-Oligo	M5	11	6.12346e+08	7.08887e+08	7.16268e+08	7.30272e+08	60.7101	0.502192	0.00827198	60.7101	60.4254	61.0399	61.2193	60.1557	1.84e-41	***
5M-thioadenosine	C00170	sgMALSU1-Glc-Cont	M5	11	2.77576e+08	2.98006e+08	339800094	432971188	61.8506	0.432747	0.00699664	61.8506	62.3424	61.7554	61.9932	61.3116	1.84e-41	***
5M-thioadenosine	C00170	sgMALSU1-Glc-2DG	M5	11	3.57986e+08	3.87835e+08	4.03343e+08	3.85855e+08	49.6243	0.16234	0.00327139	49.6243	49.6511	49.6102	49.8154	49.4203	1.84e-41	***
5M-thioadenosine	C00170	sgMALSU1-Glc-Oligo	M5	11	500957467	5.10356e+08	5.34499e+08	5.30462e+08	60.6784	0.151829	0.00250219	60.6784	60.4944	60.8436	60.6252	60.7504	1.84e-41	***
5M-thioadenosine	C00170	827-neg-Glc-Cont	M6	11	2.93598e+07	2.88411e+07	3.16741e+07	3.30959e+07	6.94897	0.391916	0.0563992	6.94897	7.09738	6.49029	6.80392	7.40432	2.34e-37	***
5M-thioadenosine	C00170	827-neg-Glc-2DG	M6	11	NA	NA	NA	NA	NA	NA	NA	NA	0	0	0	0	2.34e-37	***
5M-thioadenosine	C00170	827-neg-Glc-Oligo	M6	11	3.04342e+07	3.27908e+07	2.77468e+07	3.35091e+07	3.87219	0.297693	0.0768797	3.87219	3.73441	3.98872	3.54143	4.22419	2.34e-37	***
5M-thioadenosine	C00170	sgTMEM-Glc-Cont	M6	11	1.40818e+07	1.38083e+07	1.75757e+07	1.77278e+07	2.99861	0.227798	0.0759679	2.99861	2.90115	2.73496	3.10344	3.25488	2.34e-37	***
5M-thioadenosine	C00170	sgTMEM-Glc-2DG	M6	11	NA	NA	NA	NA	NA	NA	NA	NA	0	0	0	0	2.34e-37	***
5M-thioadenosine	C00170	sgTMEM-Glc-Oligo	M6	11	5.35292e+06	3.95489e+06	7.10449e+06	6.22218e+06	0.732821	0.19911	0.271703	0.732821	0.73615	0.464378	0.941925	0.788831	2.34e-37	***
5M-thioadenosine	C00170	sgc14orf2-Glc-Cont	M6	11	3.57066e+07	3.61062e+07	4.09401e+07	3.77208e+07	6.08336	0.257495	0.0423277	6.08336	6.01606	5.75199	6.23219	6.33321	2.34e-37	***
5M-thioadenosine	C00170	sgc14orf2-Glc-2DG	M6	11	NA	NA	NA	NA	NA	NA	NA	NA	0	0	0	0	2.34e-37	***
5M-thioadenosine	C00170	sgc14orf2-Glc-Oligo	M6	11	4.3035e+07	47100556	4.64928e+07	5.34348e+07	4.16942	0.192462	0.0461603	4.16942	4.24662	4.05567	3.97374	4.40166	2.34e-37	***
5M-thioadenosine	C00170	sgMALSU1-Glc-Cont	M6	11	2.26072e+07	2.685e+07	3.03761e+07	4.04866e+07	5.47914	0.281077	0.0512995	5.47914	5.07747	5.5641	5.54183	5.73317	2.34e-37	***
5M-thioadenosine	C00170	sgMALSU1-Glc-2DG	M6	11	NA	NA	NA	NA	NA	NA	NA	NA	0	0	0	0	2.34e-37	***
5M-thioadenosine	C00170	sgMALSU1-Glc-Oligo	M6	11	2.41321e+07	2.65396e+07	2.52355e+07	2.65537e+07	2.99537	0.135178	0.0451291	2.99537	2.91413	3.164	2.86232	3.04102	2.34e-37	***
5M-thioadenosine	C00170	827-neg-Glc-Cont	M7	11	1.11013e+07	1.19039e+07	1.30677e+07	1.35943e+07	2.80271	0.169808	0.0605872	2.80271	2.6836	2.67881	2.80707	3.04135	3.4e-35	***
5M-thioadenosine	C00170	827-neg-Glc-2DG	M7	11	NA	NA	NA	NA	NA	NA	NA	NA	0	0	0	0	3.4e-35	***
5M-thioadenosine	C00170	827-neg-Glc-Oligo	M7	11	1.31091e+07	1.3465e+07	1.20806e+07	1.4273e+07	1.6469	0.109232	0.0663259	1.6469	1.60855	1.63789	1.54189	1.79927	3.4e-35	***
5M-thioadenosine	C00170	sgTMEM-Glc-Cont	M7	11	5.8907e+06	6.10131e+06	6.75536e+06	6.81562e+06	1.21657	0.0248262	0.0204067	1.21657	1.21361	1.20846	1.19284	1.25137	3.4e-35	***
5M-thioadenosine	C00170	sgTMEM-Glc-2DG	M7	11	NA	NA	NA	NA	NA	NA	NA	NA	0	0	0	0	3.4e-35	***
5M-thioadenosine	C00170	sgTMEM-Glc-Oligo	M7	11	NA	NA	NA	NA	NA	NA	NA	NA	0	0	0	0	3.4e-35	***
5M-thioadenosine	C00170	sgc14orf2-Glc-Cont	M7	11	1.39138e+07	1.53281e+07	1.60828e+07	1.57514e+07	2.46975	0.125907	0.0509797	2.46975	2.34428	2.44188	2.44824	2.64461	3.4e-35	***
5M-thioadenosine	C00170	sgc14orf2-Glc-2DG	M7	11	NA	NA	NA	NA	NA	NA	NA	NA	0	0	0	0	3.4e-35	***
5M-thioadenosine	C00170	sgc14orf2-Glc-Oligo	M7	11	1.71455e+07	1.84969e+07	2.03508e+07	2.28106e+07	1.72575	0.119051	0.0689853	1.72575	1.69189	1.59271	1.73938	1.879	3.4e-35	***
5M-thioadenosine	C00170	sgMALSU1-Glc-Cont	M7	11	9.16276e+06	1.02774e+07	1.11401e+07	1.76462e+07	2.17973	0.216685	0.0994094	2.17973	2.05792	2.12977	2.0324	2.49882	3.4e-35	***
5M-thioadenosine	C00170	sgMALSU1-Glc-2DG	M7	11	NA	NA	NA	NA	NA	NA	NA	NA	0	0	0	0	3.4e-35	***
5M-thioadenosine	C00170	sgMALSU1-Glc-Oligo	M7	11	9.81101e+06	1.08491e+07	1.05553e+07	1.1185e+07	1.23908	0.0559961	0.0451915	1.23908	1.18475	1.29341	1.19723	1.28094	3.4e-35	***
5M-thioadenosine	C00170	827-neg-Glc-Cont	M8	11	2.5545e+06	2.66401e+06	3.17257e+06	2.81903e+06	0.6323	0.0352024	0.0556735	0.6323	0.61752	0.599499	0.6815	0.630681	2.42e-28	***
5M-thioadenosine	C00170	827-neg-Glc-2DG	M8	11	10750.6	11008.8	11891.2	12198.1	0.00225243	7.12e-05	0.0316322	0.00225243	0.00218181	0.00220044	0.00231715	0.00231031	2.42e-28	***
5M-thioadenosine	C00170	827-neg-Glc-Oligo	M8	11	3.2429e+06	2.81398e+06	2.74876e+06	2.81507e+06	0.36148	0.0248511	0.0687483	0.36148	0.397918	0.342296	0.350835	0.354871	2.42e-28	***
5M-thioadenosine	C00170	sgTMEM-Glc-Cont	M8	11	671095	656420	1.26851e+06	1.08893e+06	0.173049	0.0461149	0.266485	0.173049	0.13826	0.130014	0.223989	0.199931	2.42e-28	***
5M-thioadenosine	C00170	sgTMEM-Glc-2DG	M8	11	15297.9	17537.2	19585.8	17246.1	0.00195327	0.000105476	0.0539995	0.00195327	0.00185443	0.00202816	0.00205935	0.00187114	2.42e-28	***
5M-thioadenosine	C00170	sgTMEM-Glc-Oligo	M8	11	98769.4	122520	214957	302742	0.0237124	0.0119395	0.503515	0.0237124	0.0135831	0.0143862	0.0284993	0.0383808	2.42e-28	***
5M-thioadenosine	C00170	sgc14orf2-Glc-Cont	M8	11	3.07566e+06	3.75544e+06	4.01993e+06	2.87103e+06	0.552614	0.0626346	0.113342	0.552614	0.518206	0.598271	0.611941	0.482037	2.42e-28	***
5M-thioadenosine	C00170	sgc14orf2-Glc-2DG	M8	11	20234.2	21574.6	22169.7	23797.4	0.00227301	5.44e-05	0.0239328	0.00227301	0.00233415	0.00225032	0.00229786	0.00220971	2.42e-28	***
5M-thioadenosine	C00170	sgc14orf2-Glc-Oligo	M8	11	3.32771e+06	4.62664e+06	3.38286e+06	4.79871e+06	0.352795	0.0533341	0.151176	0.352795	0.328374	0.398385	0.289133	0.395291	2.42e-28	***
5M-thioadenosine	C00170	sgMALSU1-Glc-Cont	M8	11	1.97299e+06	2.39743e+06	2.40486e+06	3.85792e+06	0.481247	0.050777	0.105511	0.481247	0.443124	0.496816	0.438744	0.546306	2.42e-28	***
5M-thioadenosine	C00170	sgMALSU1-Glc-2DG	M8	11	16332.2	17410.3	17744.7	17227.8	0.00222259	3.19e-05	0.014358	0.00222259	0.0022652	0.00222706	0.00219158	0.00220653	2.42e-28	***
5M-thioadenosine	C00170	sgMALSU1-Glc-Oligo	M8	11	2.21974e+06	2.11907e+06	2.58617e+06	2.7915e+06	0.283427	0.0294286	0.103831	0.283427	0.268051	0.252631	0.293335	0.319692	2.42e-28	***
5M-thioadenosine	C00170	827-neg-Glc-Cont	M9	11	NA	NA	NA	NA	NA	NA	NA	NA	0	0	0	0	NA
5M-thioadenosine	C00170	827-neg-Glc-2DG	M9	11	NA	NA	NA	NA	NA	NA	NA	NA	0	0	0	0	NA
5M-thioadenosine	C00170	827-neg-Glc-Oligo	M9	11	NA	NA	NA	NA	NA	NA	NA	NA	0	0	0	0	NA
5M-thioadenosine	C00170	sgTMEM-Glc-Cont	M9	11	NA	NA	NA	NA	NA	NA	NA	NA	0	0	0	0	NA
5M-thioadenosine	C00170	sgTMEM-Glc-2DG	M9	11	NA	NA	NA	NA	NA	NA	NA	NA	0	0	0	0	NA
5M-thioadenosine	C00170	sgTMEM-Glc-Oligo	M9	11	NA	NA	NA	NA	NA	NA	NA	NA	0	0	0	0	NA
5M-thioadenosine	C00170	sgc14orf2-Glc-Cont	M9	11	NA	NA	NA	NA	NA	NA	NA	NA	0	0	0	0	NA
5M-thioadenosine	C00170	sgc14orf2-Glc-2DG	M9	11	NA	NA	NA	NA	NA	NA	NA	NA	0	0	0	0	NA
5M-thioadenosine	C00170	sgc14orf2-Glc-Oligo	M9	11	NA	NA	NA	NA	NA	NA	NA	NA	0	0	0	0	NA
5M-thioadenosine	C00170	sgMALSU1-Glc-Cont	M9	11	NA	NA	NA	NA	NA	NA	NA	NA	0	0	0	0	NA
5M-thioadenosine	C00170	sgMALSU1-Glc-2DG	M9	11	NA	NA	NA	NA	NA	NA	NA	NA	0	0	0	0	NA
5M-thioadenosine	C00170	sgMALSU1-Glc-Oligo	M9	11	NA	NA	NA	NA	NA	NA	NA	NA	0	0	0	0	NA
5M-thioadenosine	C00170	827-neg-Glc-Cont	M10	11	1071.32	1120.45	1321.47	1197.05	0.000265699	1.37e-05	0.0515783	0.000265699	0.000258978	0.000252143	0.000283866	0.000267807	4.5e-30	***
5M-thioadenosine	C00170	827-neg-Glc-2DG	M10	11	0.841865	0.856071	0.916411	0.940439	1.75e-07	4.26e-09	0.0243704	1.75e-07	1.71e-07	1.71e-07	1.79e-07	1.78e-07	4.5e-30	***
5M-thioadenosine	C00170	827-neg-Glc-Oligo	M10	11	1348.46	1194.64	1154.25	1203.94	0.000152468	9.07e-06	0.0595073	0.000152468	0.000165462	0.000145317	0.000147321	0.00015177	4.5e-30	***
5M-thioadenosine	C00170	sgTMEM-Glc-Cont	M10	11	316.358	313.227	547.206	481.584	7.81e-05	1.71e-05	0.218717	7.81e-05	6.52e-05	6.2e-05	9.66e-05	8.84e-05	4.5e-30	***
5M-thioadenosine	C00170	sgTMEM-Glc-2DG	M10	11	1.18856	1.33614	1.49241	1.33553	1.5e-07	6.57e-09	0.0437474	1.5e-07	1.44e-07	1.55e-07	1.57e-07	1.45e-07	4.5e-30	***
5M-thioadenosine	C00170	sgTMEM-Glc-Oligo	M10	11	38.1191	47.3594	74.3973	114.861	8.81e-06	4.38e-06	0.497002	8.81e-06	5.24e-06	5.56e-06	9.86e-06	1.46e-05	4.5e-30	***
5M-thioadenosine	C00170	sgc14orf2-Glc-Cont	M10	11	1296.21	1562.63	1669.62	1241.22	0.000232472	2.25e-05	0.0968072	0.000232472	0.000218393	0.000248939	0.000254161	0.000208396	4.5e-30	***
5M-thioadenosine	C00170	sgc14orf2-Glc-2DG	M10	11	1.54951	1.66207	1.70015	1.84282	1.75e-07	3.33e-09	0.0190315	1.75e-07	1.79e-07	1.73e-07	1.76e-07	1.71e-07	4.5e-30	***
5M-thioadenosine	C00170	sgc14orf2-Glc-Oligo	M10	11	1427.12	1922.44	1483.65	2034.52	0.00015019	1.98e-05	0.131642	0.00015019	0.000140826	0.000165535	0.000126807	0.000167592	4.5e-30	***
5M-thioadenosine	C00170	sgMALSU1-Glc-Cont	M10	11	834.19	1004	1017.13	1626.91	0.00020284	2.1e-05	0.103567	0.00020284	0.000187355	0.000208057	0.000185565	0.000230381	4.5e-30	***
5M-thioadenosine	C00170	sgMALSU1-Glc-2DG	M10	11	1.24511	1.33148	1.36247	1.31893	1.7e-07	1.95e-09	0.0114948	1.7e-07	1.73e-07	1.7e-07	1.68e-07	1.69e-07	4.5e-30	***
5M-thioadenosine	C00170	sgMALSU1-Glc-Oligo	M10	11	933.553	908.318	1077.26	1160.17	0.000119019	1.09e-05	0.0915858	0.000119019	0.000112734	0.000108288	0.000122187	0.000132867	4.5e-30	***
5M-thioadenosine	C00170	827-neg-Glc-Cont	M11	11	NA	NA	NA	NA	NA	NA	NA	NA	0	0	0	0	NA
5M-thioadenosine	C00170	827-neg-Glc-2DG	M11	11	NA	NA	NA	NA	NA	NA	NA	NA	0	0	0	0	NA
5M-thioadenosine	C00170	827-neg-Glc-Oligo	M11	11	NA	NA	NA	NA	NA	NA	NA	NA	0	0	0	0	NA
5M-thioadenosine	C00170	sgTMEM-Glc-Cont	M11	11	NA	NA	NA	NA	NA	NA	NA	NA	0	0	0	0	NA
5M-thioadenosine	C00170	sgTMEM-Glc-2DG	M11	11	NA	NA	NA	NA	NA	NA	NA	NA	0	0	0	0	NA
5M-thioadenosine	C00170	sgTMEM-Glc-Oligo	M11	11	NA	NA	NA	NA	NA	NA	NA	NA	0	0	0	0	NA
5M-thioadenosine	C00170	sgc14orf2-Glc-Cont	M11	11	NA	NA	NA	NA	NA	NA	NA	NA	0	0	0	0	NA
5M-thioadenosine	C00170	sgc14orf2-Glc-2DG	M11	11	NA	NA	NA	NA	NA	NA	NA	NA	0	0	0	0	NA
5M-thioadenosine	C00170	sgc14orf2-Glc-Oligo	M11	11	NA	NA	NA	NA	NA	NA	NA	NA	0	0	0	0	NA
5M-thioadenosine	C00170	sgMALSU1-Glc-Cont	M11	11	NA	NA	NA	NA	NA	NA	NA	NA	0	0	0	0	NA
5M-thioadenosine	C00170	sgMALSU1-Glc-2DG	M11	11	NA	NA	NA	NA	NA	NA	NA	NA	0	0	0	0	NA
5M-thioadenosine	C00170	sgMALSU1-Glc-Oligo	M11	11	NA	NA	NA	NA	NA	NA	NA	NA	0	0	0	0	NA
6P-gluconate	C00345	827-neg-Glc-Cont	M0	6	2.3179e+06	2.5441e+06	2.66204e+06	2.38227e+06	3.59174	0.0722923	0.0201274	3.59174	3.56858	3.6506	3.64819	3.49959	0.000132168	***
6P-gluconate	C00345	827-neg-Glc-2DG	M0	6	5.40542e+06	4.76542e+06	4.63699e+06	3.89439e+06	3.65822	0.4155	0.11358	3.65822	4.0436	3.61709	3.87883	3.09338	0.000132168	***
6P-gluconate	C00345	827-neg-Glc-Oligo	M0	6	3.05725e+06	2.99335e+06	2.84398e+06	3.336e+06	3.40463	0.205606	0.06039	3.40463	3.51775	3.29223	3.1791	3.62942	0.000132168	***
6P-gluconate	C00345	sgTMEM-Glc-Cont	M0	6	2.40702e+06	2.55207e+06	2.76103e+06	2.40537e+06	3.89877	0.0947665	0.0243068	3.89877	4.03951	3.86844	3.83583	3.8513	0.000132168	***
6P-gluconate	C00345	sgTMEM-Glc-2DG	M0	6	2.06554e+06	2.41837e+06	2.08265e+06	2.4425e+06	4.33491	0.336766	0.0776869	4.33491	4.68216	4.04747	4.04496	4.56503	0.000132168	***
6P-gluconate	C00345	sgTMEM-Glc-Oligo	M0	6	1.98335e+06	2.94174e+06	2.41877e+06	2.51194e+06	3.34805	0.192852	0.0576014	3.34805	3.23822	3.37321	3.60867	3.1721	0.000132168	***
6P-gluconate	C00345	sgc14orf2-Glc-Cont	M0	6	3.46885e+06	3.49927e+06	3.21824e+06	2.38543e+06	3.36106	0.562001	0.16721	3.36106	3.87266	3.6273	3.36737	2.57691	0.000132168	***
6P-gluconate	C00345	sgc14orf2-Glc-2DG	M0	6	5.27543e+06	4.06891e+06	6.50582e+06	5.8422e+06	3.19526	0.658636	0.206129	3.19526	3.30134	2.33137	3.93243	3.21589	0.000132168	***
6P-gluconate	C00345	sgc14orf2-Glc-Oligo	M0	6	4.65993e+06	4.10254e+06	4.03553e+06	4.64828e+06	3.11941	0.236444	0.0757977	3.11941	3.27055	2.82387	3.03815	3.34508	0.000132168	***
6P-gluconate	C00345	sgMALSU1-Glc-Cont	M0	6	3.9503e+06	3.64255e+06	3.34385e+06	2.53791e+06	3.34028	0.442658	0.132521	3.34028	3.77438	3.64277	3.10726	2.83669	0.000132168	***
6P-gluconate	C00345	sgMALSU1-Glc-2DG	M0	6	4.08998e+06	5.77929e+06	5.64664e+06	7.13067e+06	3.03829	0.327367	0.107747	3.03829	2.6001	2.98869	3.21865	3.34571	0.000132168	***
6P-gluconate	C00345	sgMALSU1-Glc-Oligo	M0	6	3.89319e+06	3.83439e+06	4.58061e+06	4.85554e+06	2.81806	0.359151	0.127446	2.81806	2.49024	2.52642	3.16368	3.09191	0.000132168	***
6P-gluconate	C00345	827-neg-Glc-Cont	M1	6	NA	NA	NA	NA	NA	NA	NA	NA	0	0	0	0	NA
6P-gluconate	C00345	827-neg-Glc-2DG	M1	6	NA	NA	NA	NA	NA	NA	NA	NA	0	0	0	0	NA
6P-gluconate	C00345	827-neg-Glc-Oligo	M1	6	NA	NA	NA	NA	NA	NA	NA	NA	0	0	0	0	NA
6P-gluconate	C00345	sgTMEM-Glc-Cont	M1	6	NA	NA	NA	NA	NA	NA	NA	NA	0	0	0	0	NA
6P-gluconate	C00345	sgTMEM-Glc-2DG	M1	6	NA	NA	NA	NA	NA	NA	NA	NA	0	0	0	0	NA
6P-gluconate	C00345	sgTMEM-Glc-Oligo	M1	6	NA	NA	NA	NA	NA	NA	NA	NA	0	0	0	0	NA
6P-gluconate	C00345	sgc14orf2-Glc-Cont	M1	6	NA	NA	NA	NA	NA	NA	NA	NA	0	0	0	0	NA
6P-gluconate	C00345	sgc14orf2-Glc-2DG	M1	6	NA	NA	NA	NA	NA	NA	NA	NA	0	0	0	0	NA
6P-gluconate	C00345	sgc14orf2-Glc-Oligo	M1	6	NA	NA	NA	NA	NA	NA	NA	NA	0	0	0	0	NA
6P-gluconate	C00345	sgMALSU1-Glc-Cont	M1	6	NA	NA	NA	NA	NA	NA	NA	NA	0	0	0	0	NA
6P-gluconate	C00345	sgMALSU1-Glc-2DG	M1	6	NA	NA	NA	NA	NA	NA	NA	NA	0	0	0	0	NA
6P-gluconate	C00345	sgMALSU1-Glc-Oligo	M1	6	NA	NA	NA	NA	NA	NA	NA	NA	0	0	0	0	NA
6P-gluconate	C00345	827-neg-Glc-Cont	M2	6	37726.4	4693.42	48276.8	49886.6	0.0510656	0.0301993	0.591383	0.0510656	0.0580824	0.00673471	0.0661609	0.0732842	5.77e-05	***
6P-gluconate	C00345	827-neg-Glc-2DG	M2	6	5930.01	NA	8554.43	3676.31	0.0048373	0.00214612	0.44366	0.0048373	0.00443602	0	0.00715574	0.00292015	5.77e-05	***
6P-gluconate	C00345	827-neg-Glc-Oligo	M2	6	32704.7	38324.9	5246.64	77438.1	0.0424741	0.0321919	0.757917	0.0424741	0.0376309	0.0421516	0.00586488	0.0842491	5.77e-05	***
6P-gluconate	C00345	sgTMEM-Glc-Cont	M2	6	4440.53	31019.6	32349.8	49536.6	0.0446823	0.0293882	0.657715	0.0446823	0.00745217	0.0470197	0.0449428	0.0793144	5.77e-05	***
6P-gluconate	C00345	sgTMEM-Glc-2DG	M2	6	3810.55	27586.8	3842.11	4505.98	0.0176729	0.019005	1.07537	0.0176729	0.00863776	0.0461701	0.00746224	0.00842166	5.77e-05	***
6P-gluconate	C00345	sgTMEM-Glc-Oligo	M2	6	93144.7	78281.6	47604.5	187103	0.137285	0.0745361	0.54293	0.137285	0.152078	0.0897634	0.0710231	0.236276	5.77e-05	***
6P-gluconate	C00345	sgc14orf2-Glc-Cont	M2	6	783.718	77296.9	264.211	NA	0.0270921	0.0459287	1.69528	0.0270921	0.000874951	0.0801249	0.000276454	0	5.77e-05	***
6P-gluconate	C00345	sgc14orf2-Glc-2DG	M2	6	2412.28	NA	NA	43983.1	0.0128602	0.0160522	1.24821	0.0128602	0.00150959	0	0	0.0242109	5.77e-05	***
6P-gluconate	C00345	sgc14orf2-Glc-Oligo	M2	6	248049	50656.5	81363.9	96610	0.0849348	0.061248	0.721118	0.0849348	0.174092	0.0348679	0.0612548	0.0695242	5.77e-05	***
6P-gluconate	C00345	sgMALSU1-Glc-Cont	M2	6	42208	1253.18	NA	4682	0.0156049	0.0215033	1.37799	0.0156049	0.0403282	0.00125325	0	0.00523319	5.77e-05	***
6P-gluconate	C00345	sgMALSU1-Glc-2DG	M2	6	NA	NA	NA	35808.3	0.0168013	NA	NA	0.0168013	0	0	0	0.0168013	5.77e-05	***
6P-gluconate	C00345	sgMALSU1-Glc-Oligo	M2	6	143290	60679.4	184325	224241	0.100434	0.0456366	0.454395	0.100434	0.0916537	0.0399808	0.127307	0.142792	5.77e-05	***
6P-gluconate	C00345	827-neg-Glc-Cont	M3	6	125295	127707	354025	39645.6	0.229891	0.180902	0.786905	0.229891	0.1929	0.18325	0.485173	0.0582401	1.04e-14	***
6P-gluconate	C00345	827-neg-Glc-2DG	M3	6	NA	129.991	NA	46588.1	0.0185522	0.0260972	1.40669	0.0185522	0	9.87e-05	0	0.0370057	1.04e-14	***
6P-gluconate	C00345	827-neg-Glc-Oligo	M3	6	243929	245888	246263	228828	0.268837	0.0138976	0.0516955	0.268837	0.280671	0.27044	0.275281	0.248955	1.04e-14	***
6P-gluconate	C00345	sgTMEM-Glc-Cont	M3	6	48305.4	33050.7	87773.3	106370	0.105855	0.0520793	0.491988	0.105855	0.081067	0.0500985	0.121941	0.170312	1.04e-14	***
6P-gluconate	C00345	sgTMEM-Glc-2DG	M3	6	NA	NA	NA	NA	NA	NA	NA	NA	0	0	0	0	1.04e-14	***
6P-gluconate	C00345	sgTMEM-Glc-Oligo	M3	6	193540	200474	206075	332224	0.318215	0.0778671	0.2447	0.318215	0.315994	0.229878	0.307452	0.419535	1.04e-14	***
6P-gluconate	C00345	sgc14orf2-Glc-Cont	M3	6	180001	219642	266035	291910	0.255585	0.0511632	0.200181	0.255585	0.200955	0.227678	0.278362	0.315343	1.04e-14	***
6P-gluconate	C00345	sgc14orf2-Glc-2DG	M3	6	18.4494	59074.8	200.826	NA	0.0113271	0.019504	1.72189	0.0113271	1.15e-05	0.0338483	0.000121389	0	1.04e-14	***
6P-gluconate	C00345	sgc14orf2-Glc-Oligo	M3	6	842151	722362	650008	642938	0.51008	0.0559735	0.109735	0.51008	0.59106	0.497217	0.489359	0.462683	1.04e-14	***
6P-gluconate	C00345	sgMALSU1-Glc-Cont	M3	6	415993	315850	391492	346210	0.366024	0.0362757	0.0991074	0.366024	0.397467	0.315869	0.363794	0.386968	1.04e-14	***
6P-gluconate	C00345	sgMALSU1-Glc-2DG	M3	6	86.4979	245.237	44550	103676	0.0185551	0.0233382	1.25778	0.0185551	5.5e-05	0.000126821	0.025394	0.0486448	1.04e-14	***
6P-gluconate	C00345	sgMALSU1-Glc-Oligo	M3	6	564934	683321	687324	676818	0.42932	0.0487165	0.113474	0.42932	0.361354	0.450231	0.474712	0.430984	1.04e-14	***
6P-gluconate	C00345	827-neg-Glc-Cont	M4	6	512279	483832	489883	528800	0.732782	0.0586548	0.080044	0.732782	0.78869	0.694263	0.671359	0.776816	1.27e-09	***
6P-gluconate	C00345	827-neg-Glc-2DG	M4	6	707025	921679	799709	575863	0.588713	0.114813	0.195024	0.588713	0.528899	0.699581	0.668953	0.457417	1.27e-09	***
6P-gluconate	C00345	827-neg-Glc-Oligo	M4	6	602482	648066	647372	757840	0.738539	0.0586705	0.0794412	0.738539	0.693231	0.712775	0.723655	0.824496	1.27e-09	***
6P-gluconate	C00345	sgTMEM-Glc-Cont	M4	6	239673	391099	517022	405730	0.590741	0.135743	0.229784	0.590741	0.402223	0.592831	0.718286	0.649625	1.27e-09	***
6P-gluconate	C00345	sgTMEM-Glc-2DG	M4	6	148515	239758	284476	104063	0.371232	0.148546	0.400144	0.371232	0.336654	0.401267	0.552515	0.194493	1.27e-09	***
6P-gluconate	C00345	sgTMEM-Glc-Oligo	M4	6	478367	891678	504889	673994	0.851971	0.120891	0.141895	0.851971	0.781031	1.02246	0.753265	0.851125	1.27e-09	***
6P-gluconate	C00345	sgc14orf2-Glc-Cont	M4	6	413901	446289	436556	424259	0.45995	0.0028491	0.00619437	0.45995	0.462083	0.462617	0.456785	0.458316	1.27e-09	***
6P-gluconate	C00345	sgc14orf2-Glc-2DG	M4	6	771585	812944	658021	995190	0.47355	0.0616671	0.130223	0.47355	0.482854	0.465795	0.39774	0.54781	1.27e-09	***
6P-gluconate	C00345	sgc14orf2-Glc-Oligo	M4	6	1.14499e+06	975685	994112	947917	0.726442	0.0616651	0.0848865	0.726442	0.803607	0.671585	0.748417	0.682157	1.27e-09	***
6P-gluconate	C00345	sgMALSU1-Glc-Cont	M4	6	451177	378125	380900	160498	0.335644	0.109033	0.324849	0.335644	0.431084	0.378148	0.35395	0.179393	1.27e-09	***
6P-gluconate	C00345	sgMALSU1-Glc-2DG	M4	6	439171	955298	786866	922742	0.413672	0.0933221	0.225595	0.413672	0.279192	0.494021	0.448522	0.432951	1.27e-09	***
6P-gluconate	C00345	sgMALSU1-Glc-Oligo	M4	6	1.04497e+06	1.14995e+06	1.22681e+06	1.19878e+06	0.759192	0.0730953	0.0962805	0.759192	0.668401	0.757688	0.847317	0.763361	1.27e-09	***
6P-gluconate	C00345	827-neg-Glc-Cont	M5	6	1.2595e+07	1.35872e+07	1.52177e+07	1.47684e+07	20.3594	1.11236	0.0546364	20.3594	19.3908	19.4966	20.8551	21.695	5.14e-17	***
6P-gluconate	C00345	827-neg-Glc-2DG	M5	6	2.27301e+07	2.39425e+07	2.12655e+07	2.4179e+07	18.0427	0.915448	0.0507378	18.0427	17.0035	18.1731	17.7885	19.2057	5.14e-17	***
6P-gluconate	C00345	827-neg-Glc-Oligo	M5	6	1.63307e+07	1.88607e+07	1.84043e+07	2.0218e+07	20.5259	1.31951	0.0642853	20.5259	18.7905	20.7439	20.573	21.9963	5.14e-17	***
6P-gluconate	C00345	sgTMEM-Glc-Cont	M5	6	1.09531e+07	1.28722e+07	1.42923e+07	1.16421e+07	19.0975	0.69955	0.0366305	19.0975	18.3817	19.5118	19.8559	18.6405	5.14e-17	***
6P-gluconate	C00345	sgTMEM-Glc-2DG	M5	6	6.6794e+06	9.98496e+06	8.85658e+06	8.72e+06	16.3378	0.879305	0.0538203	16.3378	15.1409	16.7111	17.2014	16.2977	5.14e-17	***
6P-gluconate	C00345	sgTMEM-Glc-Oligo	M5	6	1.12206e+07	1.68988e+07	1.31094e+07	1.65738e+07	19.5464	1.07176	0.0548319	19.5464	18.3199	19.3774	19.5585	20.9295	5.14e-17	***
6P-gluconate	C00345	sgc14orf2-Glc-Cont	M5	6	9.3035e+06	1.03044e+07	1.15601e+07	1.3706e+07	11.9925	2.01873	0.168333	11.9925	10.3865	10.6814	12.0958	14.8062	5.14e-17	***
6P-gluconate	C00345	sgc14orf2-Glc-2DG	M5	6	2.4326e+07	2.71495e+07	2.47882e+07	2.69933e+07	15.1552	0.306977	0.0202555	15.1552	15.2231	15.5559	14.9832	14.8587	5.14e-17	***
6P-gluconate	C00345	sgc14orf2-Glc-Oligo	M5	6	2.10818e+07	2.34301e+07	2.07204e+07	2.21191e+07	15.6102	0.584489	0.0374428	15.6102	14.7962	16.1275	15.5994	15.9178	5.14e-17	***
6P-gluconate	C00345	sgMALSU1-Glc-Cont	M5	6	1.24513e+07	1.1265e+07	1.23637e+07	9.66514e+06	11.3636	0.45601	0.0401291	11.3636	11.8967	11.2657	11.4889	10.803	5.14e-17	***
6P-gluconate	C00345	sgMALSU1-Glc-2DG	M5	6	2.208e+07	2.52746e+07	2.42699e+07	3.00153e+07	13.7561	0.469734	0.0341472	13.7561	14.0368	13.0705	13.8341	14.0832	5.14e-17	***
6P-gluconate	C00345	sgMALSU1-Glc-Oligo	M5	6	2.4372e+07	2.2937e+07	2.25805e+07	2.56169e+07	15.6525	0.494588	0.031598	15.6525	15.5892	15.1128	15.5956	16.3123	5.14e-17	***
6P-gluconate	C00345	827-neg-Glc-Cont	M6	6	4.9365e+07	5.29425e+07	5.41969e+07	5.03038e+07	75.0352	1.10732	0.0147573	75.0352	76.0009	75.9686	74.274	73.8971	6.69e-19	***
6P-gluconate	C00345	827-neg-Glc-2DG	M6	6	1.0483e+08	1.02118e+08	9.28356e+07	9.7195e+07	77.6975	0.517075	0.00665498	77.6975	78.4195	77.5102	77.6566	77.2035	6.69e-19	***
6P-gluconate	C00345	827-neg-Glc-Oligo	M6	6	6.66422e+07	6.81352e+07	6.73114e+07	6.72975e+07	75.0196	1.42184	0.018953	75.0196	76.6802	74.9385	75.2431	73.2166	6.69e-19	***
6P-gluconate	C00345	sgTMEM-Glc-Cont	M6	6	4.59345e+07	5.0092e+07	5.42895e+07	4.78469e+07	76.2625	0.73415	0.00962662	76.2625	77.0881	75.9298	75.4231	76.6089	6.69e-19	***
6P-gluconate	C00345	sgTMEM-Glc-2DG	M6	6	3.52178e+07	4.70796e+07	4.02599e+07	4.22335e+07	78.9384	0.676641	0.00857176	78.9384	79.8317	78.7939	78.1936	78.9344	6.69e-19	***
6P-gluconate	C00345	sgTMEM-Glc-Oligo	M6	6	4.72791e+07	6.61978e+07	5.074e+07	5.89095e+07	75.7981	1.14676	0.0151291	75.7981	77.1928	75.9073	75.7011	74.3914	6.69e-19	***
6P-gluconate	C00345	sgc14orf2-Glc-Cont	M6	6	7.62058e+07	8.19236e+07	8.00902e+07	7.57617e+07	83.9106	1.49074	0.0177658	83.9106	85.0769	84.9209	83.8014	81.8432	6.69e-19	***
6P-gluconate	C00345	sgc14orf2-Glc-2DG	M6	6	1.29421e+08	1.42438e+08	1.33488e+08	1.47792e+08	81.161	0.406353	0.00500675	81.161	80.9912	81.6131	80.6865	81.3534	6.69e-19	***
6P-gluconate	C00345	sgc14orf2-Glc-Oligo	M6	6	1.14505e+08	1.16e+08	1.06347e+08	1.10504e+08	79.9489	0.355065	0.00444115	79.9489	80.3645	79.845	80.0635	79.5228	6.69e-19	***
6P-gluconate	C00345	sgMALSU1-Glc-Cont	M6	6	8.73502e+07	8.43911e+07	9.11339e+07	7.67529e+07	84.5828	0.959237	0.0113408	84.5828	83.46	84.3963	84.6861	85.7887	6.69e-19	***
6P-gluconate	C00345	sgMALSU1-Glc-2DG	M6	6	1.30691e+08	161362549	1.44687e+08	1.7492e+08	82.7691	0.613891	0.00741691	82.7691	83.0838	83.4467	82.4733	82.0727	6.69e-19	***
6P-gluconate	C00345	sgMALSU1-Glc-Oligo	M6	6	1.2632e+08	1.23106e+08	1.15528e+08	1.24468e+08	80.2405	0.863866	0.010766	80.2405	80.7991	81.1128	79.7914	79.2586	6.69e-19	***
A	C00212	827-neg-Glc-Cont	M0	10	9.45903e+06	1.02134e+07	1.24778e+07	1.57302e+07	20.5418	0.964775	0.0469663	20.5418	21.8296	19.5058	20.5363	20.2956	5.18e-24	***
A	C00212	827-neg-Glc-2DG	M0	10	1.76149e+07	2.00525e+07	2.04901e+07	2.60997e+07	44.1421	2.85084	0.0645831	44.1421	47.5515	44.1587	44.285	40.5732	5.18e-24	***
A	C00212	827-neg-Glc-Oligo	M0	10	6.25838e+06	8.10236e+06	7.85142e+06	14569551	26.9804	4.43207	0.16427	26.9804	23.2399	26.137	25.166	33.3785	5.18e-24	***
A	C00212	sgTMEM-Glc-Cont	M0	10	8.19907e+06	9.25132e+06	1.16032e+07	9.90729e+06	21.5597	0.834393	0.0387016	21.5597	21.8341	22.0806	20.3177	22.0063	5.18e-24	***
A	C00212	sgTMEM-Glc-2DG	M0	10	2.2193e+07	2.54247e+07	3.01382e+07	2.45888e+07	52.3903	1.37372	0.026221	52.3903	54.1226	52.2902	52.386	50.7623	5.18e-24	***
A	C00212	sgTMEM-Glc-Oligo	M0	10	6.06827e+06	7.84351e+06	5.43654e+06	7.3555e+06	32.8705	3.77512	0.114848	32.8705	33.9918	37.6424	29.099	30.7488	5.18e-24	***
A	C00212	sgc14orf2-Glc-Cont	M0	10	1.0601e+07	9.82058e+06	1.44948e+07	1.47526e+07	19.3639	0.831729	0.0429526	19.3639	20.3346	19.743	18.4912	18.8867	5.18e-24	***
A	C00212	sgc14orf2-Glc-2DG	M0	10	1.94314e+07	2.20738e+07	2.99335e+07	3.05184e+07	41.7444	0.80364	0.0192514	41.7444	42.3725	41.4501	42.4143	40.7406	5.18e-24	***
A	C00212	sgc14orf2-Glc-Oligo	M0	10	7.36436e+06	7.91833e+06	7.24861e+06	6.7069e+06	24.1984	1.32985	0.0549564	24.1984	26.0827	24.1192	23.0517	23.5398	5.18e-24	***
A	C00212	sgMALSU1-Glc-Cont	M0	10	1.26996e+07	1.34863e+07	1.28204e+07	1.13059e+07	22.2819	0.79377	0.035624	22.2819	22.647	22.2582	21.1898	23.0326	5.18e-24	***
A	C00212	sgMALSU1-Glc-2DG	M0	10	1.7422e+07	3.68215e+06	2.50349e+07	1.79554e+07	42.5217	2.52992	0.0594972	42.5217	43.2011	45.7738	40.0893	41.0227	5.18e-24	***
A	C00212	sgMALSU1-Glc-Oligo	M0	10	6.32371e+06	5.27297e+06	6.11943e+06	5.00246e+06	25.8419	1.04321	0.0403691	25.8419	26.8683	25.2353	26.5688	24.6952	5.18e-24	***
A	C00212	827-neg-Glc-Cont	M1	10	NA	13101.5	91200.3	180581	0.136037	0.104695	0.769606	0.136037	0	0.0250217	0.1501	0.232991	0.279621
A	C00212	827-neg-Glc-2DG	M1	10	NA	NA	NA	NA	NA	NA	NA	NA	0	0	0	0	0.279621
A	C00212	827-neg-Glc-Oligo	M1	10	312919	NA	NA	NA	1.162	NA	NA	1.162	1.162	0	0	0	0.279621
A	C00212	sgTMEM-Glc-Cont	M1	10	45375	NA	NA	NA	0.120833	NA	NA	0.120833	0.120833	0	0	0	0.279621
A	C00212	sgTMEM-Glc-2DG	M1	10	NA	60801.8	NA	NA	0.125049	NA	NA	0.125049	0	0.125049	0	0	0.279621
A	C00212	sgTMEM-Glc-Oligo	M1	10	NA	NA	NA	NA	NA	NA	NA	NA	0	0	0	0	0.279621
A	C00212	sgc14orf2-Glc-Cont	M1	10	338030	10085.4	148956	500415	0.374837	0.319041	0.851145	0.374837	0.6484	0.0202754	0.190025	0.640648	0.279621
A	C00212	sgc14orf2-Glc-2DG	M1	10	NA	NA	NA	386292	0.515682	NA	NA	0.515682	0	0	0	0.515682	0.279621
A	C00212	sgc14orf2-Glc-Oligo	M1	10	NA	NA	NA	NA	NA	NA	NA	NA	0	0	0	0	0.279621
A	C00212	sgMALSU1-Glc-Cont	M1	10	46745.9	112771	351544	NA	0.283507	0.262743	0.926759	0.283507	0.0833612	0.186121	0.581039	0	0.279621
A	C00212	sgMALSU1-Glc-2DG	M1	10	NA	NA	NA	59610.7	0.136193	NA	NA	0.136193	0	0	0	0.136193	0.279621
A	C00212	sgMALSU1-Glc-Oligo	M1	10	NA	NA	24921.3	NA	0.108201	NA	NA	0.108201	0	0	0.108201	0	0.279621
A	C00212	827-neg-Glc-Cont	M2	10	5.24497e+06	7.36482e+06	7.29815e+06	1.02098e+07	12.8386	0.973041	0.0757903	12.8386	12.1044	14.0656	12.0115	13.1729	1.11e-22	***
A	C00212	827-neg-Glc-2DG	M2	10	212436	387476	470626	806766	0.924517	0.286094	0.309452	0.924517	0.573474	0.853282	1.01716	1.25415	1.11e-22	***
A	C00212	827-neg-Glc-Oligo	M2	10	3.7125e+06	4.58861e+06	4.73168e+06	5.98823e+06	14.3684	0.727097	0.050604	14.3684	13.786	14.8022	15.1664	13.7189	1.11e-22	***
A	C00212	sgTMEM-Glc-Cont	M2	10	3.0493e+06	4.11612e+06	5.6268e+06	4.36855e+06	9.37517	0.839096	0.089502	9.37517	8.12027	9.82416	9.85276	9.7035	1.11e-22	***
A	C00212	sgTMEM-Glc-2DG	M2	10	297319	794312	799444	648954	1.27201	0.386573	0.303908	1.27201	0.725079	1.63364	1.38959	1.33973	1.11e-22	***
A	C00212	sgTMEM-Glc-Oligo	M2	10	463601	939351	1.15e+06	1.1113e+06	4.47651	1.45844	0.325798	4.47651	2.59689	4.50812	6.15537	4.64565	1.11e-22	***
A	C00212	sgc14orf2-Glc-Cont	M2	10	6.89987e+06	7.44985e+06	1.16128e+07	1.34242e+07	15.0532	1.62454	0.10792	15.0532	13.2351	14.977	14.8147	17.1861	1.11e-22	***
A	C00212	sgc14orf2-Glc-2DG	M2	10	1.43529e+06	1.16013e+06	1.25145e+06	1.29706e+06	2.20327	0.649767	0.29491	2.20327	3.12982	2.1785	1.77325	1.73151	1.11e-22	***
A	C00212	sgc14orf2-Glc-Oligo	M2	10	2.74599e+06	3.15171e+06	3.54547e+06	3.81527e+06	10.9979	1.7678	0.16074	10.9979	9.72563	9.60011	11.2752	13.3908	1.11e-22	***
A	C00212	sgMALSU1-Glc-Cont	M2	10	3.94181e+06	4.20256e+06	6.07104e+06	4.80875e+06	8.44905	1.6964	0.20078	8.44905	7.02938	6.93603	10.0343	9.79648	1.11e-22	***
A	C00212	sgMALSU1-Glc-2DG	M2	10	1.04216e+06	258690	2.19155e+06	998264	2.89756	0.564005	0.194649	2.89756	2.58423	3.21584	3.50941	2.28074	1.11e-22	***
A	C00212	sgMALSU1-Glc-Oligo	M2	10	1.34852e+06	1.45545e+06	1.37496e+06	1.37617e+06	6.3646	0.6067	0.0953242	6.3646	5.72962	6.96548	5.96969	6.7936	1.11e-22	***
A	C00212	827-neg-Glc-Cont	M3	10	1.74577e+06	1.79288e+06	1.71956e+06	2.60589e+06	3.41132	0.490506	0.143788	3.41132	4.02889	3.4241	2.8301	3.36219	4.99e-06	***
A	C00212	827-neg-Glc-2DG	M3	10	779710	1.00595e+06	404017	1.24293e+06	1.78137	0.616553	0.346111	1.78137	2.10483	2.21526	0.873199	1.93219	4.99e-06	***
A	C00212	827-neg-Glc-Oligo	M3	10	541482	1.18143e+06	1.38999e+06	1.25045e+06	3.28548	1.07188	0.326249	3.28548	2.01074	3.81112	4.45532	2.86474	4.99e-06	***
A	C00212	sgTMEM-Glc-Cont	M3	10	1.19027e+06	1.2143e+06	1.95993e+06	1.35897e+06	3.12961	0.230116	0.0735289	3.12961	3.16969	2.89824	3.43192	3.01858	4.99e-06	***
A	C00212	sgTMEM-Glc-2DG	M3	10	1.28484e+06	1.53548e+06	2.1537e+06	2.23034e+06	3.65983	0.689993	0.188531	3.65983	3.13337	3.15797	3.74355	4.60442	4.99e-06	***
A	C00212	sgTMEM-Glc-Oligo	M3	10	465656	427006	663362	734179	2.81937	0.641531	0.227544	2.81937	2.6084	2.04928	3.55063	3.06915	4.99e-06	***
A	C00212	sgc14orf2-Glc-Cont	M3	10	1.8849e+06	1.67786e+06	2.92333e+06	2.91827e+06	3.61352	0.169537	0.0469175	3.61352	3.61557	3.37311	3.72934	3.73605	4.99e-06	***
A	C00212	sgc14orf2-Glc-2DG	M3	10	2.82658e+06	3.12936e+06	3.36585e+06	3.85495e+06	5.48886	0.643124	0.117169	5.48886	6.1637	5.87632	4.76924	5.14617	4.99e-06	***
A	C00212	sgc14orf2-Glc-Oligo	M3	10	823161	1.20301e+06	1.07364e+06	922250	3.30776	0.314895	0.0951987	3.30776	2.91543	3.66437	3.41435	3.2369	4.99e-06	***
A	C00212	sgMALSU1-Glc-Cont	M3	10	1.69568e+06	1.42889e+06	2.21202e+06	1.63962e+06	3.09462	0.554606	0.179216	3.09462	3.02388	2.35828	3.65607	3.34026	4.99e-06	***
A	C00212	sgMALSU1-Glc-2DG	M3	10	1.5824e+06	119532	2.30997e+06	1.62019e+06	3.20262	1.1493	0.358863	3.20262	3.92386	1.48593	3.69904	3.70165	4.99e-06	***
A	C00212	sgMALSU1-Glc-Oligo	M3	10	779830	659475	794080	669377	3.3054	0.119153	0.036048	3.3054	3.31337	3.15611	3.44766	3.30446	4.99e-06	***
A	C00212	827-neg-Glc-Cont	M4	10	961844	1.79483e+06	1.63923e+06	2.09717e+06	2.76282	0.498205	0.180325	2.76282	2.21975	3.42783	2.69788	2.70583	1.61e-05	***
A	C00212	827-neg-Glc-2DG	M4	10	415934	727089	918828	1.37767e+06	1.71287	0.454245	0.265195	1.71287	1.12282	1.60116	1.98586	2.14165	1.61e-05	***
A	C00212	827-neg-Glc-Oligo	M4	10	518014	717813	436091	929873	1.94182	0.396445	0.204162	1.94182	1.9236	2.31556	1.3978	2.13032	1.61e-05	***
A	C00212	sgTMEM-Glc-Cont	M4	10	696661	1.0095e+06	1.57553e+06	1.37966e+06	2.52199	0.518881	0.205742	2.52199	1.85521	2.40942	2.75882	3.06453	1.61e-05	***
A	C00212	sgTMEM-Glc-2DG	M4	10	412386	757807	841102	516176	1.27297	0.277923	0.218327	1.27297	1.00569	1.55856	1.462	1.06562	1.61e-05	***
A	C00212	sgTMEM-Glc-Oligo	M4	10	194330	106659	353625	364224	1.25395	0.593938	0.473654	1.25395	1.08855	0.511878	1.89277	1.52259	1.61e-05	***
A	C00212	sgc14orf2-Glc-Cont	M4	10	1.53684e+06	1.23226e+06	2.4109e+06	2.31887e+06	2.86738	0.266009	0.0927709	2.86738	2.94792	2.47729	3.07562	2.96869	1.61e-05	***
A	C00212	sgc14orf2-Glc-2DG	M4	10	634541	887926	1.31476e+06	1.55837e+06	1.74859	0.296026	0.169294	1.74859	1.3837	1.66735	1.86295	2.08036	1.61e-05	***
A	C00212	sgc14orf2-Glc-Oligo	M4	10	895940	969788	835594	478504	2.61598	0.659175	0.25198	2.61598	3.1732	2.95398	2.65732	1.67945	1.61e-05	***
A	C00212	sgMALSU1-Glc-Cont	M4	10	1.32312e+06	1.87067e+06	1.94246e+06	1.33603e+06	2.84481	0.384394	0.135121	2.84481	2.3595	3.08741	3.21054	2.72178	1.61e-05	***
A	C00212	sgMALSU1-Glc-2DG	M4	10	754025	77948.4	1.51428e+06	470165	1.58445	0.689647	0.43526	1.58445	1.86974	0.968998	2.42487	1.07419	1.61e-05	***
A	C00212	sgMALSU1-Glc-Oligo	M4	10	587145	272680	432704	512147	2.05165	0.580479	0.282932	2.05165	2.49468	1.30499	1.87867	2.52827	1.61e-05	***
A	C00212	827-neg-Glc-Cont	M5	10	2.41082e+07	2.93277e+07	3.38926e+07	4.29326e+07	55.7055	0.259136	0.00465189	55.7055	55.637	56.011	55.7812	55.3929	9.52e-16	***
A	C00212	827-neg-Glc-2DG	M5	10	1.80206e+07	2.32368e+07	2.39845e+07	3.47998e+07	51.4383	2.24333	0.043612	51.4383	48.6466	51.171	51.8376	54.0979	9.52e-16	***
A	C00212	827-neg-Glc-Oligo	M5	10	1.51462e+07	1.59518e+07	1.62277e+07	1.9989e+07	51.3777	4.29216	0.0835414	51.3777	56.244	51.4581	52.0143	45.7942	9.52e-16	***
A	C00212	sgTMEM-Glc-Cont	M5	10	2.34781e+07	2.57234e+07	3.47452e+07	2.67214e+07	61.0279	1.31709	0.0215818	61.0279	62.522	61.3953	60.8402	59.3541	9.52e-16	***
A	C00212	sgTMEM-Glc-2DG	M5	10	1.68173e+07	2.0049e+07	2.35981e+07	2.04545e+07	41.373	0.578697	0.0139873	41.373	41.0128	41.2341	41.018	42.2272	9.52e-16	***
A	C00212	sgTMEM-Glc-Oligo	M5	10	1.06602e+07	1.15155e+07	1.10793e+07	1.41743e+07	58.3836	2.08933	0.0357863	58.3836	59.7139	55.265	59.3017	59.2539	9.52e-16	***
A	C00212	sgc14orf2-Glc-Cont	M5	10	2.85026e+07	2.72825e+07	4.374e+07	4.13255e+07	54.5567	1.20662	0.0221168	54.5567	54.6729	54.848	55.7998	52.9062	9.52e-16	***
A	C00212	sgc14orf2-Glc-2DG	M5	10	2.15303e+07	2.60024e+07	3.47078e+07	3.72932e+07	48.6852	1.22279	0.0251164	48.6852	46.9496	48.8273	49.1793	49.7847	9.52e-16	***
A	C00212	sgc14orf2-Glc-Oligo	M5	10	1.49973e+07	1.82315e+07	1.74929e+07	1.53393e+07	54.5294	1.25083	0.0229387	54.5294	53.1166	55.5331	55.6302	53.8376	9.52e-16	***
A	C00212	sgMALSU1-Glc-Cont	M5	10	3.27629e+07	3.57398e+07	3.3733e+07	2.69986e+07	57.042	1.95895	0.0343422	57.042	58.4256	58.986	55.7545	55.002	9.52e-16	***
A	C00212	sgMALSU1-Glc-2DG	M5	10	1.95268e+07	3.90111e+06	3.13964e+07	2.26653e+07	49.7439	1.60758	0.0323171	49.7439	48.4202	48.4957	50.2762	51.7834	9.52e-16	***
A	C00212	sgMALSU1-Glc-Oligo	M5	10	1.40223e+07	1.27637e+07	1.34207e+07	1.23999e+07	60.0362	1.39257	0.0231956	60.0362	59.5784	61.0842	58.2687	61.2135	9.52e-16	***
A	C00212	827-neg-Glc-Cont	M6	10	1.48966e+06	1.52315e+06	2.68615e+06	2.60652e+06	3.53269	0.636604	0.180204	3.53269	3.43785	2.90897	4.42093	3.36301	3.58e-19	***
A	C00212	827-neg-Glc-2DG	M6	10	NA	NA	NA	NA	NA	NA	NA	NA	0	0	0	0	3.58e-19	***
A	C00212	827-neg-Glc-Oligo	M6	10	439204	456774	560758	921250	1.7531	0.272547	0.155466	1.7531	1.63095	1.47349	1.79739	2.11056	3.58e-19	***
A	C00212	sgTMEM-Glc-Cont	M6	10	891649	582229	1.28463e+06	1.17675e+06	2.15684	0.533344	0.24728	2.15684	2.37446	1.38964	2.24945	2.61382	3.58e-19	***
A	C00212	sgTMEM-Glc-2DG	M6	10	NA	NA	NA	NA	NA	NA	NA	NA	0	0	0	0	3.58e-19	***
A	C00212	sgTMEM-Glc-Oligo	M6	10	NA	NA	NA	181258	0.757726	NA	NA	0.757726	0	0	0	0.757726	3.58e-19	***
A	C00212	sgc14orf2-Glc-Cont	M6	10	2.06273e+06	1.70052e+06	2.3517e+06	2.22644e+06	3.30645	0.49573	0.149928	3.30645	3.95666	3.41868	3.0001	2.85036	3.58e-19	***
A	C00212	sgc14orf2-Glc-2DG	M6	10	NA	NA	NA	NA	NA	NA	NA	NA	0	0	0	0	3.58e-19	***
A	C00212	sgc14orf2-Glc-Oligo	M6	10	1.08577e+06	1.17438e+06	1.22898e+06	1.11784e+06	3.81361	0.161197	0.0422687	3.81361	3.84553	3.57717	3.90835	3.9234	3.58e-19	***
A	C00212	sgMALSU1-Glc-Cont	M6	10	2.81918e+06	2.57637e+06	2.59406e+06	2.19414e+06	4.50924	0.358387	0.0794782	4.50924	5.02741	4.25211	4.28751	4.46994	3.58e-19	***
A	C00212	sgMALSU1-Glc-2DG	M6	10	NA	NA	NA	NA	NA	NA	NA	NA	0	0	0	0	3.58e-19	***
A	C00212	sgMALSU1-Glc-Oligo	M6	10	473646	460674	864622	210276	2.25228	1.12385	0.498983	2.25228	2.01244	2.20469	3.75394	1.03805	3.58e-19	***
A	C00212	827-neg-Glc-Cont	M7	10	321605	330621	954741	1.14241e+06	1.10473	0.486311	0.440207	1.10473	0.742202	0.63143	1.57134	1.47397	3.94e-12	***
A	C00212	827-neg-Glc-2DG	M7	10	NA	NA	NA	NA	NA	NA	NA	NA	0	0	0	0	3.94e-12	***
A	C00212	827-neg-Glc-Oligo	M7	10	NA	NA	NA	NA	NA	NA	NA	NA	0	0	0	0	3.94e-12	***
A	C00212	sgTMEM-Glc-Cont	M7	10	NA	NA	313481	107651	0.394017	0.219062	0.555972	0.394017	0	0	0.548917	0.239116	3.94e-12	***
A	C00212	sgTMEM-Glc-2DG	M7	10	NA	NA	NA	NA	NA	NA	NA	NA	0	0	0	0	3.94e-12	***
A	C00212	sgTMEM-Glc-Oligo	M7	10	NA	4870.05	NA	NA	0.0233722	NA	NA	0.0233722	0	0.0233722	0	0	3.94e-12	***
A	C00212	sgc14orf2-Glc-Cont	M7	10	306799	568155	704598	644351	0.86362	0.228066	0.264082	0.86362	0.588493	1.1422	0.898866	0.824918	3.94e-12	***
A	C00212	sgc14orf2-Glc-2DG	M7	10	NA	NA	NA	NA	NA	NA	NA	NA	0	0	0	0	3.94e-12	***
A	C00212	sgc14orf2-Glc-Oligo	M7	10	321983	181139	19753.7	111651	0.536707	0.450998	0.840306	0.536707	1.14038	0.551751	0.0628199	0.391873	3.94e-12	***
A	C00212	sgMALSU1-Glc-Cont	M7	10	786887	1.17248e+06	777896	803166	1.56507	0.286478	0.183045	1.56507	1.40324	1.9351	1.28572	1.63623	3.94e-12	***
A	C00212	sgMALSU1-Glc-2DG	M7	10	NA	4802.34	NA	NA	0.0596993	NA	NA	0.0596993	0	0.0596993	0	0	3.94e-12	***
A	C00212	sgMALSU1-Glc-Oligo	M7	10	NA	10289.1	NA	86454.1	0.238016	0.266967	1.12164	0.238016	0	0.0492415	0	0.42679	3.94e-12	***
A	C00212	827-neg-Glc-Cont	M8	10	NA	NA	NA	NA	NA	NA	NA	NA	0	0	0	0	0.00181496	**
A	C00212	827-neg-Glc-2DG	M8	10	273.311	283.228	560.643	601.346	0.000877013	0.000257493	0.293602	0.000877013	0.000737806	0.000623711	0.00121171	0.00093482	0.00181496	**
A	C00212	827-neg-Glc-Oligo	M8	10	737.632	772.718	856.787	1225.74	0.00269655	0.000139406	0.0516979	0.00269655	0.00273913	0.00249268	0.00274625	0.00280815	0.00181496	**
A	C00212	sgTMEM-Glc-Cont	M8	10	1298.92	1132.05	NA	NA	0.00308047	0.000535344	0.173787	0.00308047	0.00345901	0.00270192	0	0	0.00181496	**
A	C00212	sgTMEM-Glc-2DG	M8	10	186.632	236.431	481.866	356.942	0.000628967	0.000187744	0.298496	0.000628967	0.000455144	0.000486261	0.000837575	0.000736888	0.00181496	**
A	C00212	sgTMEM-Glc-Oligo	M8	10	81.3706	NA	109.287	520.671	0.00107245	0.000958398	0.89365	0.00107245	0.000455803	0	0.000584958	0.0021766	0.00181496	**
A	C00212	sgc14orf2-Glc-Cont	M8	10	NA	NA	NA	NA	NA	NA	NA	NA	0	0	0	0	0.00181496	**
A	C00212	sgc14orf2-Glc-2DG	M8	10	317.199	209.754	726.505	715.883	0.000767665	0.000288301	0.375555	0.000767665	0.000691692	0.000393877	0.00102942	0.00095567	0.00181496	**
A	C00212	sgc14orf2-Glc-Oligo	M8	10	NA	NA	NA	NA	NA	NA	NA	NA	0	0	0	0	0.00181496	**
A	C00212	sgMALSU1-Glc-Cont	M8	10	NA	NA	NA	NA	NA	NA	NA	NA	0	0	0	0	0.00181496	**
A	C00212	sgMALSU1-Glc-2DG	M8	10	349.618	NA	757.081	520.727	0.00108966	0.000193214	0.177315	0.00108966	0.000866943	0	0.00121234	0.00118971	0.00181496	**
A	C00212	sgMALSU1-Glc-Oligo	M8	10	732.439	NA	1004.44	NA	0.00373649	0.000883144	0.236357	0.00373649	0.00311201	0	0.00436096	0	0.00181496	**
A	C00212	827-neg-Glc-Cont	M9	10	140.389	145.269	389.272	459.698	0.000458805	0.000184557	0.402256	0.000458805	0.000323991	0.000277439	0.000640673	0.000593116	3.52e-13	***
A	C00212	827-neg-Glc-2DG	M9	10	NA	NA	NA	NA	NA	NA	NA	NA	0	0	0	0	3.52e-13	***
A	C00212	827-neg-Glc-Oligo	M9	10	NA	NA	NA	NA	NA	NA	NA	NA	0	0	0	0	3.52e-13	***
A	C00212	sgTMEM-Glc-Cont	M9	10	NA	NA	137.57	58.628	0.000185558	7.83e-05	0.421713	0.000185558	0	0	0.000240891	0.000130226	3.52e-13	***
A	C00212	sgTMEM-Glc-2DG	M9	10	NA	NA	NA	NA	NA	NA	NA	NA	0	0	0	0	3.52e-13	***
A	C00212	sgTMEM-Glc-Oligo	M9	10	NA	NA	NA	NA	NA	NA	NA	NA	0	0	0	0	3.52e-13	***
A	C00212	sgc14orf2-Glc-Cont	M9	10	142.179	234.38	295.566	271.422	0.000367114	8.21e-05	0.223661	0.000367114	0.000272723	0.00047119	0.000377058	0.000347483	3.52e-13	***
A	C00212	sgc14orf2-Glc-2DG	M9	10	NA	NA	NA	NA	NA	NA	NA	NA	0	0	0	0	3.52e-13	***
A	C00212	sgc14orf2-Glc-Oligo	M9	10	134.054	83.7888	24.6709	56.875	0.000252021	0.000165836	0.658025	0.000252021	0.000474786	0.000255221	7.85e-05	0.000199619	3.52e-13	***
A	C00212	sgMALSU1-Glc-Cont	M9	10	328.534	468.833	322.983	326.412	0.000639613	0.000104436	0.163281	0.000639613	0.00058587	0.000773776	0.000533831	0.000664973	3.52e-13	***
A	C00212	sgMALSU1-Glc-2DG	M9	10	NA	0.295372	NA	NA	3.67e-06	NA	NA	3.67e-06	0	3.67e-06	0	0	3.52e-13	***
A	C00212	sgMALSU1-Glc-Oligo	M9	10	NA	11.7201	NA	37.0084	0.000119393	8.95e-05	0.749829	0.000119393	0	5.61e-05	0	0.000182696	3.52e-13	***
A	C00212	827-neg-Glc-Cont	M10	10	NA	NA	NA	NA	NA	NA	NA	NA	0	0	0	0	0.00152001	**
A	C00212	827-neg-Glc-2DG	M10	10	0.00761965	0.00840773	0.0141786	0.0162247	2.37e-08	5.39e-09	0.227144	2.37e-08	2.06e-08	1.85e-08	3.06e-08	2.52e-08	0.00152001	**
A	C00212	827-neg-Glc-Oligo	M10	10	0.0168163	0.0176266	0.0193794	0.0273652	6.1e-08	2.79e-09	0.0456969	6.1e-08	6.24e-08	5.69e-08	6.21e-08	6.27e-08	0.00152001	**
A	C00212	sgTMEM-Glc-Cont	M10	10	0.0292542	0.0260863	NA	NA	7.01e-08	1.11e-08	0.157825	7.01e-08	7.79e-08	6.23e-08	0	0	0.00152001	**
A	C00212	sgTMEM-Glc-2DG	M10	10	0.00570838	0.00709221	0.0125205	0.00960676	1.75e-08	3.87e-09	0.220765	1.75e-08	1.39e-08	1.46e-08	2.18e-08	1.98e-08	0.00152001	**
A	C00212	sgTMEM-Glc-Oligo	M10	10	0.00286105	0.00123804	0.00348092	0.0122597	2.3e-08	1.96e-08	0.855154	2.3e-08	1.6e-08	5.94e-09	1.86e-08	5.12e-08	0.00152001	**
A	C00212	sgc14orf2-Glc-Cont	M10	10	NA	NA	NA	NA	NA	NA	NA	NA	0	0	0	0	0.00152001	**
A	C00212	sgc14orf2-Glc-2DG	M10	10	0.00891304	0.00721196	0.0187799	0.0188525	2.12e-08	5.97e-09	0.281529	2.12e-08	1.94e-08	1.35e-08	2.66e-08	2.52e-08	0.00152001	**
A	C00212	sgc14orf2-Glc-Oligo	M10	10	NA	NA	NA	NA	NA	NA	NA	NA	0	0	0	0	0.00152001	**
A	C00212	sgMALSU1-Glc-Cont	M10	10	NA	NA	NA	NA	NA	NA	NA	NA	0	0	0	0	0.00152001	**
A	C00212	sgMALSU1-Glc-2DG	M10	10	0.0093539	NA	0.0190371	0.013211	2.8e-08	4.12e-09	0.147549	2.8e-08	2.32e-08	0	3.05e-08	3.02e-08	0.00152001	**
A	C00212	sgMALSU1-Glc-Oligo	M10	10	0.0165845	NA	0.0220919	NA	8.32e-08	1.8e-08	0.216336	8.32e-08	7.05e-08	0	9.59e-08	0	0.00152001	**
a-KG	C00026	827-neg-Glc-Cont	M0	5	393939395	3.62813e+08	4.081e+08	4.50221e+08	94.6956	0.2283	0.00241088	94.6956	94.456	94.751	94.9863	94.589	4.53e-34	***
a-KG	C00026	827-neg-Glc-2DG	M0	5	6.43965e+07	6.75662e+07	6.41286e+07	7.23469e+07	98.8674	0.105938	0.00107152	98.8674	98.9557	98.8881	98.9117	98.7142	4.53e-34	***
a-KG	C00026	827-neg-Glc-Oligo	M0	5	2.65062e+08	332270359	3.29559e+08	3.11425e+08	94.8556	0.451485	0.00475971	94.8556	95.321	94.6263	95.1339	94.341	4.53e-34	***
a-KG	C00026	sgTMEM-Glc-Cont	M0	5	5.69632e+08	6.26687e+08	6.24528e+08	6.42127e+08	98.6655	0.0597049	0.000605124	98.6655	98.7529	98.6282	98.626	98.655	4.53e-34	***
a-KG	C00026	sgTMEM-Glc-2DG	M0	5	8.31595e+07	1.02412e+08	1.01741e+08	9.44139e+07	99.917	0.161108	0.00161241	99.917	99.9977	99.6754	99.9975	99.9976	4.53e-34	***
a-KG	C00026	sgTMEM-Glc-Oligo	M0	5	2.66336e+08	2.4587e+08	3.09994e+08	3.58147e+08	99.3109	0.319259	0.00321474	99.3109	98.8731	99.4967	99.5915	99.2823	4.53e-34	***
a-KG	C00026	sgc14orf2-Glc-Cont	M0	5	4.40034e+08	4.41743e+08	4.39005e+08	4.39964e+08	92.6179	0.436744	0.00471554	92.6179	92.8668	93.1062	92.242	92.2565	4.53e-34	***
a-KG	C00026	sgc14orf2-Glc-2DG	M0	5	6.62736e+07	6.77474e+07	7.01719e+07	7.18438e+07	99.4296	0.177617	0.00178636	99.4296	99.3325	99.6423	99.2428	99.5008	4.53e-34	***
a-KG	C00026	sgc14orf2-Glc-Oligo	M0	5	3.24275e+08	3.47671e+08	3.3185e+08	3.37963e+08	93.0781	0.508367	0.00546173	93.0781	92.384	93.5367	93.0292	93.3624	4.53e-34	***
a-KG	C00026	sgMALSU1-Glc-Cont	M0	5	6.39122e+08	7.36115e+08	7.38544e+08	6.85313e+08	98.1911	0.0886768	0.000903104	98.1911	98.1956	98.0744	98.2047	98.2899	4.53e-34	***
a-KG	C00026	sgMALSU1-Glc-2DG	M0	5	5.24053e+07	6.4564e+07	5.62921e+07	6.66888e+07	99.9982	0.00030909	3.09e-06	99.9982	99.9985	99.998	99.9984	99.9978	4.53e-34	***
a-KG	C00026	sgMALSU1-Glc-Oligo	M0	5	4.49419e+08	4.83472e+08	452468069	5.15833e+08	98.1958	0.0960937	0.000978593	98.1958	98.1337	98.3373	98.1744	98.1377	4.53e-34	***
a-KG	C00026	827-neg-Glc-Cont	M1	5	665113	NA	NA	NA	0.159476	NA	NA	0.159476	0.159476	0	0	0	0.0143814	*
a-KG	C00026	827-neg-Glc-2DG	M1	5	NA	NA	NA	NA	NA	NA	NA	NA	0	0	0	0	0.0143814	*
a-KG	C00026	827-neg-Glc-Oligo	M1	5	207981	NA	NA	NA	0.0747937	NA	NA	0.0747937	0.0747937	0	0	0	0.0143814	*
a-KG	C00026	sgTMEM-Glc-Cont	M1	5	1.53727e+06	1.85444e+06	1.53828e+06	2.01181e+06	0.277593	0.0289834	0.10441	0.277593	0.266505	0.291852	0.242926	0.30909	0.0143814	*
a-KG	C00026	sgTMEM-Glc-2DG	M1	5	NA	330508	NA	NA	0.321675	NA	NA	0.321675	0	0.321675	0	0	0.0143814	*
a-KG	C00026	sgTMEM-Glc-Oligo	M1	5	1.75602e+06	NA	NA	573961	0.405501	0.348453	0.859313	0.405501	0.651894	0	0	0.159108	0.0143814	*
a-KG	C00026	sgc14orf2-Glc-Cont	M1	5	2.23132e+06	444492	1.67953e+06	761628	0.269299	0.173672	0.644901	0.269299	0.470908	0.0936855	0.352897	0.159707	0.0143814	*
a-KG	C00026	sgc14orf2-Glc-2DG	M1	5	NA	NA	NA	NA	NA	NA	NA	NA	0	0	0	0	0.0143814	*
a-KG	C00026	sgc14orf2-Glc-Oligo	M1	5	884660	723593	2.50666e+06	239423	0.303889	0.277006	0.911536	0.303889	0.252034	0.194674	0.702706	0.0661407	0.0143814	*
a-KG	C00026	sgMALSU1-Glc-Cont	M1	5	258461	1.43738e+06	43562.9	276326	0.0691601	0.0831126	1.20174	0.0691601	0.0397104	0.191506	0.00579259	0.0396317	0.0143814	*
a-KG	C00026	sgMALSU1-Glc-2DG	M1	5	NA	NA	NA	NA	NA	NA	NA	NA	0	0	0	0	0.0143814	*
a-KG	C00026	sgMALSU1-Glc-Oligo	M1	5	1.04453e+06	243764	NA	NA	0.13883	0.126217	0.909148	0.13883	0.22808	0.0495812	0	0	0.0143814	*
a-KG	C00026	827-neg-Glc-Cont	M2	5	2.23568e+07	2.0099e+07	2.15406e+07	2.57548e+07	5.25853	0.176734	0.0336089	5.25853	5.36056	5.24897	5.01364	5.41095	4.7e-35	***
a-KG	C00026	827-neg-Glc-2DG	M2	5	679336	759455	705297	942020	1.13216	0.105898	0.0935368	1.13216	1.04391	1.11152	1.08785	1.28535	4.7e-35	***
a-KG	C00026	827-neg-Glc-Oligo	M2	5	1.27991e+07	1.8869e+07	1.68568e+07	1.86251e+07	5.12116	0.472214	0.0922083	5.12116	4.60281	5.37364	4.86605	5.64216	4.7e-35	***
a-KG	C00026	sgTMEM-Glc-Cont	M2	5	5.65429e+06	6.85945e+06	7.15941e+06	6.73962e+06	1.05647	0.0639858	0.0605659	1.05647	0.980243	1.07954	1.13062	1.03546	4.7e-35	***
a-KG	C00026	sgTMEM-Glc-2DG	M2	5	NA	NA	NA	NA	NA	NA	NA	NA	0	0	0	0	4.7e-35	***
a-KG	C00026	sgTMEM-Glc-Oligo	M2	5	1.27905e+06	1.24312e+06	1.27101e+06	2.01409e+06	0.486137	0.0623936	0.128346	0.486137	0.474827	0.503055	0.408335	0.558329	4.7e-35	***
a-KG	C00026	sgc14orf2-Glc-Cont	M2	5	3.12195e+07	3.21899e+07	3.48988e+07	3.56286e+07	7.0443	0.424378	0.0602442	7.0443	6.5887	6.78467	7.33282	7.471	4.7e-35	***
a-KG	C00026	sgc14orf2-Glc-2DG	M2	5	445176	243098	535205	360305	0.570181	0.177553	0.311397	0.570181	0.66724	0.357546	0.756931	0.499008	4.7e-35	***
a-KG	C00026	sgc14orf2-Glc-Oligo	M2	5	2.54228e+07	2.29128e+07	2.23593e+07	2.31737e+07	6.51926	0.492039	0.0754746	6.51926	7.24279	6.16442	6.26809	6.40174	4.7e-35	***
a-KG	C00026	sgMALSU1-Glc-Cont	M2	5	1.14856e+07	1.30157e+07	1.34459e+07	1.16471e+07	1.73929	0.0508981	0.0292637	1.73929	1.76467	1.73412	1.78791	1.67046	4.7e-35	***
a-KG	C00026	sgMALSU1-Glc-2DG	M2	5	NA	NA	NA	NA	NA	NA	NA	NA	0	0	0	0	4.7e-35	***
a-KG	C00026	sgMALSU1-Glc-Oligo	M2	5	7.50036e+06	7.93073e+06	8.41365e+06	9.78605e+06	1.73455	0.127274	0.0733755	1.73455	1.63776	1.6131	1.82555	1.8618	4.7e-35	***
a-KG	C00026	827-neg-Glc-Cont	M3	5	99834.2	NA	NA	NA	0.0239375	NA	NA	0.0239375	0.0239375	0	0	0	1.96e-06	***
a-KG	C00026	827-neg-Glc-2DG	M3	5	NA	NA	NA	NA	NA	NA	NA	NA	0	0	0	0	1.96e-06	***
a-KG	C00026	827-neg-Glc-Oligo	M3	5	NA	NA	NA	55710.4	0.0168765	NA	NA	0.0168765	0	0	0	0.0168765	1.96e-06	***
a-KG	C00026	sgTMEM-Glc-Cont	M3	5	NA	NA	NA	NA	NA	NA	NA	NA	0	0	0	0	1.96e-06	***
a-KG	C00026	sgTMEM-Glc-2DG	M3	5	1939.72	3037.57	2511.77	2311.7	0.0025515	0.000276521	0.108376	0.0025515	0.00233247	0.00295639	0.00246872	0.00244841	1.96e-06	***
a-KG	C00026	sgTMEM-Glc-Oligo	M3	5	NA	NA	NA	NA	NA	NA	NA	NA	0	0	0	0	1.96e-06	***
a-KG	C00026	sgc14orf2-Glc-Cont	M3	5	348631	73403.5	343841	537748	0.0685139	0.0400453	0.584485	0.0685139	0.0735766	0.0154713	0.0722466	0.112761	1.96e-06	***
a-KG	C00026	sgc14orf2-Glc-2DG	M3	5	NA	NA	NA	NA	NA	NA	NA	NA	0	0	0	0	1.96e-06	***
a-KG	C00026	sgc14orf2-Glc-Oligo	M3	5	425264	387390	NA	614090	0.131673	0.0339547	0.257871	0.131673	0.121155	0.104222	0	0.169642	1.96e-06	***
a-KG	C00026	sgMALSU1-Glc-Cont	M3	5	NA	NA	12361.4	NA	0.00164371	NA	NA	0.00164371	0	0	0.00164371	0	1.96e-06	***
a-KG	C00026	sgMALSU1-Glc-2DG	M3	5	805.604	1304.98	902.883	1444.84	0.0018322	0.000309084	0.168695	0.0018322	0.00153723	0.00202119	0.0016039	0.0021665	1.96e-06	***
a-KG	C00026	sgMALSU1-Glc-Oligo	M3	5	NA	NA	NA	NA	NA	NA	NA	NA	0	0	0	0	1.96e-06	***
a-KG	C00026	827-neg-Glc-Cont	M4	5	NA	NA	NA	NA	NA	NA	NA	NA	0	0	0	0	0.0137303	*
a-KG	C00026	827-neg-Glc-2DG	M4	5	238.719	274.885	272.014	343.887	0.000414479	4.26e-05	0.102744	0.000414479	0.000366831	0.000402314	0.000419553	0.000469219	0.0137303	*
a-KG	C00026	827-neg-Glc-Oligo	M4	5	3813.7	NA	NA	NA	0.00137148	NA	NA	0.00137148	0.00137148	0	0	0	0.0137303	*
a-KG	C00026	sgTMEM-Glc-Cont	M4	5	2232.25	2693.32	2800.05	2654.32	0.000415214	2.35e-05	0.056552	0.000415214	0.000386989	0.000423875	0.000442187	0.000407805	0.0137303	*
a-KG	C00026	sgTMEM-Glc-2DG	M4	5	NA	NA	NA	NA	NA	NA	NA	NA	0	0	0	0	0.0137303	*
a-KG	C00026	sgTMEM-Glc-Oligo	M4	5	551.514	504.398	525.43	830.652	0.000201982	2.53e-05	0.125017	0.000201982	0.000204741	0.000204115	0.000168805	0.000230266	0.0137303	*
a-KG	C00026	sgc14orf2-Glc-Cont	M4	5	NA	NA	NA	NA	NA	NA	NA	NA	0	0	0	0	0.0137303	*
a-KG	C00026	sgc14orf2-Glc-2DG	M4	5	172.916	103.272	209.46	143.009	0.00022634	6.4e-05	0.282961	0.00022634	0.00025917	0.000151892	0.000296235	0.000198061	0.0137303	*
a-KG	C00026	sgc14orf2-Glc-Oligo	M4	5	NA	NA	NA	NA	NA	NA	NA	NA	0	0	0	0	0.0137303	*
a-KG	C00026	sgMALSU1-Glc-Cont	M4	5	NA	NA	NA	NA	NA	NA	NA	NA	0	0	0	0	0.0137303	*
a-KG	C00026	sgMALSU1-Glc-2DG	M4	5	NA	NA	NA	NA	NA	NA	NA	NA	0	0	0	0	0.0137303	*
a-KG	C00026	sgMALSU1-Glc-Oligo	M4	5	2130.7	173.369	NA	2394.32	0.000318679	0.000245494	0.770348	0.000318679	0.000465252	3.53e-05	0	0.000455522	0.0137303	*
a-KG	C00026	827-neg-Glc-Cont	M5	5	73.5596	52.7242	56.2091	21.9037	1.23e-05	5.49e-06	0.447575	1.23e-05	1.76e-05	1.38e-05	1.31e-05	4.6e-06	3.46e-13	***
a-KG	C00026	827-neg-Glc-2DG	M5	5	NA	NA	NA	NA	NA	NA	NA	NA	0	0	0	0	3.46e-13	***
a-KG	C00026	827-neg-Glc-Oligo	M5	5	NA	26.8057	25.3839	43.7422	9.4e-06	3.33e-06	0.354624	9.4e-06	0	7.63e-06	7.33e-06	1.33e-05	3.46e-13	***
a-KG	C00026	sgTMEM-Glc-Cont	M5	5	NA	NA	NA	NA	NA	NA	NA	NA	0	0	0	0	3.46e-13	***
a-KG	C00026	sgTMEM-Glc-2DG	M5	5	0.0490603	0.0737171	0.0628643	0.0579437	6.35e-08	5.65e-09	0.0890207	6.35e-08	5.9e-08	7.17e-08	6.18e-08	6.14e-08	3.46e-13	***
a-KG	C00026	sgTMEM-Glc-Oligo	M5	5	NA	NA	NA	NA	NA	NA	NA	NA	0	0	0	0	3.46e-13	***
a-KG	C00026	sgc14orf2-Glc-Cont	M5	5	128.437	97.1545	137.859	163.657	2.77e-05	5.71e-06	0.206119	2.77e-05	2.71e-05	2.05e-05	2.9e-05	3.43e-05	3.46e-13	***
a-KG	C00026	sgc14orf2-Glc-2DG	M5	5	NA	NA	NA	NA	NA	NA	NA	NA	0	0	0	0	3.46e-13	***
a-KG	C00026	sgc14orf2-Glc-Oligo	M5	5	121.91	110.414	41.871	138.978	2.86e-05	1.18e-05	0.412633	2.86e-05	3.47e-05	2.97e-05	1.17e-05	3.84e-05	3.46e-13	***
a-KG	C00026	sgMALSU1-Glc-Cont	M5	5	15.0763	22.3617	38.6965	8.69561	2.92e-06	1.65e-06	0.562994	2.92e-06	2.32e-06	2.98e-06	5.15e-06	1.25e-06	3.46e-13	***
a-KG	C00026	sgMALSU1-Glc-2DG	M5	5	0.0223739	0.0339699	0.0248026	0.0370744	4.87e-08	6.34e-09	0.129988	4.87e-08	4.27e-08	5.26e-08	4.41e-08	5.56e-08	3.46e-13	***
a-KG	C00026	sgMALSU1-Glc-Oligo	M5	5	NA	4.57252	11.4981	NA	1.71e-06	1.11e-06	0.646133	1.71e-06	0	9.3e-07	2.49e-06	0	3.46e-13	***
Ac-carnitine	C02571	827-neg-Glc-Cont	M0	9	1464502214	1413632092	1429851282	1413300873	57.0092	0.510302	0.00895121	57.0092	57.3656	57.3234	57.0804	56.2673	5.81e-57	***
Ac-carnitine	C02571	827-neg-Glc-2DG	M0	9	6.78457e+08	6.8449e+08	6.65976e+08	6.8437e+08	77.7827	0.58269	0.00749125	77.7827	78.1848	77.5463	78.3272	77.0724	5.81e-57	***
Ac-carnitine	C02571	827-neg-Glc-Oligo	M0	9	2067173431	2148972410	2047433418	2093877704	51.5128	0.270512	0.00525136	51.5128	51.5908	51.2324	51.853	51.3748	5.81e-57	***
Ac-carnitine	C02571	sgTMEM-Glc-Cont	M0	9	3158880161	3463529157	3464442980	3566619963	85.0711	0.140948	0.00165683	85.0711	85.1543	85.1023	84.8636	85.1641	5.81e-57	***
Ac-carnitine	C02571	sgTMEM-Glc-2DG	M0	9	2328853316	2843768494	2995208294	2999208827	93.386	0.201031	0.00215269	93.386	93.6515	93.306	93.1767	93.4099	5.81e-57	***
Ac-carnitine	C02571	sgTMEM-Glc-Oligo	M0	9	2484717652	3045143877	2644485747	2760570193	86.1186	0.216812	0.0025176	86.1186	86.2995	86.2909	86.0322	85.8519	5.81e-57	***
Ac-carnitine	C02571	sgc14orf2-Glc-Cont	M0	9	2372484506	2352916745	2484290741	2376165014	49.5963	0.172646	0.00348103	49.5963	49.4741	49.6957	49.787	49.4283	5.81e-57	***
Ac-carnitine	C02571	sgc14orf2-Glc-2DG	M0	9	8.60429e+08	8.51997e+08	9.15911e+08	8.98005e+08	83.134	0.568335	0.00683637	83.134	83.5933	83.2076	83.4201	82.315	5.81e-57	***
Ac-carnitine	C02571	sgc14orf2-Glc-Oligo	M0	9	2426475353	2652037474	2557415338	2566477434	54.2778	0.5351	0.00985855	54.2778	54.481	54.6369	54.5117	53.4815	5.81e-57	***
Ac-carnitine	C02571	sgMALSU1-Glc-Cont	M0	9	3230075008	3676484519	4007314079	3546326077	81.1034	0.204937	0.00252686	81.1034	81.4048	80.9535	81.0522	81.003	5.81e-57	***
Ac-carnitine	C02571	sgMALSU1-Glc-2DG	M0	9	1665440456	1839186988	1909505699	1996098901	91.4866	0.206867	0.00226117	91.4866	91.6008	91.4114	91.7004	91.2337	5.81e-57	***
Ac-carnitine	C02571	sgMALSU1-Glc-Oligo	M0	9	3118957039	3494111530	3359550335	3699726297	79.2962	0.443397	0.00559165	79.2962	79.649	79.4997	79.3851	78.6512	5.81e-57	***
Ac-carnitine	C02571	827-neg-Glc-Cont	M1	9	2.21631e+07	2.39377e+07	2.50774e+07	2.63112e+07	0.971863	0.0760217	0.0782226	0.971863	0.868144	0.970686	1.0011	1.04752	2.15e-24	***
Ac-carnitine	C02571	827-neg-Glc-2DG	M1	9	5.09457e+06	6.46203e+06	2.43592e+06	4.4502e+06	0.526712	0.186353	0.353803	0.526712	0.587094	0.732088	0.286495	0.501173	2.15e-24	***
Ac-carnitine	C02571	827-neg-Glc-Oligo	M1	9	3.73745e+07	3.93222e+07	3.84838e+07	3.23169e+07	0.909443	0.0799098	0.0878667	0.909443	0.932761	0.937458	0.974636	0.792918	2.15e-24	***
Ac-carnitine	C02571	sgTMEM-Glc-Cont	M1	9	6.15893e+06	NA	4.39994e+06	1.64577e+06	0.104368	0.0634334	0.607786	0.104368	0.166027	0	0.107779	0.0392979	2.15e-24	***
Ac-carnitine	C02571	sgTMEM-Glc-2DG	M1	9	NA	NA	NA	NA	NA	NA	NA	NA	0	0	0	0	2.15e-24	***
Ac-carnitine	C02571	sgTMEM-Glc-Oligo	M1	9	NA	3.62877e+06	1.8335e+06	1.74639e+06	0.0722631	0.0266052	0.368171	0.0722631	0	0.102829	0.0596486	0.0543116	2.15e-24	***
Ac-carnitine	C02571	sgc14orf2-Glc-Cont	M1	9	5.6408e+07	5.14192e+07	5.16051e+07	4.79655e+07	1.07357	0.0774671	0.0721584	1.07357	1.17629	1.08602	1.0342	0.997764	2.15e-24	***
Ac-carnitine	C02571	sgc14orf2-Glc-2DG	M1	9	2.07633e+06	953274	864160	2.84529e+06	0.158585	0.0875216	0.551892	0.158585	0.201722	0.0930984	0.0787067	0.260811	2.15e-24	***
Ac-carnitine	C02571	sgc14orf2-Glc-Oligo	M1	9	3.63075e+07	3.70569e+07	4.09081e+07	4.07767e+07	0.825083	0.0472664	0.0572869	0.825083	0.815202	0.763441	0.871962	0.849726	2.15e-24	***
Ac-carnitine	C02571	sgMALSU1-Glc-Cont	M1	9	6.6759e+06	9.22353e+06	9.69008e+06	4.43296e+06	0.167147	0.0464302	0.27778	0.167147	0.168247	0.203095	0.195992	0.101255	2.15e-24	***
Ac-carnitine	C02571	sgMALSU1-Glc-2DG	M1	9	NA	NA	NA	NA	NA	NA	NA	NA	0	0	0	0	2.15e-24	***
Ac-carnitine	C02571	sgMALSU1-Glc-Oligo	M1	9	1.13953e+07	7.09269e+06	8.0105e+06	9.36837e+06	0.210206	0.0561908	0.267313	0.210206	0.291003	0.161376	0.189286	0.199159	2.15e-24	***
Ac-carnitine	C02571	827-neg-Glc-Cont	M2	9	1066170738	1028411457	1049960104	1072056718	42.0154	0.452944	0.0107804	42.0154	41.7627	41.7026	41.915	42.6815	6.29e-57	***
Ac-carnitine	C02571	827-neg-Glc-2DG	M2	9	1.82996e+08	1.91722e+08	1.81825e+08	1.99124e+08	21.6546	0.574833	0.0265455	21.6546	21.0882	21.7203	21.3849	22.425	6.29e-57	***
Ac-carnitine	C02571	827-neg-Glc-Oligo	M2	9	1902166382	2006094111	1862453165	1949340263	47.5739	0.317907	0.00668239	47.5739	47.4727	47.8261	47.1683	47.8284	6.29e-57	***
Ac-carnitine	C02571	sgTMEM-Glc-Cont	M2	9	5.44508e+08	6.0626e+08	6.13473e+08	6.19621e+08	14.8494	0.148385	0.00999268	14.8494	14.6784	14.8964	15.0274	14.7954	6.29e-57	***
Ac-carnitine	C02571	sgTMEM-Glc-2DG	M2	9	1.57861e+08	2.03999e+08	2.19321e+08	2.11582e+08	6.61349	0.200952	0.0303851	6.61349	6.34816	6.69335	6.82277	6.5897	6.29e-57	***
Ac-carnitine	C02571	sgTMEM-Glc-Oligo	M2	9	3.94427e+08	4.80114e+08	4.27476e+08	4.53149e+08	13.826	0.217934	0.0157626	13.826	13.6993	13.6051	13.9069	14.0926	6.29e-57	***
Ac-carnitine	C02571	sgc14orf2-Glc-Cont	M2	9	2366330823	2330128508	2453749354	2382969665	49.3262	0.178053	0.0036097	49.3262	49.3458	49.2144	49.175	49.5698	6.29e-57	***
Ac-carnitine	C02571	sgc14orf2-Glc-2DG	M2	9	1.6679e+08	1.69345e+08	1.81166e+08	1.90074e+08	16.6665	0.526014	0.0315611	16.6665	16.2041	16.5386	16.5004	17.423	6.29e-57	***
Ac-carnitine	C02571	sgc14orf2-Glc-Oligo	M2	9	1990864688	2164675911	2093013629	2191387180	44.8937	0.516359	0.0115018	44.8937	44.7003	44.5963	44.6129	45.6652	6.29e-57	***
Ac-carnitine	C02571	sgMALSU1-Glc-Cont	M2	9	7.31108e+08	8.55704e+08	9.27039e+08	8.27192e+08	18.728	0.210264	0.0112273	18.728	18.4255	18.842	18.7503	18.8942	6.29e-57	***
Ac-carnitine	C02571	sgMALSU1-Glc-2DG	M2	9	1.52703e+08	1.72793e+08	1.72816e+08	1.91789e+08	8.513	0.206867	0.0243001	8.513	8.39881	8.58816	8.29914	8.7659	6.29e-57	***
Ac-carnitine	C02571	sgMALSU1-Glc-Oligo	M2	9	785463967	8.93853e+08	8.64336e+08	9.94793e+08	20.4919	0.464331	0.0226592	20.4919	20.0584	20.3374	20.424	21.148	6.29e-57	***
Ac-carnitine	C02571	827-neg-Glc-Cont	M3	9	NA	NA	NA	NA	NA	NA	NA	NA	0	0	0	0	0.540828
Ac-carnitine	C02571	827-neg-Glc-2DG	M3	9	1.19436e+06	NA	NA	NA	0.137637	NA	NA	0.137637	0.137637	0	0	0	0.540828
Ac-carnitine	C02571	827-neg-Glc-Oligo	M3	9	NA	NA	NA	NA	NA	NA	NA	NA	0	0	0	0	0.540828
Ac-carnitine	C02571	sgTMEM-Glc-Cont	M3	9	NA	NA	NA	NA	NA	NA	NA	NA	0	0	0	0	0.540828
Ac-carnitine	C02571	sgTMEM-Glc-2DG	M3	9	NA	NA	NA	NA	NA	NA	NA	NA	0	0	0	0	0.540828
Ac-carnitine	C02571	sgTMEM-Glc-Oligo	M3	9	NA	NA	NA	NA	NA	NA	NA	NA	0	0	0	0	0.540828
Ac-carnitine	C02571	sgc14orf2-Glc-Cont	M3	9	NA	NA	NA	NA	NA	NA	NA	NA	0	0	0	0	0.540828
Ac-carnitine	C02571	sgc14orf2-Glc-2DG	M3	9	NA	1.62678e+06	NA	NA	0.158875	NA	NA	0.158875	0	0.158875	0	0	0.540828
Ac-carnitine	C02571	sgc14orf2-Glc-Oligo	M3	9	NA	NA	NA	NA	NA	NA	NA	NA	0	0	0	0	0.540828
Ac-carnitine	C02571	sgMALSU1-Glc-Cont	M3	9	NA	NA	NA	NA	NA	NA	NA	NA	0	0	0	0	0.540828
Ac-carnitine	C02571	sgMALSU1-Glc-2DG	M3	9	NA	NA	NA	NA	NA	NA	NA	NA	0	0	0	0	0.540828
Ac-carnitine	C02571	sgMALSU1-Glc-Oligo	M3	9	NA	NA	NA	NA	NA	NA	NA	NA	0	0	0	0	0.540828
Ac-carnitine	C02571	827-neg-Glc-Cont	M4	9	NA	NA	NA	NA	NA	NA	NA	NA	0	0	0	0	NA
Ac-carnitine	C02571	827-neg-Glc-2DG	M4	9	NA	NA	NA	NA	NA	NA	NA	NA	0	0	0	0	NA
Ac-carnitine	C02571	827-neg-Glc-Oligo	M4	9	NA	NA	NA	NA	NA	NA	NA	NA	0	0	0	0	NA
Ac-carnitine	C02571	sgTMEM-Glc-Cont	M4	9	NA	NA	NA	NA	NA	NA	NA	NA	0	0	0	0	NA
Ac-carnitine	C02571	sgTMEM-Glc-2DG	M4	9	NA	NA	NA	NA	NA	NA	NA	NA	0	0	0	0	NA
Ac-carnitine	C02571	sgTMEM-Glc-Oligo	M4	9	NA	NA	NA	NA	NA	NA	NA	NA	0	0	0	0	NA
Ac-carnitine	C02571	sgc14orf2-Glc-Cont	M4	9	NA	NA	NA	NA	NA	NA	NA	NA	0	0	0	0	NA
Ac-carnitine	C02571	sgc14orf2-Glc-2DG	M4	9	NA	NA	NA	NA	NA	NA	NA	NA	0	0	0	0	NA
Ac-carnitine	C02571	sgc14orf2-Glc-Oligo	M4	9	NA	NA	NA	NA	NA	NA	NA	NA	0	0	0	0	NA
Ac-carnitine	C02571	sgMALSU1-Glc-Cont	M4	9	NA	NA	NA	NA	NA	NA	NA	NA	0	0	0	0	NA
Ac-carnitine	C02571	sgMALSU1-Glc-2DG	M4	9	NA	NA	NA	NA	NA	NA	NA	NA	0	0	0	0	NA
Ac-carnitine	C02571	sgMALSU1-Glc-Oligo	M4	9	NA	NA	NA	NA	NA	NA	NA	NA	0	0	0	0	NA
Ac-carnitine	C02571	827-neg-Glc-Cont	M5	9	91473.9	81792.2	86877.2	92545.3	0.00351312	0.000157961	0.0449632	0.00351312	0.0035831	0.00331671	0.00346819	0.00368448	1.18e-26	***
Ac-carnitine	C02571	827-neg-Glc-2DG	M5	9	19748.5	11895.1	11609.6	12965.5	0.00161225	0.000445118	0.276085	0.00161225	0.0022758	0.00134761	0.00136544	0.00146014	1.18e-26	***
Ac-carnitine	C02571	827-neg-Glc-Oligo	M5	9	149924	169459	160564	157404	0.00392752	0.000153593	0.0391069	0.00392752	0.00374167	0.00403996	0.00406644	0.00386201	1.18e-26	***
Ac-carnitine	C02571	sgTMEM-Glc-Cont	M5	9	47978.8	50956.7	50908.2	53308.1	0.00126634	2.12e-05	0.0167555	0.00126634	0.00129337	0.00125206	0.00124703	0.0012729	1.18e-26	***
Ac-carnitine	C02571	sgTMEM-Glc-2DG	M5	9	9174.36	19327.8	16072	12860.3	0.0004759	0.000119371	0.250831	0.0004759	0.000368934	0.00063416	0.000499977	0.000400532	1.18e-26	***
Ac-carnitine	C02571	sgTMEM-Glc-Oligo	M5	9	36171.8	39833.2	37425.7	38872.9	0.00120289	5.35e-05	0.0445138	0.00120289	0.00125632	0.00112876	0.00121756	0.00120892	1.18e-26	***
[truncated: 11,238 more rows]

## Sheet: S7_Data.Metab Gln(Fig 3,S5,S6)
Name	KEGG.ID	Condition	Iso	Nr.C	Exp1	Exp2	Exp3	Exp4	Norm_Av	Norm_Std	CV	Av	MID1	MID2	MID3	MID4	ANOVA	Sig
[truncated: 12,816 more rows]

[truncated: 8 more sheets: S8_Data.Metab C13Glc (Fig 3...), S9_Data.Metab C13Gln (Fig 3...), S10_Data.RNAseq (Fig 2, S9), S11_Data. RNASeq (Fig 2, S9), S12_Data. RNAseq (Fig 2, S9), S13_Data. RNASeq (Fig 2), S14_Data.  Pathway (Fig 2B, S4), S15_Data  BLI (Fig 4L-P)]
