# Supplementary material for: Primary and metastatic tumors exhibit systems-level differences in dependence on mitochondrial respiratory function
Source: PLoS Biol. 2022 Sep 22;20(9):e3001753. doi: 10.1371/journal.pbio.3001753 (PMC9498964; doi:10.1371/journal.pbio.3001753)
Supplement: S2 Data — (XLSX) [file pbio.3001753.s003.xlsx]

## Sheet: OCR (FCCP rotenone) (Fig 4E)
Time (minutes)	Control																				c14orf2																				MALSU1
1.35	82.008	78.5705	70.9327	80.7759	89.3883	68.6626	77.5396	72.5693	113.634	147.725	116.477	203.1	100.095	175.238	133.554	177.401	152.274	183.369	156.919	171.135	33.9518	56.5779	56.7705	49.5307	49.2683	47.5998	52.6147	57.0592	62.6324	63.8418	68.3452	66.7046									37.3622	53.0056	62.9977	46.8374	107.288	132.354	139.483	135.605	130.749
8.06667	86.0271	80.8784	72.2424	79.0601	93.2496	68.7529	80.6046	74.3484	109.812	143.462	113.705	197.104	99.7955	169.1	130.74	169.804	150.466	177.96	152.864	166.467	35.9712	57.8627	57.9549	49.9778	49.8724	48.6029	58.8692	57.5872	60.9944	61.1964	67.6661	65.9051									36.8464	57.2046	63.6784	47.2816	106.291	129.074	139.698	131.689	125.769
14.7667	87.7104	79.8614	70.7926	78.224	94.5944	68.2433	80.3884	75.7856	109.675	142.606	112.092	192.206	98.6328	167.585	129.802	166.724	150.174	175.963	152.307	163.62	36.8428	59.2146	59.3826	52.436	50.8055	49.2167	58.4762	59.3713	61.7792	62.4619	67.8912	67.0923									35.6842	56.456	63.6365	46.8417	104.963	126.233	137.225	130.211	126.179
21.4667	89.0147	80.2799	71.5345	78.7175	95.9202	68.1943	81.2983	76.8928	110.901	143.867	112.74	192.765	98.146	168.784	131.226	167.193	150.141	176.835	152.896	164.057	38.4728	60.7504	60.9701	53.8611	52.0759	50.4511	59.4805	61.247	62.8762	63.6944	69.2975	67.2725									35.6893	57.1479	64.185	47.1161	108.848	128.038	137.171	130.595	126.672
28.1667	89.8523	82.2976	72.9648	79.3089	96.5565	68.1868	81.3984	77.5328	111.512	145.286	112.957	195.348	99.1967	169.682	133.098	168.141	151.964	177.466	154.247	165.687	39.3387	62.4988	62.2252	54.611	52.9498	50.5356	60.456	61.6172	62.6072	64.5323	69.6235	68.7841									36.8889	58.3923	64.2146	47.7949	109.626	129.93	137.919	131.393	128.104
34.85	90.1786	82.6931	73.7111	79.7326	97.6179	68.341	81.9377	77.3685	112.63	145.782	113.213	194.809	99.339	170.095	133.608	167.672	151.623	178.263	155.711	166.081	39.5777	63.2242	62.4763	55.7204	53.4403	51.5678	60.835	62.1162	62.9213	65.6821	70.6195	68.6831									37.2483	58.1361	64.9518	47.7975	109.131	130.232	138.63	132.721	129.089
41.8167	89.051	80.971	72.0067	77.8874	95.4892	65.9739	78.5886	75.4481	109.854	141.854	108.499	189.051	94.6673	163.688	129.15	160.95	147.191	170.363	150.576	160.015	40.285	63.2963	62.5869	55.8165	54.4219	51.8837	61.2879	62.7853	62.7766	65.7897	69.9382	68.309									37.0661	56.3706	63.8355	46.4309	106.943	127.192	134.339	128.668	124.144
48.5167	90.0813	81.7544	72.3675	77.8062	96.3546	65.9384	78.8806	75.8621	111.007	143.37	110.719	191.394	96.8444	165.18	131.291	163.364	150.003	173.786	153.425	163.427	41.352	64.4969	63.8806	57.0955	55.2862	52.4084	62.0964	63.0238	63.4745	66.4714	71.3349	69.8681									37.8212	56.4671	64.7252	46.6271	109.281	129.157	136.395	130.893	125.654
55.2	91.4034	83.0188	73.4224	78.3412	98.3402	66.5455	80.1518	77.3822	112.591	145.141	112.178	194.132	98.8469	167.726	134.101	166.015	152.369	176.383	154.465	165.374	42.1253	65.8184	64.9878	58.113	55.8724	53.6221	63.677	64.0811	63.6089	66.3397	71.0699	70.3605									38.7821	57.0817	65.4127	47.3989	110.103	131.108	137.764	132.25	126.585
62.15	237.47	175.834	197.807	220.444	218.047	181.358	197.699	201.071	314.185	294.141	288.565	557.134	228.573	525.562	322.367	489.119	369.975	487.902	393.437	369.529	98.1709	162.75	156.091	142.189	136.624	118.471	121.505	135.021	149.427	143.409	157.974	131.073									78.4532	133.494	180.804	151.35	243.106	334.339	390.575	355.895	309.603
68.85	215.367	182.502	190.046	220.184	224.125	191.76	199.135	196.022	293.662	298.885	283.258	559.76	228.128	515.243	318.95	501.593	355.111	478.425	384.537	372.717	97.6704	162.635	154.742	141.069	137.798	116.503	117.682	132.171	149.13	141.955	157.275	132.905									83.758	132.098	178.01	145.014	231.878	317.461	398.314	360.19	300.398
75.5333	207.246	195.521	195.379	231.153	237.545	200.614	203.368	200.139	305.445	319.147	288.107	572.672	238.578	446.907	330.734	497.555	360.615	482.006	392.04	383.647	101.479	164.81	157.199	142.769	138.866	117.79	122.297	130.472	150.24	144.745	160.033	136.354									89.863	136.007	180.541	145.599	246.365	316.573	409.795	373.246	303.093
82.5	50.6817	46.1601	39.3528	40.9205	52.547	36.0522	44.4907	40.2651	57.8216	86.6269	60.7777	98.632	59.6986	75.7866	70.9327	79.7954	85.7304	83.8118	73.0215	90.1554	23.5375	32.9381	34.0647	27.5609	29.0997	26.7698	45.2787	38.8622	38.2159	41.8626	43.0296	45.4538									28.7215	35.2112	34.8881	23.5057	69.0755	70.925	72.0967	64.673	71.5258
89.2	49.2924	46.4356	38.4418	42.2383	52.6336	36.6437	46.3792	43.2477	59.638	87.5387	62.4949	103.128	57.4393	82.1255	74.5354	85.7778	85.6613	90.3061	77.3458	91.3254	22.6113	31.784	32.7942	27.281	28.1513	27.6597	41.8409	37.2126	36.4871	40.182	42.3857	46.625									24.3169	34.1832	32.4809	22.9157	69.2682	72.2867	72.9055	67.4216	72.1358
95.8833	49.3338	46.3054	38.7248	42.6755	53.7007	36.5495	47.1434	45.7682	58.8111	85.9748	63.6111	103.581	56.8655	83.4413	75.7637	86.9631	86.2323	90.5272	77.3845	90.7523	22.3231	31.9895	32.6227	27.1216	28.5122	27.8152	40.4624	36.1835	35.7577	39.953	42.7294	45.5521									23.3993	34.1219	32.4161	22.9471	69.2674	72.3882	72.1023	67.9041	72.1235
102.85	47.2226	44.535	37.878	40.3338	52.1649	35.4506	45.8921	42.7919	58.0312	84.9097	61.7613	101.631	55.2761	82.053	74.7354	85.2262	85.9454	89.5943	77.2698	90.0748	20.8728	32.1769	31.8107	25.9103	27.618	26.5129	41.5478	37.791	37.0342	41.4755	43.7154	47.1179									22.4089	33.0464	31.0393	22.0766	70.7491	73.1003	72.2467	67.7058	72.5721
109.533	45.9584	43.6023	36.5474	40.5803	50.6993	34.8458	44.7585	42.9011	56.6922	84.7481	61.7266	100.277	54.088	80.1885	73.9359	83.5181	84.3634	87.9998	75.2581	89.0777	21.3535	31.6322	31.1278	25.9879	26.7398	26.5996	41.2244	37.4089	36.143	40.8905	42.583	47.5254									22.2147	33.2808	30.3518	21.6118	69.9444	72.0767	70.2917	65.1807	71.4318
116.233	45.1082	42.2038	35.9312	39.1913	48.8728	33.8865	42.9628	41.3504	54.8639	81.1302	60.0822	96.5979	54.0022	77.536	72.8006	81.2472	83.2653	85.7835	72.9026	87.6864	20.2324	30.3979	29.964	24.7613	25.995	25.9354	41.7558	37.1896	36.1441	40.9266	43.3351	48.1538									22.0599	33.0501	29.2785	20.692	69.3384	71.4922	68.3887	62.9139	71.0447
Normalized to baseline
Time (minutes)	Control																				c14orf2																				MALSU1
1.35	105.741	101.308	91.4601	104.152	115.257	88.533	99.979	93.5704	74.4765	96.8202	76.3401	133.114	65.6031	114.852	87.5325	116.27	99.8013	120.182	102.846	112.163	43.7772	72.9511	73.1994	63.8646	63.5262	61.3748	34.4841	37.397	41.0498	41.8424	44.794	43.7187									48.1745	68.3451	81.2288	60.3918	70.3174	86.746	91.4181	88.8765	85.6937
8.06667	110.923	104.284	93.1489	101.94	120.235	88.6495	103.931	95.8643	71.9719	94.0263	74.5233	129.183	65.4068	110.83	85.688	111.291	98.6164	116.636	100.188	109.104	46.3811	74.6077	74.7267	64.4411	64.3051	62.6682	38.5834	37.7431	39.9762	40.1086	44.3489	43.1947									47.5095	73.7592	82.1065	60.9645	69.664	84.596	91.5594	86.3103	82.4297
14.7667	113.093	102.973	91.2794	100.862	121.969	87.9924	103.652	97.7174	71.8816	93.4654	73.4657	125.974	64.6447	109.837	85.0736	109.272	98.4254	115.328	99.8235	107.238	47.5049	76.3509	76.5675	67.6106	65.5083	63.4597	38.3257	38.9124	40.4906	40.938	44.4964	43.9728									46.011	72.7939	82.0524	60.3974	68.7935	82.7342	89.9382	85.3413	82.6984
21.4667	114.775	103.512	92.2361	101.498	123.679	87.9292	104.825	99.1451	72.6852	94.2914	73.8909	126.34	64.3257	110.622	86.0067	109.579	98.4036	115.899	100.209	107.524	49.6065	78.3311	78.6144	69.4482	67.1463	65.0513	38.984	40.1418	41.2096	41.7458	45.4181	44.0909									46.0176	73.686	82.7597	60.7511	71.3399	83.9173	89.9029	85.593	83.022
28.1667	115.855	106.114	94.0803	102.26	124.499	87.9196	104.955	99.9702	73.0857	95.2217	74.033	128.033	65.0143	111.211	87.2337	110.201	99.5981	116.313	101.095	108.593	50.7231	80.5855	80.2328	70.415	68.2731	65.1602	39.6233	40.3844	41.0333	42.295	45.6318	45.0816									47.5643	75.2906	82.7979	61.6264	71.8497	85.157	90.3934	86.1161	83.9604
34.85	116.276	106.624	95.0426	102.807	125.868	88.1184	105.65	99.7584	73.8188	95.5468	74.2005	127.679	65.1076	111.481	87.5678	109.894	99.3747	116.835	102.054	108.851	51.0312	81.5209	80.5565	71.8455	68.9056	66.4912	39.8718	40.7115	41.2391	43.0486	46.2846	45.0155									48.0278	74.9602	83.7484	61.6298	71.5251	85.3553	90.8593	86.9861	84.6059
41.8167	114.822	104.403	92.8449	100.427	123.123	85.0662	101.332	97.2822	71.9989	92.9721	71.1114	123.906	62.0457	107.282	84.6459	105.488	96.47	111.657	98.6886	104.875	51.9432	81.6138	80.6991	71.9694	70.1713	66.8984	40.1685	41.15	41.1443	43.1191	45.838	44.7703									47.7928	72.6838	82.309	59.8677	70.0913	83.3627	88.0468	84.3298	81.365
48.5167	116.15	105.414	93.3102	100.323	124.239	85.0206	101.708	97.816	72.755	93.966	72.5659	125.441	63.4726	108.26	86.0488	107.07	98.313	113.901	100.556	107.112	53.3189	83.1618	82.3672	73.6186	71.2857	67.575	40.6985	41.3063	41.6017	43.5659	46.7535	45.7921									48.7663	72.8082	83.4562	60.1206	71.6235	84.6506	89.3946	85.7883	82.3548
55.2	117.855	107.044	94.6703	101.013	126.799	85.8033	103.347	99.7761	73.7932	95.1266	73.5221	127.236	64.785	109.929	87.8906	108.807	99.8639	115.603	101.237	108.387	54.3161	84.8658	83.7948	74.9305	72.0415	69.14	41.7344	41.9992	41.6898	43.4795	46.5797	46.1149									50.0054	73.6007	84.3427	61.1159	72.1623	85.929	90.2914	86.6778	82.9648
62.15	306.192	226.719	255.051	284.238	281.149	233.842	254.912	259.26	205.919	192.783	189.128	365.15	149.809	344.457	211.282	320.573	242.484	319.775	257.862	242.192	126.581	209.848	201.262	183.338	176.162	152.756	79.6354	88.4937	97.936	93.9915	103.537	85.9064									101.157	172.126	233.127	195.15	159.334	219.128	255.986	233.256	202.916
68.85	277.693	235.317	245.044	283.904	288.986	247.253	256.763	252.75	192.468	195.892	185.649	366.871	149.517	337.695	209.042	328.748	232.743	313.563	252.028	244.281	125.935	209.701	199.523	181.893	177.676	150.218	77.1299	86.6257	97.7412	93.0387	103.079	87.1067									107.997	170.326	229.525	186.98	151.974	208.067	261.058	236.071	196.883
75.5333	267.221	252.104	251.921	298.048	306.289	258.67	262.221	258.058	200.191	209.171	188.828	375.334	156.366	292.906	216.766	326.102	236.35	315.911	256.946	251.445	130.846	212.505	202.691	184.085	179.053	151.877	80.1543	85.5126	98.4685	94.8669	104.887	89.3672									115.869	175.367	232.789	187.734	161.469	207.484	268.583	244.628	198.65
82.5	65.3486	59.5185	50.7412	52.7626	67.7537	46.4855	57.366	51.9175	37.8967	56.7759	39.8342	64.6442	39.127	49.6711	46.4899	52.2985	56.1884	54.9309	47.8589	59.0886	30.3491	42.4701	43.9228	35.5368	37.5209	34.5168	29.676	25.4706	25.047	27.4371	28.2019	29.7908									37.0333	45.4011	44.9844	30.3081	45.2727	46.4848	47.2527	42.3872	46.8785
89.2	63.5573	59.8738	49.5666	54.4618	67.8654	47.2482	59.8011	55.7633	39.0872	57.3736	40.9596	67.5908	37.6462	53.8257	48.8511	56.2194	56.1431	59.1873	50.6931	59.8554	29.1549	40.9821	42.2846	35.1759	36.2981	35.6642	27.4229	24.3894	23.914	26.3356	27.7799	30.5584									31.354	44.0756	41.8807	29.5474	45.3989	47.3773	47.7828	44.1886	47.2783
95.8833	63.6106	59.7059	49.9315	55.0255	69.2413	47.1267	60.7864	59.0131	38.5453	56.3485	41.6912	67.8879	37.2701	54.6881	49.6562	56.9963	56.5173	59.3323	50.7184	59.4798	28.7832	41.2471	42.0635	34.9705	36.7634	35.8648	26.5194	23.7149	23.4359	26.1855	28.0052	29.8552									30.1709	43.9966	41.7971	29.5878	45.3984	47.4438	47.2564	44.5049	47.2703
102.85	60.8885	57.4231	48.8397	52.0061	67.2611	45.7097	59.1729	55.1756	38.0341	55.6505	40.4788	66.61	36.2284	53.7782	48.9822	55.8579	56.3293	58.7208	50.6432	59.0357	26.9132	41.4886	41.0164	33.4085	35.6105	34.1855	27.2307	24.7685	24.2725	27.1834	28.6514	30.8814									28.8938	42.6098	40.0219	28.4654	46.3695	47.9105	47.351	44.3749	47.5643
109.533	59.2584	56.2205	47.124	52.3239	65.3713	44.9299	57.7113	55.3164	37.1565	55.5446	40.4561	65.7226	35.4497	52.5562	48.4581	54.7384	55.2924	57.6757	49.3247	58.3822	27.533	40.7864	40.136	33.5086	34.4781	34.2973	27.0188	24.5181	23.6884	26.7999	27.9093	31.1485									28.6435	42.9121	39.1354	27.8661	45.8421	47.2396	46.0698	42.7199	46.817
116.233	58.1622	54.4173	46.3295	50.5329	63.0163	43.693	55.3959	53.3169	35.9582	53.1734	39.3784	63.311	35.3934	50.8177	47.7141	53.2501	54.5727	56.2232	47.7809	57.4703	26.0876	39.1948	38.6354	31.927	33.5177	33.441	27.3671	24.3744	23.6891	26.8236	28.4022	31.5604									28.4439	42.6146	37.7515	26.6801	45.445	46.8566	44.8225	41.2343	46.5633
[truncated: 11 more columns]

## Sheet: ECAR (oligo rotenone) (Fig 4F) 
Time (minutes)	negFBXO5 ECAR																								C14ORF2 ECAR																								MALSU1 ECAR
1.35	64.7379	58.2023	107.517	66.7831	67.0809	71.7461	54.6863	55.772	70.9472	67.1575	59.7062	57.7731	31.5683	24.6931	31.1253	51.6374	29.1124	31.3898	25.7601	24.5692	32.3735	29.8101	30.211	31.3451	104.203	104.55	118.895	90.2044	77.5382	77.4805	54.6904	46.3278	47.7589	47.4518	50.8821	41.8433													100.868
8.05	58.7138	55.5707	110.329	65.1755	67.7806	73.8553	56.4527	55.8994	69.9221	68.6263	58.6765	58.6567	30.0082	24.7594	30.6123	52.8286	28.6553	31.4993	25.1222	23.8774	31.8937	29.0782	29.3472	31.2191	102.793	104.564	118.607	89.3674	76.5854	80.4525	53.9164	48.1094	47.2693	46.7674	51.1713	41.9101													95.8558
14.7333	58.8432	56.872	111.837	65.4966	67.9042	73.8174	56.8856	56.4318	69.6207	69.9251	59.0609	59.0708	30.2005	24.8049	30.6878	54.3674	28.1725	31.2317	24.9485	23.9126	31.4831	28.8019	29.4218	30.819	103.708	107.294	117.852	90.9177	77.1885	80.7531	53.7075	48.6163	47.7195	46.8689	51.6271	43.724													94.1629
21.4333	58.1273	55.4159	112.254	65.5483	67.0075	73.4055	56.6395	56.0605	69.5025	69.6814	59.525	59.3853	30.0428	24.9551	30.7768	54.3983	28.007	31.0685	25.1198	24.1924	31.5479	29.2887	29.0477	30.7792	103.699	107.946	117.825	92.8953	77.3452	80.7799	54.6144	48.8888	48.0019	47.4251	52.0125	44.5335													93.6273
28.1333	57.8293	54.8045	110.874	64.8655	66.2206	72.5009	55.6377	55.6851	69.0651	69.4939	59.2264	59.0946	29.5854	24.1778	30.2679	54.0435	27.5062	30.5972	24.9102	23.8259	31.0166	28.9	28.7278	30.5345	104.322	108.772	118.103	94.9596	77.4445	80.8402	54.7519	49.1715	47.8993	48.0913	52.2097	45.0056													93.8614
34.85	56.4159	52.966	110.396	64.3909	65.9664	72.2113	55.3098	55.6216	68.5789	68.8801	59.0065	59.0924	29.6671	23.9075	30.173	53.1297	27.6063	30.5223	24.8705	23.8803	31.1963	28.6631	28.7589	31.0939	104.785	109.177	118.676	96.0722	77.6242	80.5363	54.9195	49.0774	47.826	48.9489	52.6278	45.751													93.4915
41.8	60.5964	54.0512	109.672	63.0453	66.0917	70.3444	55.2096	55.003	69.4574	66.7543	57.9314	57.6873	29.3124	23.714	30.2583	54.4403	28.1595	30.9905	25.4069	23.8497	30.8187	28.7402	29.5759	31.3539	103.995	106.791	118.766	96.5069	76.6286	80.4723	55.4941	48.4967	48.5167	47.7047	52.6604	44.5011													92.5514
48.5	59.1122	53.3945	107.563	61.5813	62.8684	68.0961	52.7302	53.1602	67.2282	64.7869	56.4285	56.1292	30.081	23.6687	29.1397	51.3337	27.3291	30.1603	24.5959	22.7715	30.3364	28.1377	29.0711	30.8556	103.89	104.548	118.879	93.7798	75.8055	78.4069	55.4366	46.9869	46.526	46.0668	50.142	42.4616													94.9407
55.1833	57.0208	52.4845	106.49	61.1411	61.8606	67.7975	52.4546	51.632	66.8469	64.3494	55.5718	55.5051	29.462	24.2506	28.6864	51.1219	27.1017	30.2499	24.4533	22.5705	29.7738	27.8986	28.6824	30.6001	105.018	103.383	118.858	91.9997	75.3574	77.1179	55.3053	47.6924	46.0179	45.3213	48.681	41.2783													94.2231
62.1333	89.7758	82.4749	111.198	103	104.268	112.098	88.486	88.6381	110.409	105.787	90.6763	90.6427	46.9229	36.9691	48.5297	51.705	44.2594	48.852	40.9091	39.5007	50.1541	46.8241	46.2936	47.8525	103.902	117.963	134.136	103.627	85.6926	88.234	59.9139	53.2873	52.8584	52.4068	59.0158	48.6991													90.4318
68.8333	91.8701	84.7267	107.882	101.768	99.5277	109.172	84.5847	84.989	106.34	103.131	92.12	89.1196	49.2511	37.9312	48.1855	50.4211	44.7448	49.4973	40.6008	38.8457	50.6707	47.0353	47.5722	48.9149	101.29	115.054	131.39	100.847	83.2862	86.05	59.2462	51.2979	50.3013	49.6859	55.8129	46.0467													88.1626
75.55	92.1437	85.887	106.973	102.649	99.1758	109.228	84.7696	83.6691	106.09	102.503	93.2642	88.9301	49.9415	39.3314	48.7418	51.0799	45.1131	49.8872	40.6687	38.3556	50.7131	46.9211	48.0541	49.5063	103.73	114.924	130.758	99.5123	82.1507	86.0336	58.9651	51.7461	50.4229	51.3152	54.9746	45.3746													88.8902
82.4833	91.4086	86.5023	107.232	105.337	103.945	112.066	88.7192	88.4812	107.966	104.192	93.8714	92.2422	50.5333	40.6187	51.0588	52.6865	46.1805	50.7684	42.7863	39.9116	52.3487	48.1842	49.2144	50.9692	103.169	116.229	130.275	103.018	83.145	89.1587	59.3645	52.1544	50.5605	51.1536	57.215	48.7756													87.8848
89.1833	92.0751	87.1768	105.214	104.586	101.903	110.503	87.894	86.5369	106.529	103.729	92.5255	90.9128	50.9405	39.9129	50.6716	52.564	45.4247	50.8433	42.1797	40.067	51.9395	48.7273	49.1707	51.2918	102.509	114.045	128.082	100.39	81.6716	86.6895	58.7259	51.6904	49.3857	49.7572	55.1375	46.008													86.9848
95.9	90.9431	86.7474	103.893	104.644	101.999	110.99	87.7602	86.7428	106.402	103.94	92.2317	90.9135	52.0434	40.3371	51.3548	52.6995	46.0623	51.6644	42.4577	40.5337	52.5787	49.2867	49.8771	51.5037	101.793	113.789	127.776	100.508	80.9497	86.0312	58.3475	50.9122	48.7347	48.9839	54.0699	45.0016													86.4892
102.85	93.756	86.7775	105.393	104.235	104.893	113.898	88.9104	88.0744	106.816	102.692	91.4676	91.5115	53.79	42.1879	52.422	53.9318	47.4302	52.9865	44.5479	42.7815	54.1339	51.1928	51.1854	52.8472	100.864	111.222	127.92	97.5557	79.8555	85.0118	58.8223	50.909	48.6341	49.3749	53.7461	46.8782													86.2253
109.55	90.5654	86.6153	103.694	105.737	102.242	113.15	86.2853	86.5272	106.316	103.698	91.3376	89.7186	53.9812	41.5404	51.7688	53.1784	47.4246	52.2645	43.4522	41.6979	53.6855	50.1185	50.7449	52.3808	101.428	112.481	128.188	97.5998	80.4884	85.1242	58.2016	49.4451	47.384	47.653	52.1404	44.3823													85.5542
116.233	88.0673	86.0848	103.565	106.693	102.338	112.597	86.565	86.1837	105.881	103.497	91.5278	88.7147	54.4096	42.0521	52.434	52.9965	47.8068	52.7728	43.6998	41.7952	54.0761	50.4282	50.4661	52.3605	101.531	113.242	128.358	98.6785	80.9816	84.2445	58.2128	49.7282	46.5549	46.9151	51.3907	43.561													84.5531
Normalized to baseline
Time (minutes)	negFBXO5 ECAR																								C14ORF2 ECAR																								MALSU1 ECAR
1.35	96.8515	87.0738	160.851	99.9113	100.357	107.336	81.8137	83.438	106.141	100.471	89.3238	86.4318	101.398	79.3151	99.9754	165.861	93.51	100.825	82.7424	78.9169	103.985	95.751	97.0388	100.681	155.894	156.413	177.874	134.951	116.001	115.915	175.667	148.806	153.403	152.417	163.435	134.402													150.904
8.05	87.8392	83.1369	165.058	97.5062	101.403	110.492	84.4564	83.6286	104.607	102.669	87.7833	87.7537	96.3874	79.5279	98.3277	169.687	92.0418	101.177	80.6934	76.6948	102.444	93.4001	94.2642	100.277	153.784	156.433	177.443	133.699	114.576	120.361	173.181	154.529	151.83	150.218	164.364	134.617													143.406
14.7333	88.0327	85.0837	167.314	97.9865	101.589	110.435	85.1041	84.4252	104.156	104.612	88.3584	88.3732	97.005	79.6741	98.5702	174.63	90.4911	100.317	80.1355	76.8079	101.125	92.5127	94.5037	98.9915	155.153	160.518	176.313	136.018	115.478	120.811	172.51	156.157	153.276	150.545	165.828	140.443													140.873
21.4333	86.9617	82.9052	167.938	98.0639	100.247	109.819	84.7358	83.8696	103.98	104.247	89.0527	88.8437	96.4985	80.1566	98.8561	174.729	89.9594	99.7929	80.6856	77.7068	101.333	94.0764	93.302	98.8636	155.139	161.493	176.273	138.977	115.713	120.851	175.423	157.032	154.184	152.331	167.066	143.043													140.072
28.1333	86.5159	81.9906	165.874	97.0424	99.0697	108.465	83.2371	83.308	103.325	103.967	88.606	88.4089	95.0293	77.66	97.2214	173.589	88.3507	98.2792	80.0123	76.5296	99.6263	92.8279	92.2747	98.0778	156.072	162.73	176.689	142.065	115.861	120.941	175.865	157.94	153.854	154.471	167.699	144.559													140.422
34.85	84.4013	79.2401	165.158	96.3324	98.6894	108.032	82.7465	83.213	102.598	103.048	88.2771	88.4055	95.2918	76.7917	96.9165	170.654	88.6724	98.0386	79.8847	76.7043	100.203	92.0667	92.3745	99.8745	156.764	163.335	177.546	143.729	116.13	120.487	176.403	157.638	153.619	157.225	169.042	146.954													139.868
41.8	90.6556	80.8636	164.076	94.3193	98.8769	105.239	82.5966	82.2875	103.912	99.8681	86.6685	86.3033	94.1522	76.17	97.1906	174.864	90.4492	99.5425	81.6078	76.6059	98.9906	92.3146	94.9986	100.71	155.582	159.765	177.68	144.38	114.641	120.391	178.249	155.773	155.837	153.229	169.147	142.939													138.462
48.5	88.4352	79.8812	160.92	92.129	94.0547	101.876	78.8873	79.5306	100.577	96.9248	84.4202	83.9724	96.621	76.0246	93.5977	164.885	87.7818	96.8758	79.0029	73.1427	97.4415	90.3792	93.3772	99.1093	155.425	156.41	177.849	140.3	113.409	117.301	178.064	150.923	149.443	147.968	161.058	136.388													142.037
55.1833	85.3062	78.5198	159.315	91.4705	92.547	101.429	78.4751	77.2443	100.007	96.2703	83.1385	83.0387	94.6329	77.8936	92.1416	164.205	87.0517	97.1635	78.5449	72.4971	95.6342	89.6113	92.1288	98.2886	157.112	154.667	177.817	137.637	112.739	115.373	177.642	153.189	147.811	145.573	156.365	132.587													140.963
62.1333	134.31	123.387	166.359	154.094	155.991	167.704	132.38	132.608	165.178	158.264	135.657	135.606	150.718	118.746	155.879	166.078	142.163	156.914	131.401	126.877	161.097	150.401	148.696	153.704	155.443	176.48	200.675	155.031	128.201	132.003	192.445	171.161	169.783	168.332	189.56	156.423													135.291
68.8333	137.443	126.756	161.397	152.251	148.899	163.328	126.543	127.148	159.091	154.29	137.817	133.328	158.196	121.836	154.773	161.954	143.722	158.987	130.411	124.774	162.756	151.079	152.803	157.116	151.535	172.127	196.567	150.873	124.601	128.736	190.301	164.77	161.569	159.593	179.273	147.903													131.896
75.55	137.852	128.492	160.037	153.569	148.373	163.411	126.82	125.174	158.717	153.351	139.528	133.044	160.414	126.334	156.56	164.07	144.905	160.239	130.629	123.2	162.892	150.712	154.351	159.016	155.186	171.932	195.621	148.876	122.902	128.711	189.398	166.21	161.96	164.826	176.58	145.745													132.985
82.4833	136.752	129.412	160.425	157.59	155.508	167.657	132.729	132.373	161.523	155.878	140.437	137.999	162.315	130.469	164.002	169.231	148.333	163.07	137.431	128.197	168.146	154.769	158.078	163.715	154.347	173.885	194.898	154.12	124.39	133.386	190.681	167.522	162.402	164.307	183.776	156.669													131.48
89.1833	137.749	130.421	157.406	156.467	152.453	165.319	131.494	129.464	159.373	155.185	138.423	136.011	163.622	128.202	162.759	168.837	145.906	163.31	135.483	128.696	166.831	156.513	157.938	164.751	153.359	170.618	191.617	150.189	122.185	129.692	188.629	166.031	158.628	159.822	177.103	147.779													130.134
95.9	136.056	129.779	155.43	156.553	152.596	166.047	131.294	129.772	159.183	155.5	137.984	136.012	167.165	129.564	164.953	169.272	147.954	165.948	136.376	130.196	168.884	158.31	160.207	165.432	152.289	170.235	191.16	150.366	121.105	128.707	187.414	163.532	156.537	157.338	173.674	144.547													129.393
102.85	140.264	129.824	157.673	155.942	156.925	170.398	133.015	131.764	159.802	153.633	136.841	136.906	172.775	135.509	168.381	173.231	152.347	170.194	143.089	137.416	173.88	164.433	164.409	169.747	150.899	166.394	191.375	145.949	119.468	127.182	188.939	163.521	156.214	158.594	172.634	150.574													128.998
109.55	135.491	129.581	155.132	158.189	152.959	169.279	129.088	129.45	159.054	155.139	136.646	134.224	173.389	133.429	166.283	170.811	152.329	167.875	139.57	133.935	172.44	160.982	162.994	168.249	151.742	168.278	191.776	146.015	120.415	127.351	186.945	158.819	152.199	153.063	167.477	142.557													127.994
116.233	131.754	128.788	154.938	159.618	153.104	168.452	129.506	128.936	158.404	154.837	136.931	132.722	174.765	135.073	168.42	170.226	153.557	169.508	140.365	134.247	173.694	161.977	162.099	168.183	151.896	169.417	192.03	147.629	121.153	126.034	186.981	159.729	149.536	150.693	165.069	139.919													126.496
[truncated: 23 more columns]

## Sheet: OCR (oligo rotenone) (Fig 4F)
Time (minutes)	negFBXO5 ECAR																								C14ORF2 ECAR																								MALSU1 ECAR
1.35	184.627	200.398	161.757	230.661	287.689	238.251	227.264	221.707	274.624	263.313	199.512	219.633	106.533	87.4476	125.429	59.4548	118.28	101.897	110.341	110.249	120.512	121.418	118.363	112.926	60.9008	117.457	111.567	87.2877	77.7499	75.7302	37.7002	48.5961	49.4459	50.1222	49.3021	45.0603													83.4576
8.05	183.371	198.839	133.809	223.24	280.016	232.716	221.366	212.196	266.312	252.625	197.509	219.546	104.727	85.4032	119.577	52.8626	114.009	98.9958	106.884	104.825	118.003	118.394	117.642	111.271	65.484	115.677	109.326	87.7232	77.4415	75.8779	39.131	47.2468	47.8335	50.5871	51.0047	46.7844													80.9317
14.7333	184.137	199.415	120.814	224.878	280.427	233.847	222.67	214.064	266.991	253.501	199.197	221.005	103.605	86.294	118.393	52.325	112.723	98.2457	106.16	104.028	117.767	119.12	118.734	111.501	65.1993	116.665	109.567	88.3864	78.9091	76.852	39.9846	46.1512	49.5113	51.256	51.5146	48.0756													81.7471
21.4333	186.113	200.849	116.053	228.2	282.554	237.408	225.676	217.286	269.688	255.31	201.539	223.854	104.78	87.6241	118.746	53.3147	112.66	98.4799	106.927	104.53	118.05	118.76	120.487	111.767	65.296	119.243	110.593	88.7044	79.1669	78.1846	41.1575	46.9497	50.3764	52.2198	52.0417	49.0776													84.1964
28.1333	187.484	202.937	111.908	230.941	285.7	239.233	228.085	219.14	272.048	258.517	203.786	226.13	105.422	88.1664	119.425	55.9107	113.097	99.1932	107.794	105.051	119.514	119.827	121.385	112.741	65.1886	119.741	111.332	89.7042	80.7791	78.7194	42.2931	47.8107	51.8786	53.2976	53.1719	50.123													85.6404
34.85	190.286	205.021	109.864	233.669	288.818	242.143	230.239	221.569	275.315	262.404	206.623	228.552	107.007	89.3593	120.643	58.2964	114.107	99.7724	108.568	105.861	120.455	120.906	122.668	114.24	66.7772	121.527	112.585	90.3533	81.4973	79.464	42.6715	47.4732	52.4319	53.6723	53.6192	50.5896													86.6724
41.8	189.257	203.693	108.615	230.394	285.854	239.196	228.36	217.191	271.061	258.214	206.198	223.586	106.256	88.6557	118.552	59.0077	111.555	98.2915	106.743	105.447	118.526	120.166	121.65	110.972	67.8283	120.15	113.261	85.6587	81.1887	78.9646	43.3731	47.1589	51.3787	53.5453	52.9388	50.2576													88.0544
48.5	191.855	209.283	109.288	238.108	293.363	246.309	233.658	224.811	278.789	265.372	209.564	229.364	109.549	91.5494	121.373	61.525	114.682	100.778	109.537	107.743	121.818	122.654	124.364	113.438	67.3593	123.431	115.977	86.9181	82.6404	81.0795	44.2377	48.8796	53.5074	55.3091	58.7498	51.6938													87.361
55.1833	195.51	212.472	108.941	241.173	297.053	249.259	236.081	227.378	282.191	269.264	211.902	231.474	111.506	93.3172	123.202	63.276	115.821	102.828	111.321	109.42	123.383	123.362	125.7	115.332	69.9439	124.488	118.631	87.9939	83.0135	82.291	45.63	49.7202	54.5777	55.9936	54.8181	52.7522													89.4634
62.1333	103.399	112.784	97.5783	115.963	132.308	115.72	104.507	108.547	127.751	125.099	109.82	124.709	53.2022	44.8905	57.4809	64.0457	54.7816	46.601	49.6781	51.9535	55.5716	57.8915	58.2151	58.1922	70.9612	94.794	82.5827	63.1237	63.8633	60.1886	31.1359	31.7179	33.1387	35.373	36.9267	35.2699													90.1028
68.8333	103.767	114.629	96.0083	117.855	136.785	116.138	106.364	109.609	132.315	126.259	112.442	123.829	53.1523	45.3831	58.5981	63.0828	56.2071	47.0763	51.402	52.174	57.4158	59.4005	59.7368	58.6672	72.0977	93.0478	82.7318	61.1739	63.1736	60.7649	34.1243	31.5246	33.7358	35.4788	35.8564	35.5827													88.5418
75.55	107.469	118.811	95.3626	121.488	142.119	120.072	110.158	113.341	136.741	131.064	116.864	128.837	54.186	47.3705	59.5543	64.2106	56.8519	48.4117	52.5827	53.5224	59.5901	61.2587	62.1735	59.8285	71.6328	94.0986	84.7046	61.9397	63.7137	61.8185	33.0901	31.6538	33.9401	35.6753	36.3956	35.5311													88.4816
82.4833	85.3633	95.6531	89.6043	95.4482	110.149	92.3213	85.0717	88.7707	105.976	100.987	93.0351	100.038	44.7171	38.2956	48.3522	43.1319	44.3771	38.7957	41.267	44.1457	46.0808	49.6385	48.3334	48.5451	59.76	79.2942	66.7852	52.9815	52.1211	50.4195	26.9207	25.2128	26.6626	29.0186	30.4106	29.3436													66.1413
89.1833	84.0872	93.9265	87.2688	91.6141	106.253	89.4812	82.1318	86.3412	101.522	99.073	89.3206	99.0615	44.0003	37.9216	46.6465	42.6951	44.0423	37.9427	40.8225	42.6774	45.3686	47.8006	47.9899	47.9857	59.8889	78.7495	65.6733	52.2738	50.8125	49.7323	28.4228	24.9051	26.3337	27.6066	32.0479	28.7193													62.8118
95.9	82.5168	91.4652	87.2663	89.7594	103.448	87.1463	78.719	84.2782	98.9694	96.9098	87.4142	97.0745	43.2603	37.4605	45.8361	41.5378	43.862	37.4084	39.5649	41.7	45.2148	46.6502	47.4378	47.4669	58.4035	78.1431	65.5296	51.394	50.3489	49.3606	27.3615	24.2046	25.843	27.7287	30.5763	28.6469													62.2469
102.85	83.8686	92.2476	90.0718	90.1628	103.793	88.0355	79.0726	84.4278	98.1383	96.992	88.848	96.5567	42.5883	35.9212	44.5131	40.0952	42.4195	35.5931	38.9746	40.8013	43.7108	45.6664	46.0856	45.412	62.4004	80.3262	68.9412	53.7197	54.0769	53.2187	24.0718	24.3001	25.6083	27.3689	30.1843	28.6779													66.1862
109.55	84.0953	91.5641	89.9135	89.4797	102.299	86.7004	77.4471	83.8312	98.3468	96.0172	87.6278	95.2812	42.5667	35.5795	44.0029	39.9413	42.2239	34.6456	38.3558	39.0163	43.63	45.4432	45.3829	45.5629	63.8268	81.2644	70.7772	53.8771	53.7829	53.9115	25.1463	24.2105	25.619	27.3987	31.0802	28.432													65.2529
116.233	84.3852	90.9795	90.495	89.9121	101.327	86.5537	77.8197	83.576	98.1562	95.8244	88.1717	96.3959	41.3281	36.2098	43.4666	39.8876	41.369	34.719	38.0468	39.215	42.782	44.8905	44.7429	44.7481	65.0232	82.7852	70.5087	53.9988	53.9916	54.6907	24.9149	23.7579	25.6106	27.2792	31.0839	27.8596													67.4031
[truncated: 23 more columns]
