# Supplementary material for: Primary and metastatic tumors exhibit systems-level differences in dependence on mitochondrial respiratory function
Source: PLoS Biol. 2022 Sep 22;20(9):e3001753. doi: 10.1371/journal.pbio.3001753 (PMC9498964; doi:10.1371/journal.pbio.3001753)
Supplement: S3 Data — (XLSX) [file pbio.3001753.s004.xlsx]

## Sheet: NAD NADH ratio (Fig 4H)
negFBXO5	c14orf2	MALSU1	TMEM261
8.67689	6.42279	9.42916	3.68082
8.6506	7.18341	9.94621	4.36186
7.96209	6.81207	9.5752	3.79913
8.65339	5.62656	5.39333	2.89095
7.80607	5.27741	6.03684	3.28729
6.98472	5.73942	6.95323	4.06698
6.79441	5.14468	6.5549	3.46477
5.69815	4.24808	5.21243	3.63251
6.48458	3.84125	4.16642	3.94969
3.41122	3.71517	4.28404	4.71652
5.28097	3.58007	5.82152	4.58866
5.16325	4.24489	5.49961	4.27689
7.13629	4.90426	5.32765	3.57198
5.59923	3.99844	5.16724	2.84658

## Sheet: total NAD NADH (Fig 4I)
negFBXO5	c14orf2	MALSU1	TMEM261
102.557	90.1625	78.1668	125.052
99.7487	83.367	107.257	120.498
97.6944	108.999	95.9237	133.77
93.5037	94.741	78.9175	107.9
100.287	101.506	79.2724	114.737
99.1188	110.445	84.7789	112.423
100.756	100.55	85.4502	105.773
88.649	99.3768	80.8974	106.032
104.357	78.5566	88.7179	118.923
105.258	86.887	90.0833	112.74
88.5816	79.0187	73.5937	106.985
99.3994	82.5003	70.8897	113.7
108.628	85.2665	86.3256	126.157
111.462	108.653	87.0653	132.532

## Sheet: ATP (Fig 4G)
	negFBXO5															c14orf2															MALSU1															TMEM261
Basal	104.269	106.635	94.948	107.778	117.893	118.475	93.4797	99.1871	94.1545	84.748	81.1709	97.2612	96.8782	110.619	92.5028	111.884	100.519	113.909	128.708	119.119	117.568	97.3846	99.8303	100.745	95.4563	96.573	105.791	159.992	141.578	150.642	105.188	95.8308	90.7725	100.453	105.952	101.769	87.9262	88.8657	90.0609	108.79	92.986	100.479	137.681	120.294	98.2349	146.665	128.225	129.988	190.711
Respiration-only	34.7904	35.1373	36.2557	46.9209	53.0251	45.6113	37.3238	32.2821	37.6503	31.8253	28.7412	26.8912	30.6937	31.8575	26.206	21.5141	20.4681	20.6978	22.0067	29.2196	19.8865	17.9663	15.7997	15.3946	18.6368	19.9565	15.996	18.1195	17.8728	19.0826	35.8179	30.0284	31.795	36.7552	36.6414	35.3857	31.3345	33.2765	27.0929	36.3018	40.0772	30.6022	30.7376	28.3154	33.2394	10.6761	10.3075	10.3303	12.5636
Glycolysis-only	65.1909	72.8543	50.019	71.0707	69.0138	58.8113	54.8163	58.3012	49.1106	51.5666	69.1659	50.5558	46.7585	50.6121	49.3563	63.2756	63.6621	53.3901	55.2315	68.9211	68.3739	47.6305	56.9498	50.3776	54.8087	59.6682	54.8697	65.6543	53.6302	53.7383	63.5923	61.0018	59.5029	59.1265	66.2311	83.4608	51.2811	49.8102	46.1609	55.3921	67.2673	59.788	48.6093	47.1989	46.9135	85.5712	98.3404	98.8765	83.843
Depletion	1.5486	1.53705	1.76616	1.78878	1.52313	1.15584	1.45808	1.41067					2.02714	2.18046		2.9186	2.80988	2.59102	2.76971	1.97603	1.88294	2.22731	2.21781					3.55935	4.2905		1.70447	1.54821	2.21057	1.28843	1.20478	1.08165	1.39195	1.52966					1.3335	1.45316		4.96579	6.97634	3.76104	3.5337
[truncated: 11 more columns]

## Sheet: MitoSOX (Fig 4J)
	negFBXO5																		c14orf2																		MALSU1
Basal	107.757	106.909	103.589	95.2275	109.106	99.2549	94.2251	105.502	86.5764	91.1344	93.5885	107.13	102.751	101.157	96.0921	95.1695	105.986	98.8448	102.716	104.561	107.8	110.237	104.395	126.633	73.3986	75.2296	77.9044	64.0125	80.505	73.5797	112.55	96.9763	89.7271	125.14	107.534	124.02	97.7676	94.2683	80.3847	89.1639	95.6168	97.7576	65.9593	74.936	74.2729	83.8229	70.7203	87.7033	117.871
Respiration-only	94.8027	97.4086	96.9441	117.814	109.95	108.992	92.9472	98.8636	104.456	92.2883	87.8773	92.7381	97.1543	96.6789	76.115	90.2086	88.8986	92.9987	105.551	117.931	116.003	110.975	96.7179	97.9386	73.453	72.332	72.8627	73.8272	85.452	97.6264	68.3491	76.035	77.6571	116.183	97.4118	105.612	83.6323	78.0585	85.5876	85.9224	90.2865	80.8349	59.9276	67.6794	65.6639	69.256	61.5312	70.0404	81.4106
Glycolysis-only	109.39	103.4	118.965	120.686	99.8598	99.146	111.279	104.728	100.401	95.6409	98.8337	106.443	120.318	107.062	105.319	109.541	117.705	128.599	122.674	107.29	120.768	114.818	91.4657	132.101	85.3936	74.371	84.8017	83.3272	82.7869	84.2295	103.574	89.1895	105.012	145.428	120.317	126.986	95.8596	80.4124	97.6024	93.9643	86.4465	111.332	68.5359	63.1423	72.3622	68.3652	86.9912	77.4718	83.5317
Rotenone	175.702	145.249	160.143	194.254									163.108			126.753			166.496	161.311	140.011	155.192									132.698			130.438			168.945	154.402	115.546	212.295									121.442
[truncated: 23 more columns]
